# Supplementary material for: On the Myths of Indicator Species: Issues and Further Consideration in the Use of Static Concepts for Ecological Applications
Source: PLoS One. 2013 Oct 16;8(10):e78219. doi: 10.1371/journal.pone.0078219 (PMC3797757; doi:10.1371/journal.pone.0078219)
Supplement: Appendix S1 — Geographical coordinates of stations used for this study. (XLSX) [file pone.0078219.s001.xlsx]

## Sheet: mediterranee
Code	°E,dec	°N,dec	year	station name
Sardinia_1	8.50302	39.977	2001	CABRC01000401
Sardinia_10	8.5036	39.9363	2001	CABRC21000501
Sardinia_11	8.49438	39.936	2001	CABRC22000501
Sardinia_12	8.4864	39.9359	2001	CABRC23000501
Sardinia_13	8.47714	39.9364	2001	CABRC24000501
Sardinia_14	8.52121	39.9302	2001	CABRC25000501
Sardinia_15	8.48583	39.9298	2001	CABRC27000501
Sardinia_16	8.47657	39.9297	2001	CABRC28000501
Sardinia_17	8.52061	39.9226	2001	CABRC30000501
Sardinia_18	8.51233	39.923	2001	CABRC31000501
Sardinia_19	8.50302	39.977	2001	CABRC01000501
Sardinia_2	8.4938	39.9698	2001	CABRC04000401
Sardinia_20	8.48597	39.9499	2001	CABRC12005501
Sardinia_21	8.51258	39.9299	2001	CABRC26005501
Sardinia_22	8.50302	39.977	2001	CABRC01000601
Sardinia_23	8.48597	39.9499	2001	CABRC12000601
Sardinia_24	8.51258	39.9299	2001	CABRC26000601
Sardinia_25	8.50302	39.977	2001	CABRC01000701
Sardinia_26	8.48597	39.9499	2001	CABRC12000701
Sardinia_27	8.51258	39.9299	2001	CABRC26000701
Sardinia_28	8.48597	39.9499	2001	CABRC12001101
Sardinia_29	8.48597	39.9499	2002	CABRC12000102
Sardinia_3	8.49451	39.9632	2001	CABRC06000401
Sardinia_30	8.51258	39.9299	2002	CABRC26000102
Sardinia_31	8.50302	39.977	2002	CABRC01000402
Sardinia_32	8.50487	39.9116	2003	CABRS01000703
Sardinia_33	8.49759	39.913	2003	CABRS02000703
Sardinia_34	8.49463	39.9133	2003	CABRS03000703
Sardinia_35	8.49348	39.9102	2003	CABRS04000703
Sardinia_36	8.48948	39.9058	2003	CABRS06000703
Sardinia_37	8.48805	39.9031	2003	CABRS07000703
Sardinia_38	8.48805	39.9031	2003	CABRS07001103
Sardinia_39	8.49463	39.9133	2004	CABRS03000104
Sardinia_4	8.49456	39.9566	2001	CABRC08000501
Sardinia_40	8.49153	39.9077	2004	CABRS05000104
Sardinia_41	8.49348	39.9102	2004	CABRS04000504
Sardinia_42	8.50487	39.9116	2004	CABRS01000804
Sardinia_43	8.49759	39.913	2004	CABRS02000804
Sardinia_44	8.49463	39.9133	2004	CABRS03000804
Sardinia_45	8.49348	39.9102	2004	CABRS04000804
Sardinia_46	8.49153	39.9077	2004	CABRS05000804
Sardinia_47	8.48805	39.9031	2004	CABRS07000804
Sardinia_48	8.49408	39.977	2001	CABRC02000401
Sardinia_49	8.50336	39.9696	2001	CABRC03000401
Sardinia_5	8.48592	39.9563	2001	CABRC09000501
Sardinia_50	8.50341	39.9635	2001	CABRC05000401
Sardinia_51	8.48587	39.9632	2001	CABRC07000501
Sardinia_52	8.47699	39.9563	2001	CABRC10000501
Sardinia_53	8.46749	39.9496	2001	CABRC14000501
Sardinia_54	8.4768	39.9425	2001	CABRC17000501
Sardinia_55	8.4682	39.9425	2001	CABRC18000501
Sardinia_56	8.51191	39.9365	2001	CABRC20000501
Sardinia_57	8.51258	39.9299	2001	CABRC26000501
Sardinia_58	8.4683	39.9295	2001	CABRC29000501
Sardinia_59	8.50302	39.977	2001	CABRC01000901
Sardinia_6	8.49461	39.95	2001	CABRC11000501
Sardinia_60	8.48597	39.9499	2001	CABRC12000901
Sardinia_61	8.51258	39.9299	2001	CABRC26000901
Sardinia_62	8.50302	39.977	2001	CABRC01001001
Sardinia_63	8.48597	39.9499	2001	CABRC12001001
Sardinia_64	8.51258	39.9299	2001	CABRC26001001
Sardinia_65	8.50302	39.977	2001	CABRC01001101
Sardinia_66	8.51258	39.9299	2001	CABRC26001101
Sardinia_67	8.50302	39.977	2002	CABRC01000102
Sardinia_68	8.50302	39.977	2002	CABRC01000202
Sardinia_69	8.48597	39.9499	2002	CABRC12000202
Sardinia_7	8.48597	39.9499	2001	CABRC12000501
Sardinia_70	8.51258	39.9299	2002	CABRC26000202
Sardinia_71	8.50302	39.977	2002	CABRC01000302
Sardinia_72	8.48597	39.9499	2002	CABRC12000302
Sardinia_73	8.51258	39.9299	2002	CABRC26000302
Sardinia_74	8.48597	39.9499	2002	CABRC12000402
Sardinia_75	8.51258	39.9299	2002	CABRC26000402
Sardinia_8	8.47704	39.9499	2001	CABRC13000501
Sardinia_9	8.48602	39.9428	2001	CABRC16000501
Venice_1	45.4125	12.2107	2002	MELa2_2002_001
Venice_10	45.3642	12.2021	2002	MELa2_2002_010
Venice_100	45.4162	12.3291	2002	MELa2_2002_100
Venice_101	45.4155	12.3064	2002	MELa2_2002_101
Venice_102	45.4055	12.2951	2002	MELa2_2002_102
Venice_103	45.4019	12.3137	2002	MELa2_2002_103
Venice_104	45.3979	12.2795	2002	MELa2_2002_104
Venice_105	45.3984	12.3029	2002	MELa2_2002_105
Venice_106	45.3887	12.2651	2002	MELa2_2002_106
Venice_107	45.3801	12.2791	2002	MELa2_2002_107
Venice_108	45.3761	12.2911	2002	MELa2_2002_108
Venice_109	45.3711	12.2663	2002	MELa2_2002_109
Venice_11	45.3595	12.2124	2002	MELa2_2002_011
Venice_110	45.3697	12.2892	2002	MELa2_2002_110
Venice_111	45.3578	12.2636	2002	MELa2_2002_111
Venice_112	45.3554	12.2438	2002	MELa2_2002_112
Venice_113	45.3364	12.2417	2002	MELa2_2002_113
Venice_114	45.3365	12.2679	2002	MELa2_2002_114
Venice_115	45.3327	12.2569	2002	MELa2_2002_115
Venice_116	45.3235	12.2766	2002	MELa2_2002_116
Venice_117	45.3225	12.2655	2002	MELa2_2002_117
Venice_118	45.3198	12.2563	2002	MELa2_2002_118
Venice_119	45.314	12.24	2002	MELa2_2002_119
Venice_12	45.3601	12.2041	2002	MELa2_2002_012
Venice_120	45.3012	12.2594	2002	MELa2_2002_120
Venice_121	45.2985	12.2482	2002	MELa2_2002_121
Venice_122	45.2891	12.2456	2002	MELa2_2002_122
Venice_123	45.2802	12.2595	2002	MELa2_2002_123
Venice_124	45.2728	12.2388	2002	MELa2_2002_124
Venice_125	45.2657	12.2413	2002	MELa2_2002_125
Venice_126	45.2636	12.235	2002	MELa2_2002_126
Venice_127	45.258	12.2484	2002	MELa2_2002_127
Venice_128	45.2517	12.2481	2002	MELa2_2002_128
Venice_129	45.2483	12.2348	2002	MELa2_2002_129
Venice_13	45.3511	12.1911	2002	MELa2_2002_013
Venice_130	45.2392	12.2471	2002	MELa2_2002_130
Venice_131	45.2116	12.2689	2002	MELa2_2002_131
Venice_132	45.2208	12.2618	2002	MELa2_2002_132
Venice_133	45.2383	12.261	2002	MELa2_2002_133
Venice_134	45.2263	12.2897	2002	MELa2_2002_134
Venice_135	45.2328	12.2752	2002	MELa2_2002_135
Venice_136	45.232	12.2587	2002	MELa2_2002_136
Venice_137	45.2395	12.2886	2002	MELa2_2002_137
Venice_138	45.2402	12.2713	2002	MELa2_2002_138
Venice_139	45.2476	12.2941	2002	MELa2_2002_139
Venice_14	45.3487	12.2006	2002	MELa2_2002_014
Venice_140	45.2541	12.2851	2002	MELa2_2002_140
Venice_141	45.2657	12.2686	2002	MELa2_2002_141
Venice_142	45.2693	12.2949	2002	MELa2_2002_142
Venice_143	45.2719	12.2628	2002	MELa2_2002_143
Venice_144	45.2775	12.2877	2002	MELa2_2002_144
Venice_145	45.2844	12.2989	2002	MELa2_2002_145
Venice_146	45.2891	12.2772	2002	MELa2_2002_146
Venice_147	45.2908	12.2967	2002	MELa2_2002_147
Venice_148	45.2982	12.3046	2002	MELa2_2002_148
Venice_149	45.2978	12.2872	2002	MELa2_2002_149
Venice_15	45.3421	12.2048	2002	MELa2_2002_015
Venice_150	45.3042	12.2753	2002	MELa2_2002_150
Venice_151	45.308	12.291	2002	MELa2_2002_151
Venice_152	45.3163	12.3088	2002	MELa2_2002_152
Venice_153	45.3265	12.3074	2002	MELa2_2002_153
Venice_154	45.3297	12.2956	2002	MELa2_2002_154
Venice_155	45.3302	12.306	2002	MELa2_2002_155
Venice_156	45.3351	12.2888	2002	MELa2_2002_156
Venice_157	45.3488	12.2941	2002	MELa2_2002_157
Venice_158	45.3488	12.3066	2002	MELa2_2002_158
Venice_159	45.3457	12.3058	2002	MELa2_2002_159
Venice_16	45.3333	12.2175	2002	MELa2_2002_016
Venice_160	45.3606	12.3107	2002	MELa2_2002_160
Venice_161	45.3577	12.3214	2002	MELa2_2002_161
Venice_162	45.3658	12.3244	2002	MELa2_2002_162
Venice_163	45.3727	12.318	2002	MELa2_2002_163
Venice_164	45.3827	12.3392	2002	MELa2_2002_164
Venice_165	45.3849	12.3287	2002	MELa2_2002_165
Venice_166	45.3909	12.3425	2002	MELa2_2002_166
Venice_167	45.3903	12.3169	2002	MELa2_2002_167
Venice_168	45.4037	12.3456	2002	MELa2_2002_168
Venice_169	45.4081	12.3336	2002	MELa2_2002_169
Venice_17	45.2998	12.1892	2002	MELa2_2002_017
Venice_170	45.4082	12.3568	2002	MELa2_2002_170
Venice_171	45.416	12.3627	2002	MELa2_2002_171
Venice_172	45.4163	12.3499	2002	MELa2_2002_172
Venice_173	45.4231	12.3459	2002	MELa2_2002_173
Venice_174	45.4333	12.3897	2002	MELa2_2002_174
Venice_175	45.4362	12.4046	2002	MELa2_2002_175
Venice_176	45.4417	12.4089	2002	MELa2_2002_176
Venice_177	45.4429	12.3867	2002	MELa2_2002_177
Venice_178	45.4573	12.4233	2002	MELa2_2002_178
Venice_179	45.4596	12.4321	2002	MELa2_2002_179
Venice_18	45.3277	12.1982	2002	MELa2_2002_018
Venice_180	45.4729	12.436	2002	MELa2_2002_180
Venice_182	45.5043	12.4214	1992	pdrSL_1991_05B
Venice_183	45.5043	12.4214	1992	pdrSL_1991_05C
Venice_184	45.5043	12.4214	1992	pdrSL_1991_05D
Venice_185	45.5043	12.4214	1992	pdrSL_1991_05E
Venice_186	45.5043	12.4214	1992	pdrSL_1991_05F
Venice_187	45.5043	12.4214	1992	pdrSL_1991_05G
Venice_188	45.5043	12.4214	1992	pdrSL_1991_05H
Venice_189	45.5043	12.4214	1992	pdrSL_1991_05I
Venice_19	45.3158	12.1708	2002	MELa2_2002_019
Venice_190	45.5043	12.4214	1992	pdrSL_1991_05J
Venice_191	45.5043	12.4214	1992	pdrSL_1991_05K
Venice_192	45.5043	12.4214	1993	pdrSL_1991_05L
Venice_193	45.5043	12.4214	1993	pdrSL_1991_05M
Venice_194	45.5043	12.4214	1993	pdrSL_1991_05N
Venice_195	45.5043	12.4214	1993	pdrSL_1991_05O
Venice_196	45.5043	12.4214	1993	pdrSL_1991_05P
Venice_197	45.5043	12.4214	1993	pdrSL_1991_05Q
Venice_2	45.4004	12.2096	2002	MELa2_2002_002
Venice_20	45.3176	12.1838	2002	MELa2_2002_020
Venice_200	45.5101	12.4235	1992	pdrSL_1991_09B
Venice_201	45.5101	12.4235	1992	pdrSL_1991_09F
Venice_202	45.5101	12.4235	1992	pdrSL_1991_09I
Venice_203	45.5101	12.4235	1993	pdrSL_1991_09L
Venice_205	45.51	12.4176	1992	pdrSL_1991_10B
Venice_206	45.51	12.4176	1992	pdrSL_1991_10F
Venice_207	45.51	12.4176	1992	pdrSL_1991_10I
Venice_208	45.51	12.4176	1993	pdrSL_1991_10L
Venice_21	45.3154	12.192	2002	MELa2_2002_021
Venice_210	45.5106	12.4106	1992	pdrSL_1991_11B
Venice_211	45.5106	12.4106	1992	pdrSL_1991_11F
Venice_212	45.5106	12.4106	1992	pdrSL_1991_11I
Venice_213	45.5106	12.4106	1993	pdrSL_1991_11L
Venice_215	45.515	12.4164	1992	pdrSL_1991_14B
Venice_216	45.515	12.4164	1992	pdrSL_1991_14C
Venice_217	45.515	12.4164	1992	pdrSL_1991_14D
Venice_218	45.515	12.4164	1992	pdrSL_1991_14E
Venice_219	45.515	12.4164	1992	pdrSL_1991_14F
Venice_22	45.3058	12.1809	2002	MELa2_2002_022
Venice_220	45.515	12.4164	1992	pdrSL_1991_14G
Venice_221	45.515	12.4164	1992	pdrSL_1991_14H
Venice_222	45.515	12.4164	1992	pdrSL_1991_14I
Venice_223	45.515	12.4164	1992	pdrSL_1991_14J
Venice_224	45.515	12.4164	1992	pdrSL_1991_14K
Venice_225	45.515	12.4164	1993	pdrSL_1991_14L
Venice_226	45.515	12.4164	1993	pdrSL_1991_14M
Venice_227	45.515	12.4164	1993	pdrSL_1991_14N
Venice_228	45.515	12.4164	1993	pdrSL_1991_14O
Venice_229	45.515	12.4164	1993	pdrSL_1991_14P
Venice_23	45.3028	12.1695	2002	MELa2_2002_023
Venice_230	45.515	12.4164	1993	pdrSL_1991_14Q
Venice_233	45.5172	12.416	1992	pdrSL_1991_17B
Venice_234	45.5172	12.416	1992	pdrSL_1991_17F
Venice_235	45.5172	12.416	1992	pdrSL_1991_17I
Venice_236	45.5172	12.416	1993	pdrSL_1991_17L
Venice_238	45.5259	12.4307	1992	pdrSL_1991_23B
Venice_239	45.5259	12.4307	1992	pdrSL_1991_23C
Venice_24	45.2966	12.1692	2002	MELa2_2002_024
Venice_240	45.5259	12.4307	1992	pdrSL_1991_23D
Venice_241	45.5259	12.4307	1992	pdrSL_1991_23E
Venice_242	45.5259	12.4307	1992	pdrSL_1991_23F
Venice_243	45.5259	12.4307	1992	pdrSL_1991_23G
Venice_244	45.5259	12.4307	1992	pdrSL_1991_23H
Venice_245	45.5259	12.4307	1992	pdrSL_1991_23I
Venice_246	45.5259	12.4307	1992	pdrSL_1991_23J
Venice_247	45.5259	12.4307	1992	pdrSL_1991_23K
Venice_248	45.5259	12.4307	1993	pdrSL_1991_23L
Venice_249	45.5259	12.4307	1993	pdrSL_1991_23M
Venice_25	45.2892	12.1573	2002	MELa2_2002_025
Venice_250	45.5259	12.4307	1993	pdrSL_1991_23N
Venice_251	45.5259	12.4307	1993	pdrSL_1991_23O
Venice_252	45.5259	12.4307	1993	pdrSL_1991_23P
Venice_253	45.5259	12.4307	1993	pdrSL_1991_23Q
Venice_256	45.5188	12.4291	1992	pdrSL_1991_29B
Venice_257	45.5188	12.4291	1992	pdrSL_1991_29F
Venice_258	45.5188	12.4291	1992	pdrSL_1991_29I
Venice_259	45.5188	12.4291	1993	pdrSL_1991_29L
Venice_26	45.2865	12.1743	2002	MELa2_2002_026
Venice_261	45.5176	12.4327	1992	pdrSL_1991_30B
Venice_262	45.5176	12.4327	1992	pdrSL_1991_30F
Venice_263	45.5176	12.4327	1992	pdrSL_1991_30I
Venice_264	45.5176	12.4327	1993	pdrSL_1991_30L
Venice_266	45.5141	12.4299	1992	pdrSL_1991_31B
Venice_267	45.5141	12.4299	1992	pdrSL_1991_31C
Venice_268	45.5141	12.4299	1992	pdrSL_1991_31D
Venice_269	45.5141	12.4299	1992	pdrSL_1991_31E
Venice_27	45.273	12.1833	2002	MELa2_2002_027
Venice_270	45.5141	12.4299	1992	pdrSL_1991_31F
Venice_271	45.5141	12.4299	1992	pdrSL_1991_31G
Venice_272	45.5141	12.4299	1992	pdrSL_1991_31H
Venice_273	45.5141	12.4299	1992	pdrSL_1991_31I
Venice_274	45.5141	12.4299	1992	pdrSL_1991_31J
Venice_275	45.5141	12.4299	1992	pdrSL_1991_31K
Venice_276	45.5141	12.4299	1993	pdrSL_1991_31L
Venice_277	45.5141	12.4299	1993	pdrSL_1991_31M
Venice_278	45.5141	12.4299	1993	pdrSL_1991_31N
Venice_279	45.5141	12.4299	1993	pdrSL_1991_31O
Venice_28	45.264	12.1718	2002	MELa2_2002_028
Venice_280	45.5141	12.4299	1993	pdrSL_1991_31P
Venice_281	45.5141	12.4299	1993	pdrSL_1991_31Q
Venice_284	45.502	12.4305	1992	pdrSL_1991_38B
Venice_285	45.502	12.4305	1992	pdrSL_1991_38C
Venice_286	45.502	12.4305	1992	pdrSL_1991_38D
Venice_287	45.502	12.4305	1992	pdrSL_1991_38E
Venice_288	45.502	12.4305	1992	pdrSL_1991_38F
Venice_289	45.502	12.4305	1992	pdrSL_1991_38G
Venice_29	45.2641	12.1939	2002	MELa2_2002_029
Venice_290	45.502	12.4305	1992	pdrSL_1991_38H
Venice_291	45.502	12.4305	1992	pdrSL_1991_38I
Venice_292	45.502	12.4305	1992	pdrSL_1991_38J
Venice_293	45.502	12.4305	1992	pdrSL_1991_38K
Venice_294	45.502	12.4305	1993	pdrSL_1991_38L
Venice_295	45.502	12.4305	1993	pdrSL_1991_38M
Venice_296	45.502	12.4305	1993	pdrSL_1991_38N
Venice_297	45.502	12.4305	1993	pdrSL_1991_38O
Venice_298	45.502	12.4305	1993	pdrSL_1991_38P
Venice_299	45.502	12.4305	1993	pdrSL_1991_38Q
Venice_3	45.3972	12.2215	2002	MELa2_2002_003
Venice_30	45.2655	12.1639	2002	MELa2_2002_030
Venice_31	45.1892	12.2576	2002	MELa2_2002_031
Venice_32	45.1983	12.241	2002	MELa2_2002_032
Venice_33	45.2081	12.234	2002	MELa2_2002_033
Venice_34	45.2161	12.2381	2002	MELa2_2002_034
Venice_35	45.2318	12.2223	2002	MELa2_2002_035
Venice_36	45.2652	12.2183	2002	MELa2_2002_036
Venice_37	45.2849	12.2341	2002	MELa2_2002_037
Venice_38	45.2936	12.2006	2002	MELa2_2002_038
Venice_39	45.2947	12.2162	2002	MELa2_2002_039
Venice_4	45.3956	12.2179	2002	MELa2_2002_004
Venice_40	45.316	12.2314	2002	MELa2_2002_040
Venice_41	45.3432	12.2337	2002	MELa2_2002_041
Venice_42	45.4048	12.2498	2002	MELa2_2002_042
Venice_43	45.4061	12.2658	2002	MELa2_2002_043
Venice_44	45.4076	12.2534	2002	MELa2_2002_044
Venice_45	45.4147	12.2783	2002	MELa2_2002_045
Venice_46	45.4224	12.2895	2002	MELa2_2002_046
Venice_47	45.428	12.2649	2002	MELa2_2002_047
Venice_48	45.4341	12.2772	2002	MELa2_2002_048
Venice_49	45.4536	12.328	2002	MELa2_2002_049
Venice_5	45.3895	12.1756	2002	MELa2_2002_005
Venice_50	45.4534	12.2878	2002	MELa2_2002_050
Venice_51	45.4608	12.3134	2002	MELa2_2002_051
Venice_52	45.4701	12.3012	2002	MELa2_2002_052
Venice_53	45.471	12.3267	2002	MELa2_2002_053
Venice_54	45.4712	12.2914	2002	MELa2_2002_054
Venice_55	45.48	12.3551	2002	MELa2_2002_055
Venice_56	45.4792	12.316	2002	MELa2_2002_056
Venice_57	45.4818	12.3755	2002	MELa2_2002_057
Venice_58	45.4824	12.3428	2002	MELa2_2002_058
Venice_59	45.4843	12.3866	2002	MELa2_2002_059
Venice_6	45.3864	12.191	2002	MELa2_2002_006
Venice_60	45.4898	12.3866	2002	MELa2_2002_060
Venice_61	45.4991	12.3793	2002	MELa2_2002_061
Venice_62	45.4989	12.3525	2002	MELa2_2002_062
Venice_63	45.5001	12.4303	2002	MELa2_2002_063
Venice_64	45.5089	12.4237	2002	MELa2_2002_064
Venice_65	45.5074	12.3974	2002	MELa2_2002_065
Venice_66	45.5194	12.4047	2002	MELa2_2002_066
Venice_67	45.5283	12.3997	2002	MELa2_2002_067
Venice_68	45.519	12.4509	2002	MELa2_2002_068
Venice_69	45.5267	12.4421	2002	MELa2_2002_069
Venice_7	45.3846	12.1962	2002	MELa2_2002_007
Venice_70	45.5307	12.4633	2002	MELa2_2002_070
Venice_71	45.5351	12.4503	2002	MELa2_2002_071
Venice_72	45.5368	12.4751	2002	MELa2_2002_072
Venice_73	45.5486	12.4912	2002	MELa2_2002_073
Venice_74	45.555	12.5024	2002	MELa2_2002_074
Venice_75	45.5388	12.5091	2002	MELa2_2002_075
Venice_76	45.529	12.5017	2002	MELa2_2002_076
Venice_77	45.5073	12.5223	2002	MELa2_2002_077
Venice_78	45.5173	12.5202	2002	MELa2_2002_078
Venice_79	45.5223	12.5061	2002	MELa2_2002_079
Venice_8	45.3823	12.185	2002	MELa2_2002_008
Venice_80	45.5294	12.5314	2002	MELa2_2002_080
Venice_81	45.5196	12.4887	2002	MELa2_2002_081
Venice_82	45.513	12.5091	2002	MELa2_2002_082
Venice_83	45.5117	12.4645	2002	MELa2_2002_083
Venice_84	45.5097	12.4975	2002	MELa2_2002_084
Venice_85	45.5061	12.483	2002	MELa2_2002_085
Venice_86	45.5038	12.5038	2002	MELa2_2002_086
Venice_87	45.501	12.4515	2002	MELa2_2002_087
Venice_88	45.4861	12.4689	2002	MELa2_2002_088
Venice_89	45.4889	12.4496	2002	MELa2_2002_089
Venice_9	45.3787	12.1922	2002	MELa2_2002_009
Venice_90	45.481	12.4191	2002	MELa2_2002_090
Venice_91	45.4722	12.4024	2002	MELa2_2002_091
Venice_92	45.4711	12.3743	2002	MELa2_2002_092
Venice_93	45.4667	12.4069	2002	MELa2_2002_093
Venice_94	45.4652	12.3835	2002	MELa2_2002_094
Venice_95	45.4623	12.367	2002	MELa2_2002_095
Venice_96	45.4507	12.3719	2002	MELa2_2002_096
Venice_97	45.4464	12.3569	2002	MELa2_2002_097
Venice_98	45.4386	12.3539	2002	MELa2_2002_098
Venice_99	45.4164	12.3169	2002	MELa2_2002_099

## Sheet: NorthBaltic
Code	°E,dec	°N,dec	Jahr	station name
BelgianBeaches_1	NA	NA	NA	De Panne
BelgianBeaches_10	NA	NA	NA	De Panne
BelgianBeaches_100	NA	NA	NA	Oostende Oosteroever
BelgianBeaches_101	NA	NA	NA	Oostende Oosteroever
BelgianBeaches_102	NA	NA	NA	Oostende Oosteroever
BelgianBeaches_103	NA	NA	NA	Oostende Oosteroever
BelgianBeaches_104	NA	NA	NA	Oostende Oosteroever
BelgianBeaches_105	NA	NA	NA	Oostende Oosteroever
BelgianBeaches_106	NA	NA	NA	Oostende Oosteroever
BelgianBeaches_107	NA	NA	NA	Oostende Oosteroever
BelgianBeaches_108	NA	NA	NA	Oostende Oosteroever
BelgianBeaches_109	NA	NA	NA	Oostende Oosteroever
BelgianBeaches_11	NA	NA	NA	De Panne
BelgianBeaches_110	NA	NA	NA	Oostende Oosteroever
BelgianBeaches_111	NA	NA	NA	Oostende Oosteroever
BelgianBeaches_112	NA	NA	NA	Oostende Oosteroever
BelgianBeaches_113	NA	NA	NA	Oostende Oosteroever
BelgianBeaches_114	NA	NA	NA	Oostende Oosteroever
BelgianBeaches_115	NA	NA	NA	Oostende Oosteroever
BelgianBeaches_116	NA	NA	NA	Oostende Oosteroever
BelgianBeaches_117	NA	NA	NA	Oostende Oosteroever
BelgianBeaches_118	NA	NA	NA	Oostende Oosteroever
BelgianBeaches_119	NA	NA	NA	Oostende Oosteroever
BelgianBeaches_12	NA	NA	NA	De Panne
BelgianBeaches_120	NA	NA	NA	Oostende Oosteroever
BelgianBeaches_121	NA	NA	NA	Oostende Oosteroever
BelgianBeaches_122	NA	NA	NA	Oostende Oosteroever
BelgianBeaches_123	NA	NA	NA	Oostende Oosteroever
BelgianBeaches_124	NA	NA	NA	Oostende Oosteroever
BelgianBeaches_125	NA	NA	NA	Oostende Oosteroever
BelgianBeaches_126	NA	NA	NA	Oostende Oosteroever
BelgianBeaches_127	NA	NA	NA	Oostende Oosteroever
BelgianBeaches_128	NA	NA	NA	Oostende Oosteroever
BelgianBeaches_129	NA	NA	NA	Oostende Oosteroever
BelgianBeaches_13	NA	NA	NA	De Panne
BelgianBeaches_130	NA	NA	NA	Oostende Oosteroever
BelgianBeaches_131	NA	NA	NA	Nieuwpoort-Bad
BelgianBeaches_132	NA	NA	NA	Nieuwpoort-Bad
BelgianBeaches_133	NA	NA	NA	Nieuwpoort-Bad
BelgianBeaches_134	NA	NA	NA	Nieuwpoort-Bad
BelgianBeaches_135	NA	NA	NA	Nieuwpoort-Bad
BelgianBeaches_136	NA	NA	NA	Nieuwpoort-Bad
BelgianBeaches_137	NA	NA	NA	Nieuwpoort-Bad
BelgianBeaches_138	NA	NA	NA	Nieuwpoort-Bad
BelgianBeaches_139	NA	NA	NA	Nieuwpoort-Bad
BelgianBeaches_14	NA	NA	NA	De Panne
BelgianBeaches_140	NA	NA	NA	Nieuwpoort-Bad
BelgianBeaches_141	NA	NA	NA	Nieuwpoort-Bad
BelgianBeaches_142	NA	NA	NA	Nieuwpoort-Bad
BelgianBeaches_143	NA	NA	NA	Nieuwpoort-Bad
BelgianBeaches_144	NA	NA	NA	Nieuwpoort-Bad
BelgianBeaches_145	NA	NA	NA	Nieuwpoort-Bad
BelgianBeaches_146	NA	NA	NA	Nieuwpoort-Bad
BelgianBeaches_147	NA	NA	NA	Nieuwpoort-Bad
BelgianBeaches_148	NA	NA	NA	Nieuwpoort-Bad
BelgianBeaches_149	NA	NA	NA	Nieuwpoort-Bad
BelgianBeaches_15	NA	NA	NA	Schipgatduinen
BelgianBeaches_150	NA	NA	NA	Nieuwpoort-Bad
BelgianBeaches_151	NA	NA	NA	Nieuwpoort-Bad
BelgianBeaches_152	NA	NA	NA	Nieuwpoort-Bad
BelgianBeaches_153	NA	NA	NA	Nieuwpoort-Bad
BelgianBeaches_154	NA	NA	NA	Nieuwpoort-Bad
BelgianBeaches_155	NA	NA	NA	Nieuwpoort-Bad
BelgianBeaches_156	NA	NA	NA	Nieuwpoort-Bad
BelgianBeaches_157	NA	NA	NA	Nieuwpoort-Bad
BelgianBeaches_158	NA	NA	NA	Nieuwpoort-Bad
BelgianBeaches_159	NA	NA	NA	Nieuwpoort-Bad
BelgianBeaches_16	NA	NA	NA	Schipgatduinen
BelgianBeaches_160	NA	NA	NA	Nieuwpoort-Bad
BelgianBeaches_161	NA	NA	NA	Nieuwpoort-Bad
BelgianBeaches_162	NA	NA	NA	Nieuwpoort-Bad
BelgianBeaches_163	NA	NA	NA	Nieuwpoort-Bad
BelgianBeaches_164	NA	NA	NA	Nieuwpoort-Bad
BelgianBeaches_165	NA	NA	NA	Nieuwpoort-Bad
BelgianBeaches_166	NA	NA	NA	Nieuwpoort-Bad
BelgianBeaches_167	NA	NA	NA	Nieuwpoort-Bad
BelgianBeaches_168	NA	NA	NA	Nieuwpoort-Bad
BelgianBeaches_169	NA	NA	NA	Nieuwpoort-Bad
BelgianBeaches_17	NA	NA	NA	Schipgatduinen
BelgianBeaches_170	NA	NA	NA	Nieuwpoort-Bad
BelgianBeaches_171	NA	NA	NA	Nieuwpoort-Bad
BelgianBeaches_172	NA	NA	NA	Nieuwpoort-Bad
BelgianBeaches_173	NA	NA	NA	Nieuwpoort-Bad
BelgianBeaches_174	NA	NA	NA	Nieuwpoort-Bad
BelgianBeaches_175	NA	NA	NA	Nieuwpoort-Bad
BelgianBeaches_176	NA	NA	NA	Nieuwpoort-Bad
BelgianBeaches_177	NA	NA	NA	Nieuwpoort-Bad
BelgianBeaches_178	NA	NA	NA	Nieuwpoort-Bad
BelgianBeaches_179	NA	NA	NA	Nieuwpoort-Bad
BelgianBeaches_18	NA	NA	NA	Schipgatduinen
BelgianBeaches_180	NA	NA	NA	Nieuwpoort-Bad
BelgianBeaches_181	NA	NA	NA	Nieuwpoort-Bad
BelgianBeaches_182	NA	NA	NA	Nieuwpoort-Bad
BelgianBeaches_183	NA	NA	NA	Nieuwpoort-Bad
BelgianBeaches_184	NA	NA	NA	Nieuwpoort-Bad
BelgianBeaches_185	NA	NA	NA	Nieuwpoort-Bad
BelgianBeaches_186	NA	NA	NA	Nieuwpoort-Bad
BelgianBeaches_187	NA	NA	NA	Nieuwpoort-Bad
BelgianBeaches_188	NA	NA	NA	Nieuwpoort-Bad
BelgianBeaches_189	NA	NA	NA	Nieuwpoort-Bad
BelgianBeaches_19	NA	NA	NA	Schipgatduinen
BelgianBeaches_190	NA	NA	NA	Nieuwpoort-Bad
BelgianBeaches_191	NA	NA	NA	Nieuwpoort-Bad
BelgianBeaches_192	NA	NA	NA	Nieuwpoort-Bad
BelgianBeaches_193	NA	NA	NA	Nieuwpoort-Bad
BelgianBeaches_194	NA	NA	NA	Nieuwpoort-Bad
BelgianBeaches_195	NA	NA	NA	Nieuwpoort-Bad
BelgianBeaches_196	NA	NA	NA	Nieuwpoort-Bad
BelgianBeaches_197	NA	NA	NA	Nieuwpoort-Bad
BelgianBeaches_198	NA	NA	NA	Nieuwpoort-Bad
BelgianBeaches_199	NA	NA	NA	Nieuwpoort-Bad
BelgianBeaches_2	NA	NA	NA	De Panne
BelgianBeaches_20	NA	NA	NA	Schipgatduinen
BelgianBeaches_200	NA	NA	NA	Nieuwpoort-Bad
BelgianBeaches_201	NA	NA	NA	Nieuwpoort-Bad
BelgianBeaches_202	NA	NA	NA	Nieuwpoort-Bad
BelgianBeaches_203	NA	NA	NA	Nieuwpoort-Bad
BelgianBeaches_204	NA	NA	NA	Nieuwpoort-Bad
BelgianBeaches_205	NA	NA	NA	Nieuwpoort-Bad
BelgianBeaches_206	NA	NA	NA	Nieuwpoort-Bad
BelgianBeaches_207	NA	NA	NA	Nieuwpoort-Bad
BelgianBeaches_208	NA	NA	NA	Nieuwpoort-Bad
BelgianBeaches_209	NA	NA	NA	Oostende Oosteroever
BelgianBeaches_21	NA	NA	NA	Schipgatduinen
BelgianBeaches_210	NA	NA	NA	Oostende Oosteroever
BelgianBeaches_211	NA	NA	NA	Oostende Oosteroever
BelgianBeaches_212	NA	NA	NA	Oostende Oosteroever
BelgianBeaches_213	NA	NA	NA	Oostende Oosteroever
BelgianBeaches_214	NA	NA	NA	Oostende Oosteroever
BelgianBeaches_215	NA	NA	NA	Oostende Oosteroever
BelgianBeaches_216	NA	NA	NA	Oostende Oosteroever
BelgianBeaches_217	NA	NA	NA	Oostende Oosteroever
BelgianBeaches_218	NA	NA	NA	Oostende Oosteroever
BelgianBeaches_219	NA	NA	NA	Oostende Oosteroever
BelgianBeaches_22	NA	NA	NA	Schipgatduinen
BelgianBeaches_220	NA	NA	NA	Oostende Oosteroever
BelgianBeaches_221	NA	NA	NA	Oostende Oosteroever
BelgianBeaches_222	NA	NA	NA	Oostende Oosteroever
BelgianBeaches_223	NA	NA	NA	Oostende Oosteroever
BelgianBeaches_224	NA	NA	NA	Bredene
BelgianBeaches_225	NA	NA	NA	Bredene
BelgianBeaches_226	NA	NA	NA	Bredene
BelgianBeaches_227	NA	NA	NA	Bredene
BelgianBeaches_228	NA	NA	NA	Bredene
BelgianBeaches_229	NA	NA	NA	Bredene
BelgianBeaches_23	NA	NA	NA	Schipgatduinen
BelgianBeaches_230	NA	NA	NA	Bredene
BelgianBeaches_231	NA	NA	NA	Bredene
BelgianBeaches_232	NA	NA	NA	Bredene
BelgianBeaches_233	NA	NA	NA	Bredene
BelgianBeaches_234	NA	NA	NA	Bredene
BelgianBeaches_235	NA	NA	NA	Bredene
BelgianBeaches_236	NA	NA	NA	Bredene
BelgianBeaches_237	NA	NA	NA	Bredene
BelgianBeaches_238	NA	NA	NA	Bredene
BelgianBeaches_239	NA	NA	NA	Nieuwpoort-Bad
BelgianBeaches_24	NA	NA	NA	Schipgatduinen
BelgianBeaches_240	NA	NA	NA	Nieuwpoort-Bad
BelgianBeaches_241	NA	NA	NA	Nieuwpoort-Bad
BelgianBeaches_242	NA	NA	NA	Nieuwpoort-Bad
BelgianBeaches_243	NA	NA	NA	Nieuwpoort-Bad
BelgianBeaches_244	NA	NA	NA	Nieuwpoort-Bad
BelgianBeaches_245	NA	NA	NA	Nieuwpoort-Bad
BelgianBeaches_246	NA	NA	NA	Nieuwpoort-Bad
BelgianBeaches_247	NA	NA	NA	Nieuwpoort-Bad
BelgianBeaches_248	NA	NA	NA	Nieuwpoort-Bad
BelgianBeaches_249	NA	NA	NA	Nieuwpoort-Bad
BelgianBeaches_25	NA	NA	NA	Schipgatduinen
BelgianBeaches_250	NA	NA	NA	Nieuwpoort-Bad
BelgianBeaches_251	NA	NA	NA	Nieuwpoort-Bad
BelgianBeaches_252	NA	NA	NA	Nieuwpoort-Bad
BelgianBeaches_253	NA	NA	NA	Nieuwpoort-Bad
BelgianBeaches_254	NA	NA	NA	Oostende Oosteroever
BelgianBeaches_255	NA	NA	NA	Oostende Oosteroever
BelgianBeaches_256	NA	NA	NA	Oostende Oosteroever
BelgianBeaches_257	NA	NA	NA	Oostende Oosteroever
BelgianBeaches_258	NA	NA	NA	Oostende Oosteroever
BelgianBeaches_259	NA	NA	NA	Oostende Oosteroever
BelgianBeaches_26	NA	NA	NA	Schipgatduinen
BelgianBeaches_260	NA	NA	NA	Oostende Oosteroever
BelgianBeaches_261	NA	NA	NA	Oostende Oosteroever
BelgianBeaches_262	NA	NA	NA	Oostende Oosteroever
BelgianBeaches_263	NA	NA	NA	Oostende Oosteroever
BelgianBeaches_264	NA	NA	NA	Oostende Oosteroever
BelgianBeaches_265	NA	NA	NA	Oostende Oosteroever
BelgianBeaches_266	NA	NA	NA	Oostende Oosteroever
BelgianBeaches_267	NA	NA	NA	Oostende Oosteroever
BelgianBeaches_268	NA	NA	NA	Oostende Oosteroever
BelgianBeaches_269	NA	NA	NA	Bredene
BelgianBeaches_27	NA	NA	NA	Sint-Laureins
BelgianBeaches_270	NA	NA	NA	Bredene
BelgianBeaches_271	NA	NA	NA	Bredene
BelgianBeaches_272	NA	NA	NA	Bredene
BelgianBeaches_273	NA	NA	NA	Bredene
BelgianBeaches_274	NA	NA	NA	Bredene
BelgianBeaches_275	NA	NA	NA	Bredene
BelgianBeaches_276	NA	NA	NA	Bredene
BelgianBeaches_277	NA	NA	NA	Bredene
BelgianBeaches_278	NA	NA	NA	Bredene
BelgianBeaches_279	NA	NA	NA	Bredene
BelgianBeaches_28	NA	NA	NA	Sint-Laureins
BelgianBeaches_280	NA	NA	NA	Bredene
BelgianBeaches_281	NA	NA	NA	Bredene
BelgianBeaches_282	NA	NA	NA	Bredene
BelgianBeaches_283	NA	NA	NA	Bredene
BelgianBeaches_284	NA	NA	NA	Nieuwpoort-Bad
BelgianBeaches_285	NA	NA	NA	Nieuwpoort-Bad
BelgianBeaches_286	NA	NA	NA	Nieuwpoort-Bad
BelgianBeaches_287	NA	NA	NA	Nieuwpoort-Bad
BelgianBeaches_288	NA	NA	NA	Nieuwpoort-Bad
BelgianBeaches_289	NA	NA	NA	Nieuwpoort-Bad
BelgianBeaches_29	NA	NA	NA	Sint-Laureins
BelgianBeaches_290	NA	NA	NA	Nieuwpoort-Bad
BelgianBeaches_291	NA	NA	NA	Nieuwpoort-Bad
BelgianBeaches_292	NA	NA	NA	Nieuwpoort-Bad
BelgianBeaches_293	NA	NA	NA	Nieuwpoort-Bad
BelgianBeaches_294	NA	NA	NA	Nieuwpoort-Bad
BelgianBeaches_295	NA	NA	NA	Nieuwpoort-Bad
BelgianBeaches_296	NA	NA	NA	Nieuwpoort-Bad
BelgianBeaches_297	NA	NA	NA	Nieuwpoort-Bad
BelgianBeaches_298	NA	NA	NA	Nieuwpoort-Bad
BelgianBeaches_299	NA	NA	NA	Oostende Oosteroever
BelgianBeaches_3	NA	NA	NA	De Panne
BelgianBeaches_30	NA	NA	NA	Sint-Laureins
BelgianBeaches_300	NA	NA	NA	Oostende Oosteroever
BelgianBeaches_301	NA	NA	NA	Oostende Oosteroever
BelgianBeaches_302	NA	NA	NA	Oostende Oosteroever
BelgianBeaches_303	NA	NA	NA	Oostende Oosteroever
BelgianBeaches_304	NA	NA	NA	Oostende Oosteroever
BelgianBeaches_305	NA	NA	NA	Oostende Oosteroever
BelgianBeaches_306	NA	NA	NA	Oostende Oosteroever
BelgianBeaches_307	NA	NA	NA	Oostende Oosteroever
BelgianBeaches_308	NA	NA	NA	Oostende Oosteroever
BelgianBeaches_309	NA	NA	NA	Oostende Oosteroever
BelgianBeaches_31	NA	NA	NA	Sint-Laureins
BelgianBeaches_310	NA	NA	NA	Oostende Oosteroever
BelgianBeaches_311	NA	NA	NA	Oostende Oosteroever
BelgianBeaches_312	NA	NA	NA	Oostende Oosteroever
BelgianBeaches_313	NA	NA	NA	Oostende Oosteroever
BelgianBeaches_314	NA	NA	NA	Bredene
BelgianBeaches_315	NA	NA	NA	Bredene
BelgianBeaches_316	NA	NA	NA	Bredene
BelgianBeaches_317	NA	NA	NA	Bredene
BelgianBeaches_318	NA	NA	NA	Bredene
BelgianBeaches_319	NA	NA	NA	Bredene
BelgianBeaches_32	NA	NA	NA	Sint-Laureins
BelgianBeaches_320	NA	NA	NA	Bredene
BelgianBeaches_321	NA	NA	NA	Bredene
BelgianBeaches_322	NA	NA	NA	Bredene
BelgianBeaches_323	NA	NA	NA	Bredene
BelgianBeaches_324	NA	NA	NA	Bredene
BelgianBeaches_325	NA	NA	NA	Bredene
BelgianBeaches_326	NA	NA	NA	Bredene
BelgianBeaches_327	NA	NA	NA	Bredene
BelgianBeaches_328	NA	NA	NA	Bredene
BelgianBeaches_329	NA	NA	NA	Nieuwpoort-Bad
BelgianBeaches_33	NA	NA	NA	Sint-Laureins
BelgianBeaches_330	NA	NA	NA	Nieuwpoort-Bad
BelgianBeaches_331	NA	NA	NA	Nieuwpoort-Bad
BelgianBeaches_332	NA	NA	NA	Nieuwpoort-Bad
BelgianBeaches_333	NA	NA	NA	Nieuwpoort-Bad
BelgianBeaches_334	NA	NA	NA	Nieuwpoort-Bad
BelgianBeaches_335	NA	NA	NA	Nieuwpoort-Bad
BelgianBeaches_336	NA	NA	NA	Nieuwpoort-Bad
BelgianBeaches_337	NA	NA	NA	Nieuwpoort-Bad
BelgianBeaches_338	NA	NA	NA	Nieuwpoort-Bad
BelgianBeaches_339	NA	NA	NA	Nieuwpoort-Bad
BelgianBeaches_34	NA	NA	NA	Sint-Laureins
BelgianBeaches_340	NA	NA	NA	Nieuwpoort-Bad
BelgianBeaches_341	NA	NA	NA	Nieuwpoort-Bad
BelgianBeaches_342	NA	NA	NA	Nieuwpoort-Bad
BelgianBeaches_343	NA	NA	NA	Nieuwpoort-Bad
BelgianBeaches_35	NA	NA	NA	Sint-Laureins
BelgianBeaches_36	NA	NA	NA	Sint-Laureins
BelgianBeaches_37	NA	NA	NA	Sint-Laureins
BelgianBeaches_38	NA	NA	NA	Sint-Laureins
BelgianBeaches_39	NA	NA	NA	Sint-Laureins
BelgianBeaches_4	NA	NA	NA	De Panne
BelgianBeaches_40	NA	NA	NA	Raversijde
BelgianBeaches_41	NA	NA	NA	Raversijde
BelgianBeaches_42	NA	NA	NA	Raversijde
BelgianBeaches_43	NA	NA	NA	Raversijde
BelgianBeaches_44	NA	NA	NA	Raversijde
BelgianBeaches_45	NA	NA	NA	Raversijde
BelgianBeaches_46	NA	NA	NA	Raversijde
BelgianBeaches_47	NA	NA	NA	Raversijde
BelgianBeaches_48	NA	NA	NA	Raversijde
BelgianBeaches_49	NA	NA	NA	Raversijde
BelgianBeaches_5	NA	NA	NA	De Panne
BelgianBeaches_50	NA	NA	NA	Vosseslag
BelgianBeaches_51	NA	NA	NA	Vosseslag
BelgianBeaches_52	NA	NA	NA	Vosseslag
BelgianBeaches_53	NA	NA	NA	Vosseslag
BelgianBeaches_54	NA	NA	NA	Vosseslag
BelgianBeaches_55	NA	NA	NA	Vosseslag
BelgianBeaches_56	NA	NA	NA	Vosseslag
BelgianBeaches_57	NA	NA	NA	Vosseslag
BelgianBeaches_58	NA	NA	NA	Fonteintjes
BelgianBeaches_59	NA	NA	NA	Fonteintjes
BelgianBeaches_6	NA	NA	NA	De Panne
BelgianBeaches_60	NA	NA	NA	Fonteintjes
BelgianBeaches_61	NA	NA	NA	Fonteintjes
BelgianBeaches_62	NA	NA	NA	Fonteintjes
BelgianBeaches_63	NA	NA	NA	Fonteintjes
BelgianBeaches_64	NA	NA	NA	Fonteintjes
BelgianBeaches_65	NA	NA	NA	Fonteintjes
BelgianBeaches_66	NA	NA	NA	Fonteintjes
BelgianBeaches_67	NA	NA	NA	Fonteintjes
BelgianBeaches_68	NA	NA	NA	Fonteintjes
BelgianBeaches_69	NA	NA	NA	Heist
BelgianBeaches_7	NA	NA	NA	De Panne
BelgianBeaches_70	NA	NA	NA	Heist
BelgianBeaches_71	NA	NA	NA	Heist
BelgianBeaches_72	NA	NA	NA	Heist
BelgianBeaches_73	NA	NA	NA	Heist
BelgianBeaches_74	NA	NA	NA	Heist
BelgianBeaches_75	NA	NA	NA	Heist
BelgianBeaches_76	NA	NA	NA	Heist
BelgianBeaches_77	NA	NA	NA	Heist
BelgianBeaches_78	NA	NA	NA	Heist
BelgianBeaches_79	NA	NA	NA	Heist
BelgianBeaches_8	NA	NA	NA	De Panne
BelgianBeaches_80	NA	NA	NA	Middelkerke
BelgianBeaches_81	NA	NA	NA	Middelkerke
BelgianBeaches_82	NA	NA	NA	Middelkerke
BelgianBeaches_83	NA	NA	NA	Middelkerke
BelgianBeaches_84	NA	NA	NA	Middelkerke
BelgianBeaches_85	NA	NA	NA	Middelkerke
BelgianBeaches_86	NA	NA	NA	Middelkerke
BelgianBeaches_87	NA	NA	NA	Middelkerke
BelgianBeaches_88	NA	NA	NA	Middelkerke
BelgianBeaches_89	NA	NA	NA	Middelkerke
BelgianBeaches_9	NA	NA	NA	De Panne
BelgianBeaches_90	NA	NA	NA	Middelkerke
BelgianBeaches_91	NA	NA	NA	Middelkerke
BelgianBeaches_92	NA	NA	NA	Middelkerke
BelgianBeaches_93	NA	NA	NA	Middelkerke
BelgianBeaches_94	NA	NA	NA	Middelkerke
BelgianBeaches_95	NA	NA	NA	Middelkerke
BelgianBeaches_96	NA	NA	NA	Middelkerke
BelgianBeaches_97	NA	NA	NA	Middelkerke
BelgianBeaches_98	NA	NA	NA	Oostende Oosteroever
BelgianBeaches_99	NA	NA	NA	Oostende Oosteroever
Belgium_offshore_1	2.70117	51.185	2005	120_38407
Belgium_offshore_10	3.05	51.325	2010	140 L_40249
Belgium_offshore_100	3.24933	51.4417	2005	B042_38405
Belgium_offshore_101	3.24933	51.4417	2005	B042_38623
Belgium_offshore_102	3.24933	51.4417	2006	B042_38785
Belgium_offshore_103	3.24933	51.4417	2006	B042_38986
Belgium_offshore_104	3.24933	51.4417	2007	B042_39350
Belgium_offshore_105	3.24933	51.4417	2008	B042_39498
Belgium_offshore_106	3.365	51.435	2005	B08_38405
Belgium_offshore_107	3.365	51.435	2005	B08_38623
Belgium_offshore_108	3.365	51.435	2006	B08_38789
Belgium_offshore_109	3.365	51.435	2006	B08_38986
Belgium_offshore_11	3.05	51.325	2010	140 L_40455
Belgium_offshore_110	3.365	51.435	2007	B08_39160
Belgium_offshore_111	3.365	51.435	2007	B08_39350
Belgium_offshore_112	3.365	51.435	2008	B08_39498
Belgium_offshore_113	3.365	51.435	2008	B08_39707
Belgium_offshore_114	2.771	51.599	2009	BB07_40079
Belgium_offshore_116	2.57328	51.3245	2010	BRN05 L_40248
Belgium_offshore_117	2.88367	51.6047	2005	BZN01_38646
Belgium_offshore_118	2.88525	51.6133	2005	BZN02_38646
Belgium_offshore_119	2.9	51.6127	2005	BZN03_38646
Belgium_offshore_12	3.05	51.325	2005	140_38406
Belgium_offshore_120	2.90033	51.6215	2005	BZN04_38646
Belgium_offshore_121	2.64748	51.5011	2005	H01_38421
Belgium_offshore_122	2.619	51.502	2010	H184 L_40254
Belgium_offshore_123	2.87773	51.5377	2010	TB12 L_40245
Belgium_offshore_124	2.90745	51.529	2010	TB21 L_40449
Belgium_offshore_125	2.623	51.488	2010	TB38 L_40245
Belgium_offshore_126	2.798	51.529	2010	TB41 L_40245
Belgium_offshore_127	3.051	51.434	2008	Z3a04_39707
Belgium_offshore_128	2.65833	51.2917	2007	ZG04_39365
Belgium_offshore_129	3.22	51.3767	2005	ZVL_38405
Belgium_offshore_13	3.05	51.325	2005	140_38624
Belgium_offshore_130	3.22	51.3767	2005	ZVL_38624
Belgium_offshore_131	3.22033	51.3767	2006	ZVL_38775
Belgium_offshore_132	3.22033	51.3767	2006	ZVL_38988
Belgium_offshore_133	3.22033	51.3767	2007	ZVL_39156
Belgium_offshore_134	3.22033	51.3767	2008	ZVL_39497
Belgium_offshore_135	3.22033	51.3767	2008	ZVL_39706
Belgium_offshore_136	3.22033	51.3767	2009	ZVL_40077
Belgium_offshore_137	3.22033	51.3767	2010	ZVL_40240
Belgium_offshore_138	3.22033	51.3767	2010	ZVL_40442
Belgium_offshore_14	3.05	51.325	2006	140_38786
Belgium_offshore_15	3.05	51.325	2007	140_39363
Belgium_offshore_16	3.05	51.325	2008	140_39499
Belgium_offshore_17	3.05	51.325	2008	140_39708
Belgium_offshore_18	3.05	51.325	2010	140_40249
Belgium_offshore_19	3.05	51.325	2010	140_40455
Belgium_offshore_2	2.70117	51.185	2005	120_38622
Belgium_offshore_20	3.4	51.4167	2005	150_38405
Belgium_offshore_21	3.4	51.4167	2005	150_38623
Belgium_offshore_22	3.4	51.4167	2006	150_38789
Belgium_offshore_23	3.4	51.4167	2006	150_38986
Belgium_offshore_24	3.4	51.4167	2007	150_39161
Belgium_offshore_25	3.4	51.4167	2007	150_39349
Belgium_offshore_26	3.4	51.4167	2007	150_39350
Belgium_offshore_27	3.4	51.4167	2008	150_39498
Belgium_offshore_28	3.4	51.4167	2008	150_39707
Belgium_offshore_29	2.85	51.3083	2010	230 L_40242
Belgium_offshore_3	2.70117	51.185	2006	120_38792
Belgium_offshore_30	2.85	51.3083	2010	230 L_40456
Belgium_offshore_31	2.85	51.3083	2005	230_38407
Belgium_offshore_32	2.85	51.3083	2005	230_38623
Belgium_offshore_33	2.85	51.3083	2006	230_38779
Belgium_offshore_34	2.85	51.3083	2007	230_39153
Belgium_offshore_35	2.85	51.3083	2008	230_39503
Belgium_offshore_36	2.85	51.3083	2010	230_40456
Belgium_offshore_37	2.80833	51.4333	2005	330_38415
Belgium_offshore_38	2.80833	51.4333	2005	330_38630
Belgium_offshore_39	2.80833	51.4333	2006	330_38784
Belgium_offshore_4	2.70117	51.185	2007	120_39154
Belgium_offshore_42	2.80833	51.4333	2007	330_39357
Belgium_offshore_43	2.80833	51.4333	2008	330_39504
Belgium_offshore_44	2.80833	51.4333	2009	330_40086
Belgium_offshore_45	2.80833	51.4333	2010	330_40245
Belgium_offshore_46	2.80833	51.4333	2010	330_40450
Belgium_offshore_47	2.99967	51.5	2005	340_38624
Belgium_offshore_48	2.99967	51.5	2006	340_38784
Belgium_offshore_49	2.99967	51.5	2007	340_39357
Belgium_offshore_5	2.70117	51.185	2007	120_39356
Belgium_offshore_50	2.99967	51.5	2008	340_39504
Belgium_offshore_51	2.45	51.4805	2005	421_38419
Belgium_offshore_52	2.45	51.4805	2005	421_38625
Belgium_offshore_53	2.45	51.4805	2006	421_38790
Belgium_offshore_54	2.45	51.4805	2006	421_39030
Belgium_offshore_55	2.45	51.4805	2007	421_39156
Belgium_offshore_56	2.45	51.4805	2007	421_39359
Belgium_offshore_57	2.45	51.4805	2008	421_39506
Belgium_offshore_58	2.79033	51.5807	2005	435_38413
Belgium_offshore_59	2.79033	51.5807	2005	435_38630
Belgium_offshore_6	2.70117	51.185	2008	120_39716
Belgium_offshore_60	2.79033	51.5807	2006	435_38789
Belgium_offshore_61	2.79033	51.5807	2006	435_39035
Belgium_offshore_63	2.79033	51.5807	2007	435_39357
Belgium_offshore_66	3.04333	51.4617	2005	780_38406
Belgium_offshore_67	3.04333	51.4617	2005	780_38621
Belgium_offshore_68	3.04333	51.4617	2006	780_38778
Belgium_offshore_69	3.04333	51.4617	2006	780_38987
Belgium_offshore_7	2.70117	51.185	2009	120_40093
Belgium_offshore_70	3.04333	51.4617	2007	780_39149
Belgium_offshore_71	3.04333	51.4617	2007	780_39351
Belgium_offshore_72	3.04333	51.4617	2008	780_39499
Belgium_offshore_73	3.04333	51.4617	2008	780_39707
Belgium_offshore_74	3.04333	51.4617	2010	780_40445
Belgium_offshore_75	2.4505	51.709	2005	830_38630
Belgium_offshore_76	2.4505	51.709	2006	830_38790
Belgium_offshore_77	2.4505	51.709	2006	830_39030
Belgium_offshore_78	2.4505	51.709	2007	830_39156
Belgium_offshore_79	2.4505	51.709	2007	830_39358
Belgium_offshore_8	2.70117	51.185	2010	120_40246
Belgium_offshore_80	2.4505	51.709	2008	830_39505
Belgium_offshore_81	2.4505	51.709	2009	830_39875
Belgium_offshore_82	2.4505	51.709	2010	830_40255
Belgium_offshore_83	2.65483	51.737	2005	840_38419
Belgium_offshore_84	2.65483	51.737	2005	840_38630
Belgium_offshore_85	2.65483	51.737	2006	840_38785
Belgium_offshore_86	2.65483	51.737	2006	840_39030
Belgium_offshore_87	2.65483	51.737	2007	840_39156
Belgium_offshore_88	2.65483	51.737	2007	840_39358
Belgium_offshore_89	2.65483	51.737	2008	840_39505
Belgium_offshore_9	2.70117	51.185	2010	120_40457
Belgium_offshore_90	2.65483	51.737	2009	840_39875
Belgium_offshore_91	2.65483	51.737	2010	840_40443
Belgium_offshore_92	3.207	51.4325	2005	B031_38405
Belgium_offshore_93	3.207	51.4325	2005	B031_38623
Belgium_offshore_94	3.207	51.4325	2006	B031_38776
Belgium_offshore_95	3.207	51.4325	2006	B031_38986
Belgium_offshore_96	3.207	51.4325	2007	B031_39149
Belgium_offshore_97	3.207	51.4325	2007	B031_39350
Belgium_offshore_98	3.207	51.4325	2008	B031_39498
Belgium_offshore_99	3.207	51.4325	2008	B031_39707
Estonia_12944	23.568	58.5821	2003
Estonia_12945	23.5675	58.5818	2003
Estonia_12981	23.5675	58.5818	2003
Estonia_12982	23.5675	58.5818	2003
Estonia_12983	23.5675	58.5818	2003
Estonia_12987	23.3294	58.3403	2003
Estonia_13582	23.1702	58.4548	2005
Estonia_13585	23.1937	58.4415	2005
Estonia_13588	22.6534	58.2237	2005
Estonia_13607	23.159	58.4483	2005
Estonia_13612	22.5761	58.2268	2005
Estonia_13613	22.3681	58.1319	2005
Estonia_13616	23.1937	58.4415	2005
Estonia_13617	23.1765	58.4454	2005
Estonia_13646	22.9561	58.3752	2005
Estonia_13647	22.9738	58.371	2005
Estonia_13652	22.9548	58.3705	2005
Estonia_13653	22.9573	58.3669	2005
Estonia_13655	22.9709	58.3701	2005
Estonia_13657	22.9641	58.3687	2005
Estonia_13660	22.9604	58.3733	2005
Estonia_13661	22.9664	58.3693	2005
Estonia_13662	22.9703	58.3788	2005
Estonia_13664	22.9703	58.3621	2005
Estonia_13665	22.9717	58.3686	2005
Estonia_13666	22.9686	58.3693	2005
Estonia_13667	22.9723	58.3685	2005
Estonia_13668	22.9672	58.3683	2005
Estonia_13702	24.6849	59.5392	2005
Estonia_13720	22.2892	57.821	2005
Estonia_13721	22.9033	57.8217	2005
Estonia_13722	23.4054	58.2035	2005
Estonia_13723	22.2892	57.821	2005
Estonia_13725	22.9033	57.8217	2005
Estonia_13726	22.9033	57.8217	2005
Estonia_13729	27.02	59.4696	2005
Estonia_13730	27.02	59.4696	2005
Estonia_13731	22.2892	57.821	2005
Estonia_13733	24.036	59.3402	2005
Estonia_13749	27.02	59.4696	2005
Estonia_13751	23.3716	59.1853	2005
Estonia_13753	23.2187	58.8191	2005
Estonia_13757	23.2187	58.8191	2005
Estonia_13758	23.2187	58.8191	2005
Estonia_13759	25.3343	59.5501	2005
Estonia_14015	23.1784	58.4522	2005
Estonia_14016	23.1702	58.4548	2005
Estonia_14021	23.159	58.4483	2005
Estonia_14022	23.0425	58.3791	2005
Estonia_14052	22.5394	58.2034	2005
Estonia_14055	23.1784	58.4522	2005
Estonia_14058	22.5784	58.2294	2005
Estonia_14059	23.1682	58.4507	2005
Estonia_14063	23.2962	58.4272	2005
Estonia_14064	22.6551	58.2346	2005
Estonia_14067	22.6384	58.2462	2005
Estonia_14155	23.0431	58.3893	2005
Estonia_14813	22.7445	58.2585	2005
Estonia_14820	23.2729	58.4365	2005
Estonia_14821	22.6552	58.2332	2005
Estonia_14823	23.1765	58.4454	2005
Estonia_14824	23.1682	58.4507	2005
Estonia_14825	22.5224	58.2216	2005
Estonia_14836	22.4629	58.2305	2005
Estonia_14838	22.4629	58.2305	2005
Estonia_14842	23.04	58.3783	2005
Estonia_14848	23.2962	58.4272	2005
Estonia_14849	23.2729	58.4365	2005
Estonia_14853	23.2947	58.4238	2005
Estonia_14863	22.316	58.1418	2005
Estonia_14864	22.9802	58.3704	2005
Estonia_14866	22.6248	58.2345	2005
Estonia_14869	23.2726	58.4551	2005
Estonia_14871	22.6542	58.2291	2005
Estonia_14872	23.0431	58.3893	2005
Estonia_14873	23.1702	58.4548	2005
Estonia_14878	23.1349	58.4235	2005
Estonia_14879	23.2947	58.4238	2005
Estonia_14881	23.1349	58.4235	2005
Estonia_14882	23.1937	58.4415	2005
Estonia_14884	23.159	58.4483	2005
Estonia_14885	22.8634	58.3027	2005
Estonia_14886	22.5188	58.188	2005
Estonia_14888	23.1812	58.4568	2005
Estonia_14889	23.1682	58.4507	2005
Estonia_14890	23.2947	58.4238	2005
Estonia_14895	22.3879	58.1528	2005
Estonia_14896	23.19	58.4633	2005
Estonia_14897	23.1875	58.4501	2005
Estonia_14899	23.04	58.3783	2005
Estonia_14900	22.9722	58.3686	2005
Estonia_14902	23.0448	58.3799	2005
Estonia_14903	23.1394	58.4265	2005
Estonia_14904	22.5604	58.2166	2005
Estonia_14906	23.0448	58.3868	2005
Estonia_14907	22.5224	58.2216	2005
Estonia_14914	23.04	58.3783	2005
Estonia_14915	23.2634	58.4335	2005
Estonia_14940	22.3861	58.2047	2005
Estonia_14941	22.4001	58.2133	2005
Estonia_14963	23.2634	58.4335	2005
Estonia_14965	23.1394	58.4265	2005
Estonia_14969	22.6552	58.2332	2005
Estonia_14971	23.0784	58.4258	2005
Estonia_14972	23.1394	58.4265	2005
Estonia_14974	22.8681	58.2964	2005
Estonia_14975	23.0784	58.4258	2005
Estonia_14977	22.7311	58.2683	2005
Estonia_14982	22.5784	58.2294	2005
Estonia_14983	22.8323	58.2903	2005
Estonia_14984	22.6552	58.2332	2005
Estonia_14985	22.26	58.1456	2005
Estonia_14987	22.26	58.1456	2005
Estonia_14989	23.1812	58.4568	2005
Estonia_14990	23.1062	58.4096	2005
Estonia_14992	22.26	58.1456	2005
Estonia_14993	22.322	58.1245	2005
Estonia_14996	22.322	58.1245	2005
Estonia_14998	22.3681	58.1319	2005
Estonia_15000	22.316	58.1418	2005
Estonia_15004	22.5761	58.2268	2005
Estonia_15005	22.3681	58.1319	2005
Estonia_15006	22.5188	58.188	2005
Estonia_15009	23.1875	58.4501	2005
Estonia_15016	22.6534	58.2237	2005
Estonia_15018	22.316	58.1418	2005
Estonia_15021	22.322	58.1245	2005
Estonia_15030	22.8535	58.3023	2005
Estonia_15034	22.8681	58.2964	2005
Estonia_15037	22.7445	58.2585	2005
Estonia_15038	22.5784	58.2294	2005
Estonia_15053	22.5394	58.2034	2005
Estonia_15059	23.19	58.4633	2005
Estonia_15067	22.969	58.3627	2005
Estonia_15068	22.969	58.3627	2005
Estonia_15072	22.6248	58.2345	2005
Estonia_15073	22.771	58.2433	2005
Estonia_15074	22.6542	58.2291	2005
Estonia_15075	22.5307	58.2384	2005
Estonia_15076	23.1875	58.4501	2005
Estonia_15078	22.3058	58.1927	2005
Estonia_15081	22.8323	58.2903	2005
Estonia_15082	23.0448	58.3868	2005
Estonia_15083	22.5307	58.2384	2005
Estonia_15107	23.1765	58.4454	2005
Estonia_15108	22.4629	58.2305	2005
Estonia_15109	23.19	58.4633	2005
Estonia_15110	23.1812	58.4568	2005
Estonia_15111	23.2726	58.4551	2005
Estonia_15112	23.1784	58.4522	2005
Estonia_15113	22.6542	58.2291	2005
Estonia_15115	22.3189	58.1882	2005
Estonia_15120	23.2766	58.4404	2005
Estonia_15121	23.2689	58.4457	2005
Estonia_15123	22.7445	58.2585	2005
Estonia_15124	23.2766	58.4404	2005
Estonia_15125	22.5604	58.2166	2005
Estonia_15126	22.5224	58.2216	2005
Estonia_15133	23.2962	58.4272	2005
Estonia_15134	22.6551	58.2346	2005
Estonia_15142	22.8323	58.2903	2005
Estonia_15144	23.2689	58.4457	2005
Estonia_15146	23.2689	58.4457	2005
Estonia_15147	22.5604	58.2166	2005
Estonia_15149	22.6551	58.2346	2005
Estonia_15150	22.3189	58.1882	2005
Estonia_15153	22.8535	58.3023	2005
Estonia_15157	23.0448	58.3799	2005
Estonia_15159	22.9722	58.3686	2005
Estonia_15160	22.969	58.3627	2005
Estonia_15161	22.9722	58.3686	2005
Estonia_15162	22.9802	58.3704	2005
Estonia_15163	23.0443	58.3851	2005
Estonia_15166	22.4177	58.2034	2005
Estonia_15168	22.4001	58.2133	2005
Estonia_15172	22.3861	58.2047	2005
Estonia_15174	23.0799	58.4134	2005
Estonia_15175	23.0719	58.4147	2005
Estonia_15177	23.1062	58.4096	2005
Estonia_15179	23.0799	58.4134	2005
Estonia_15184	23.1403	58.4212	2005
Estonia_15185	23.1349	58.4235	2005
Estonia_15189	23.0784	58.4258	2005
Estonia_15190	23.0799	58.4134	2005
Estonia_15191	23.1403	58.4212	2005
Estonia_15194	23.077	58.4202	2005
Estonia_15196	23.1403	58.4212	2005
Estonia_15199	23.1062	58.4096	2005
Estonia_15204	23.0719	58.4147	2005
Estonia_15207	22.87	58.2925	2005
Estonia_15211	23.2766	58.4404	2005
Estonia_15212	23.1062	58.4096	2005
Estonia_15213	22.4909	58.1965	2005
Estonia_15214	22.4909	58.1965	2005
Estonia_15218	22.4909	58.1965	2005
Estonia_15220	22.3619	58.2146	2005
Estonia_15222	22.3619	58.2146	2005
Estonia_15226	22.3879	58.1528	2005
Estonia_15229	22.3616	58.2056	2005
Estonia_15233	23.0448	58.3799	2005
Estonia_15236	23.0443	58.3851	2005
Estonia_15237	22.6384	58.2462	2005
Estonia_15238	23.0425	58.3791	2005
Estonia_15241	22.9802	58.3704	2005
Estonia_15245	23.0719	58.4147	2005
Estonia_15248	22.8535	58.3023	2005
Estonia_15249	22.5307	58.2384	2005
Estonia_15253	23.0431	58.3893	2005
Estonia_15255	23.0443	58.3851	2005
Estonia_15256	22.5394	58.2034	2005
Estonia_15257	22.3319	58.2013	2005
Estonia_15258	22.3616	58.2056	2005
Estonia_15264	22.3616	58.2056	2005
Estonia_15265	22.3861	58.2047	2005
Estonia_15266	22.3319	58.2013	2005
Estonia_15268	22.3319	58.2013	2005
Estonia_15271	22.3619	58.2146	2005
Estonia_15273	23.0448	58.3868	2005
Estonia_15277	22.3879	58.1528	2005
Estonia_15283	22.6248	58.2345	2005
Estonia_15315	22.6563	57.9897	2006
Estonia_15322	22.6563	57.9897	2006
Estonia_15360	25.3333	59.55	2006
Estonia_15364	24.155	59.38	2006
Estonia_15365	24.0333	59.3417	2006
Estonia_15372	27.9786	59.4852	2006
Estonia_15374	24.43	58.3419	2006
Estonia_15398	23.9167	57.85	2006
Estonia_15399	23.2148	58.8163	2006
Estonia_15400	23.6167	57.6167	2006
Estonia_15401	26.3374	60.0014	2006
Estonia_15429	23.6167	57.6167	2006
Estonia_15803	23.54	58.7584	2006
Estonia_15806	23.4941	58.7461	2006
Estonia_15807	23.5288	58.7467	2006
Estonia_15808	23.5617	58.7524	2006
Estonia_15809	23.54	58.7584	2006
Estonia_15973	23.1464	58.9313	2006
Estonia_15977	23.5129	58.9658	2006
Estonia_15980	22.8203	58.6449	2006
Estonia_15981	22.7795	58.622	2006
Estonia_15982	22.6981	58.601	2006
Estonia_15983	22.8203	58.6449	2006
Estonia_15984	23.3893	58.6087	2006
Estonia_15985	23.3532	58.6161	2006
Estonia_15986	23.3893	58.6087	2006
Estonia_15989	22.6349	58.5847	2006
Estonia_15991	23.3851	58.6302	2006
Estonia_15993	23.3851	58.6302	2006
Estonia_15994	22.6626	58.6271	2006
Estonia_15995	22.6626	58.6271	2006
Estonia_15996	23.5018	58.9581	2006
Estonia_15997	23.4461	58.9548	2006
Estonia_15998	23.5467	58.9563	2006
Estonia_15999	23.5129	58.9658	2006
Estonia_16000	23.5467	58.9563	2006
Estonia_16001	22.6532	58.6097	2006
Estonia_16002	22.6291	58.651	2006
Estonia_16004	23.2874	59.0326	2006
Estonia_16009	23.2874	59.0326	2006
Estonia_16011	23.3552	59.0228	2006
Estonia_16014	23.394	59.0134	2006
Estonia_16015	23.3932	58.9794	2006
Estonia_16016	23.4178	58.9581	2006
Estonia_16017	23.4178	58.9581	2006
Estonia_16018	23.4461	58.9548	2006
Estonia_16019	22.7667	58.7407	2006
Estonia_16020	22.7702	58.7657	2006
Estonia_16021	22.7969	58.7162	2006
Estonia_16023	23.4197	58.8912	2006
Estonia_16027	23.4461	58.9548	2006
Estonia_16029	23.3954	58.9096	2006
Estonia_16031	23.5617	58.5698	2006
Estonia_16034	23.4096	58.5878	2006
Estonia_16035	23.473	58.8533	2006
Estonia_16036	23.5727	58.5783	2006
Estonia_16038	23.5727	58.5783	2006
Estonia_16039	23.441	58.5897	2006
Estonia_16041	23.4186	58.9931	2006
Estonia_16043	23.441	58.5897	2006
Estonia_16044	23.4096	58.5878	2006
Estonia_16045	23.441	58.5897	2006
Estonia_16046	22.6248	58.687	2006
Estonia_16048	22.6662	58.6825	2006
Estonia_16049	23.4434	58.9711	2006
Estonia_16052	23.4186	58.9931	2006
Estonia_16053	22.6248	58.687	2006
Estonia_16054	22.6662	58.6825	2006
Estonia_16056	21.9212	58.3871	2006
Estonia_16057	23.4434	58.9711	2006
Estonia_16060	21.9513	58.3827	2006
Estonia_16061	21.9714	58.3794	2006
Estonia_16062	21.9714	58.3794	2006
Estonia_16111	21.9212	58.3871	2006
Estonia_16112	21.9513	58.3827	2006
Estonia_16114	21.9645	58.3923	2006
Estonia_16115	21.9648	58.3563	2006
Estonia_16116	21.9648	58.3563	2006
Estonia_16117	21.9725	58.3613	2006
Estonia_16118	21.9725	58.3613	2006
Estonia_16120	22.6248	58.687	2006
Estonia_16121	22.5702	58.6412	2006
Estonia_16122	22.548	58.6644	2006
Estonia_16124	22.5448	58.6871	2006
Estonia_16125	22.5448	58.6871	2006
Estonia_16126	21.9366	58.36	2006
Estonia_16128	22.548	58.6644	2006
Estonia_16129	22.548	58.6644	2006
Estonia_16134	23.4631	58.7553	2006
Estonia_16135	23.4631	58.7553	2006
Estonia_16142	23.1464	58.9313	2006
Estonia_16144	23.6325	58.756	2006
Estonia_16145	23.663	58.7547	2006
Estonia_16147	23.663	58.7547	2006
Estonia_16152	23.6325	58.756	2006
Estonia_16154	21.9366	58.36	2006
Estonia_16155	21.9366	58.36	2006
Estonia_16158	21.9648	58.3563	2006
Estonia_16159	21.9725	58.3613	2006
Estonia_16162	21.9714	58.3794	2006
Estonia_16164	21.9645	58.3923	2006
Estonia_16165	21.9645	58.3923	2006
Estonia_16166	21.9513	58.3827	2006
Estonia_16168	21.9513	58.3827	2006
Estonia_16169	21.9513	58.3827	2006
Estonia_16171	21.9212	58.3871	2006
Estonia_16172	23.5727	58.5783	2006
Estonia_16173	23.5617	58.5698	2006
Estonia_16174	23.4096	58.5878	2006
Estonia_16177	23.1005	59.0503	2006
Estonia_16178	23.1005	59.0503	2006
Estonia_16179	23.6017	58.7383	2006
Estonia_16181	23.6017	58.7383	2006
Estonia_16184	23.4871	58.7666	2006
Estonia_16185	23.4871	58.7666	2006
Estonia_16186	23.4941	58.7461	2006
Estonia_16187	23.5617	58.7524	2006
Estonia_16188	23.5617	58.7524	2006
Estonia_16189	23.5288	58.7467	2006
Estonia_16190	23.4871	58.7666	2006
Estonia_16194	22.8203	58.6449	2006
Estonia_16196	23.4221	58.6124	2006
Estonia_16197	23.455	58.6145	2006
Estonia_16198	23.3851	58.6302	2006
Estonia_16199	22.6349	58.5847	2006
Estonia_16202	22.7795	58.622	2006
Estonia_16204	23.4221	58.6124	2006
Estonia_16205	23.455	58.6145	2006
Estonia_16206	23.5129	58.9658	2006
Estonia_16207	22.6626	58.6271	2006
Estonia_16209	22.6291	58.651	2006
Estonia_16210	22.6291	58.651	2006
Estonia_16211	23.455	58.6145	2006
Estonia_16213	23.3893	58.6087	2006
Estonia_16216	22.6532	58.6097	2006
Estonia_16217	23.5018	58.9581	2006
Estonia_16222	23.3552	59.0228	2006
Estonia_16225	23.2874	59.0326	2006
Estonia_16226	23.3552	59.0228	2006
Estonia_16227	23.3969	58.9986	2006
Estonia_16228	23.3969	58.9986	2006
Estonia_16229	22.7209	58.7275	2006
Estonia_16230	22.7209	58.7275	2006
Estonia_16231	22.7969	58.7162	2006
Estonia_16232	22.8251	58.735	2006
Estonia_16233	22.8251	58.735	2006
Estonia_16234	22.8251	58.735	2006
Estonia_16235	22.7667	58.7407	2006
Estonia_16236	23.3932	58.9794	2006
Estonia_16237	23.3932	58.9794	2006
Estonia_16238	22.7702	58.7657	2006
Estonia_16239	23.4178	58.9581	2006
Estonia_16241	23.3989	58.9344	2006
Estonia_16242	23.3989	58.9344	2006
Estonia_16243	23.3954	58.9096	2006
Estonia_16245	23.3954	58.9096	2006
Estonia_16247	23.473	58.8533	2006
Estonia_16249	23.473	58.8533	2006
Estonia_16250	23.5636	58.5595	2006
Estonia_16254	22.5448	58.6871	2006
Estonia_16261	23.4631	58.7553	2006
Estonia_16262	22.5702	58.6412	2006
Estonia_16263	22.5702	58.6412	2006
Estonia_16264	22.6662	58.6825	2006
Estonia_16302	23.5262	58.765	2006
Estonia_16303	23.5288	58.7467	2006
Estonia_16304	22.77	58.6449	2006
Estonia_16305	22.77	58.6449	2006
Estonia_16306	22.77	58.6449	2006
Estonia_16308	23.3532	58.6161	2006
Estonia_16309	23.3532	58.6161	2006
Estonia_16310	23.4221	58.6124	2006
Estonia_16315	22.6532	58.6097	2006
Estonia_16376	22.7969	58.7162	2006
Estonia_16377	23.5018	58.9581	2006
Estonia_16379	23.5617	58.5698	2006
Estonia_16380	23.5636	58.5595	2006
Estonia_16383	23.4186	58.9931	2006
Estonia_16384	23.4434	58.9711	2006
Estonia_16388	23.1729	58.736	2006
Estonia_16389	23.0397	58.8017	2006
Estonia_16391	23.102	58.8237	2006
Estonia_16392	23.102	58.8237	2006
Estonia_16393	23.102	58.8237	2006
Estonia_16394	23.408	58.8143	2006
Estonia_16395	23.0509	58.8228	2006
Estonia_16396	23.1553	58.7476	2006
Estonia_16398	23.408	58.8143	2006
Estonia_16399	23.1464	58.9313	2006
Estonia_16405	21.989	58.3523	2006
Estonia_16494	23.408	58.8143	2006
Estonia_16495	23.1655	58.7076	2006
Estonia_16496	23.7078	58.7704	2006
Estonia_16497	23.6983	58.7627	2006
Estonia_16498	23.6983	58.7627	2006
Estonia_16501	22.7433	58.5901	2006
Estonia_16502	22.9577	58.789	2006
Estonia_16503	22.9676	58.8158	2006
Estonia_16504	22.726	58.755	2006
Estonia_16505	22.7667	58.7407	2006
Estonia_16506	22.726	58.755	2006
Estonia_16507	22.8735	58.7388	2006
Estonia_16514	23.1594	58.9426	2006
Estonia_16518	23.0967	58.783	2006
Estonia_16519	23.0509	58.8228	2006
Estonia_16520	23.0397	58.8017	2006
Estonia_16521	23.1729	58.736	2006
Estonia_16522	23.0967	58.783	2006
Estonia_16523	23.1399	58.7127	2006
Estonia_16524	23.1729	58.736	2006
Estonia_16527	23.4642	58.7163	2006
Estonia_16528	23.3985	58.7164	2006
Estonia_16529	23.48	58.6993	2006
Estonia_16530	23.4283	58.7118	2006
Estonia_16531	22.8121	58.7589	2006
Estonia_16535	22.7225	58.622	2006
Estonia_16536	22.7225	58.622	2006
Estonia_16537	22.7462	58.5902	2006
Estonia_16539	22.7433	58.5901	2006
Estonia_16540	22.7172	58.6508	2006
Estonia_16541	22.7612	58.6681	2006
Estonia_16542	22.7433	58.5901	2006
Estonia_16543	22.7339	58.6054	2006
Estonia_16544	22.7339	58.6054	2006
Estonia_16545	22.7339	58.6054	2006
Estonia_16546	22.8735	58.7388	2006
Estonia_16547	22.9049	58.7911	2006
Estonia_16548	22.9577	58.789	2006
Estonia_16549	22.7612	58.6681	2006
Estonia_16550	22.7172	58.6508	2006
Estonia_16551	22.8735	58.7388	2006
Estonia_16581	22.8638	58.7676	2006
Estonia_16582	22.733	58.7663	2006
Estonia_16583	23.0509	58.8228	2006
Estonia_16584	22.7702	58.7657	2006
Estonia_16585	22.9845	58.8319	2006
Estonia_16586	23.1553	58.7476	2006
Estonia_16587	23.0397	58.8017	2006
Estonia_16588	23.1464	58.9313	2006
Estonia_16589	23.1269	58.9789	2006
Estonia_16590	23.1594	58.9426	2006
Estonia_16591	23.7078	58.7704	2006
Estonia_16593	23.7078	58.7704	2006
Estonia_16594	23.1269	58.9789	2006
Estonia_16697	23.6983	58.7627	2006
Estonia_16699	22.9571	58.3667	2007
Estonia_16700	22.972	58.3683	2007
Estonia_16701	22.9603	58.3733	2007
Estonia_16704	22.9705	58.3701	2007
Estonia_16705	22.9734	58.371	2007
Estonia_16708	22.9702	58.3621	2007
Estonia_16709	22.9559	58.3752	2007
Estonia_16710	21.9513	58.3827	2006
Estonia_16716	23.5292	58.7089	2006
Estonia_16717	23.5292	58.7089	2006
Estonia_16793	23.5292	58.7089	2006
Estonia_16794	23.4283	58.7118	2006
Estonia_16795	23.4642	58.7163	2006
Estonia_16796	23.48	58.6993	2006
Estonia_16799	23.5587	58.7099	2006
Estonia_16801	23.5587	58.7099	2006
Estonia_16802	22.8638	58.7676	2006
Estonia_16803	23.3985	58.7164	2006
Estonia_16804	22.9676	58.8158	2006
Estonia_16805	22.733	58.7663	2006
Estonia_16808	22.9845	58.8319	2006
Estonia_16809	22.9845	58.8319	2006
Estonia_16872	22.9685	58.3695	2007
Estonia_16873	22.9668	58.3682	2007
Estonia_16874	22.9716	58.3686	2007
Estonia_16876	22.9772	58.3721	2007
Estonia_16877	22.9671	58.3799	2007
Estonia_16878	22.9808	58.3704	2007
Estonia_16879	22.9661	58.369	2007
Estonia_16880	22.9734	58.3781	2007
Estonia_16881	22.9702	58.3789	2007
Estonia_16882	22.9652	58.3791	2007
Estonia_16883	22.9544	58.3838	2007
Estonia_16884	22.9659	58.3693	2007
Estonia_16885	22.9636	58.3686	2007
Estonia_16971	22.972	58.3685	2006
Estonia_16972	22.97	58.3662	2006
Estonia_16976	22.9704	58.3789	2006
Estonia_16978	22.9601	58.3734	2006
Estonia_16979	22.9654	58.379	2006
Estonia_16980	22.9545	58.3705	2006
Estonia_16981	22.9665	58.3693	2006
Estonia_16982	22.9669	58.3681	2006
Estonia_16983	22.9717	58.3687	2006
Estonia_16984	22.9774	58.3717	2006
Estonia_16985	22.9637	58.3687	2006
Estonia_16986	22.9709	58.3699	2006
Estonia_16987	22.9661	58.3692	2006
Estonia_16988	22.9734	58.3707	2006
Estonia_16989	22.9573	58.3667	2006
Estonia_17033	21.8686	58.3075	2006
Estonia_17034	23.3888	59.0077	2007
Estonia_17035	23.4374	59.024	2007
Estonia_17036	23.5142	58.9695	2007
Estonia_17037	23.5118	58.9664	2007
Estonia_17038	23.5174	58.9755	2007
Estonia_17039	23.3398	59.0282	2007
Estonia_17041	23.3398	59.0282	2007
Estonia_17046	23.4341	58.9956	2007
Estonia_17047	23.4027	58.996	2007
Estonia_17048	23.4027	58.996	2007
Estonia_17049	22.9577	58.789	2006
Estonia_17050	22.7612	58.6681	2006
Estonia_17051	22.7172	58.6508	2006
Estonia_17052	23.3256	58.7144	2006
Estonia_17053	23.4283	58.7118	2006
Estonia_17054	23.4283	58.7118	2006
Estonia_17056	23.3256	58.7144	2006
Estonia_17059	23.4802	58.9709	2007
Estonia_17060	23.4412	58.9695	2007
Estonia_17061	23.4541	58.9802	2007
Estonia_17062	23.4341	58.9956	2007
Estonia_17063	23.4412	58.9695	2007
Estonia_17064	23.4271	58.9954	2007
Estonia_17065	23.4074	58.9957	2007
Estonia_17106	23.4844	59.1596	2007
Estonia_17107	23.479	59.1709	2007
Estonia_17109	23.479	59.1709	2007
Estonia_17110	23.4878	59.1712	2007
Estonia_17111	23.4743	59.1808	2007
Estonia_17112	23.3892	58.9412	2007
Estonia_17113	21.8331	58.3338	2006
Estonia_17115	21.862	58.3359	2006
Estonia_17117	23.3602	58.4735	2006
Estonia_17119	23.5329	59.2244	2007
Estonia_17120	23.5329	59.2244	2007
Estonia_17121	23.4671	59.1939	2007
Estonia_17160	23.4844	59.1596	2007
Estonia_17161	23.4027	58.996	2007
Estonia_17278	23.1702	58.9584	2006
Estonia_17282	22.752	58.6888	2006
Estonia_17283	22.752	58.6888	2006
Estonia_17284	22.7275	58.702	2006
Estonia_17285	22.688	58.7103	2006
Estonia_17286	22.752	58.6888	2006
Estonia_17287	22.7275	58.702	2006
Estonia_17288	22.7275	58.702	2006
Estonia_17289	22.7413	58.7156	2006
Estonia_17290	22.7413	58.7156	2006
Estonia_17291	22.7077	58.6805	2006
Estonia_17292	22.688	58.7103	2006
Estonia_17293	22.7413	58.7156	2006
Estonia_17294	22.7077	58.6805	2006
Estonia_17295	22.688	58.7103	2006
Estonia_17297	23.3995	58.5341	2006
Estonia_17298	23.397	58.535	2006
Estonia_17300	23.3958	58.5371	2006
Estonia_17317	23.1005	59.0503	2006
Estonia_17320	23.1269	58.9789	2006
Estonia_17321	23.1594	58.9426	2006
Estonia_17330	21.8476	58.3348	2006
Estonia_17331	21.8699	58.3161	2006
Estonia_17332	21.8476	58.3348	2006
Estonia_17333	21.8331	58.3207	2006
Estonia_17334	21.862	58.3359	2006
Estonia_17350	23.1702	58.9584	2006
Estonia_17354	23.1269	58.9789	2006
Estonia_17359	23.3879	58.7349	2006
Estonia_17360	22.726	58.755	2006
Estonia_17361	22.7209	58.7275	2006
Estonia_17364	21.8699	58.3161	2006
Estonia_17393	23.4271	58.9954	2007
Estonia_17394	23.4802	58.9709	2007
Estonia_17395	23.5118	58.9664	2007
Estonia_17396	23.5334	58.9623	2007
Estonia_17397	23.4913	58.9417	2007
Estonia_17398	23.5105	58.9618	2007
Estonia_17399	23.4913	58.9417	2007
Estonia_17400	23.3935	59.0284	2007
Estonia_17401	23.3935	59.0284	2007
Estonia_17402	23.3562	59.0281	2007
Estonia_17403	23.3702	59.0074	2007
Estonia_17404	21.862	58.3359	2006
Estonia_17405	21.8331	58.3338	2006
Estonia_17409	23.4293	58.6869	2006
Estonia_17410	23.4663	58.6799	2006
Estonia_17411	23.3976	58.6772	2006
Estonia_17412	23.4793	58.665	2006
Estonia_17413	23.3291	58.6809	2006
Estonia_17414	23.4793	58.665	2006
Estonia_17418	23.3262	58.4853	2006
Estonia_17419	23.2288	58.5132	2006
Estonia_17420	23.2654	58.5038	2006
Estonia_17421	23.2654	58.5038	2006
Estonia_17434	23.4147	58.9785	2007
Estonia_17436	23.4541	58.9802	2007
Estonia_17437	23.4164	58.9952	2007
Estonia_17438	23.4164	58.9952	2007
Estonia_17439	23.4147	58.9785	2007
Estonia_17443	23.3892	58.9412	2007
Estonia_17444	23.4158	58.9594	2007
Estonia_17447	23.5316	59.2208	2007
Estonia_17448	23.4825	59.1884	2007
Estonia_17449	23.486	59.1815	2007
Estonia_17452	23.4878	59.1712	2007
Estonia_17454	23.4895	59.1607	2007
Estonia_17465	23.4952	58.7247	2006
Estonia_17467	23.4505	58.5341	2006
Estonia_17468	23.3995	58.5341	2006
Estonia_17469	23.4828	58.5444	2006
Estonia_17470	23.3958	58.5371	2006
Estonia_17471	23.3995	58.5341	2006
Estonia_17473	23.397	58.535	2006
Estonia_17474	23.4633	58.7353	2006
Estonia_17476	23.3879	58.7349	2006
Estonia_17479	23.4259	58.7327	2006
Estonia_17481	23.3958	58.5371	2006
Estonia_17484	23.4828	58.5444	2006
Estonia_17485	23.4151	58.5499	2006
Estonia_17486	23.4505	58.5341	2006
Estonia_17488	23.4952	58.7247	2006
Estonia_17489	23.4633	58.7353	2006
Estonia_17491	23.5152	59.154	2007
Estonia_17492	23.5152	59.154	2007
Estonia_17493	23.4671	59.1939	2007
Estonia_17494	23.4671	59.1939	2007
Estonia_17495	23.4807	59.1812	2007
Estonia_17497	23.4151	58.5499	2006
Estonia_17499	23.397	58.535	2006
Estonia_17506	23.3342	58.4691	2006
Estonia_17507	23.3262	58.4853	2006
Estonia_17509	23.3057	58.5132	2006
Estonia_17512	23.2654	58.5038	2006
Estonia_17513	23.3057	58.5132	2006
Estonia_17514	23.4293	58.6869	2006
Estonia_17516	23.4688	58.6462	2006
Estonia_17517	23.5003	58.6679	2006
Estonia_17518	23.4293	58.6869	2006
Estonia_17519	23.4663	58.6799	2006
Estonia_17520	23.4663	58.6799	2006
Estonia_17521	23.4296	58.6605	2006
Estonia_17522	23.3682	58.6622	2006
Estonia_17532	23.4743	59.1808	2007
Estonia_17536	23.5316	59.2208	2007
Estonia_17537	23.4824	59.1363	2007
Estonia_17538	23.4743	59.1808	2007
Estonia_17539	23.5316	59.2208	2007
Estonia_17540	23.3892	58.9412	2007
Estonia_17541	23.3812	58.9763	2007
Estonia_17542	23.5163	58.9725	2007
Estonia_17543	23.5334	58.9623	2007
Estonia_17544	23.5163	58.9725	2007
Estonia_17545	23.4877	58.9459	2007
Estonia_17546	23.5105	58.9618	2007
Estonia_17547	23.4843	58.9504	2007
Estonia_17548	23.4843	58.9504	2007
Estonia_17549	23.5118	58.9664	2007
Estonia_17550	23.4843	58.9504	2007
Estonia_17551	23.5105	58.9618	2007
Estonia_17552	23.4007	59.0282	2007
Estonia_17554	23.3666	59.0285	2007
Estonia_17558	23.3702	59.0074	2007
Estonia_17559	23.4148	59.0079	2007
Estonia_17561	23.4148	59.0079	2007
Estonia_17564	23.3937	59.0482	2007
Estonia_17565	23.3937	59.0482	2007
Estonia_17566	23.3398	59.0282	2007
Estonia_17567	23.4007	59.0282	2007
Estonia_17568	23.4214	59.0311	2007
Estonia_17569	23.4374	59.024	2007
Estonia_17570	23.4214	59.0311	2007
Estonia_17572	23.4688	58.6462	2006
Estonia_17573	23.2732	58.6817	2006
Estonia_17574	23.3291	58.6809	2006
Estonia_17575	23.4688	58.6462	2006
Estonia_17576	23.2284	58.6784	2006
Estonia_17577	23.2284	58.6784	2006
Estonia_17582	23.2732	58.6817	2006
Estonia_17588	23.3057	58.5132	2006
Estonia_17592	23.3682	58.6622	2006
Estonia_17594	23.4296	58.6605	2006
Estonia_17595	23.3966	58.6467	2006
Estonia_17596	23.3966	58.6467	2006
Estonia_17597	23.4296	58.6605	2006
Estonia_17599	23.4214	59.0311	2007
Estonia_17600	23.4097	59.0369	2007
Estonia_17601	23.4097	59.0369	2007
Estonia_17602	23.4007	59.0282	2007
Estonia_17603	23.3562	59.0281	2007
Estonia_17604	23.3935	59.0284	2007
Estonia_17605	23.3666	59.0285	2007
Estonia_17607	23.5142	58.9695	2007
Estonia_17608	23.4927	58.9405	2007
Estonia_17609	23.4843	58.9504	2007
Estonia_17610	23.4927	58.9405	2007
Estonia_17611	23.4793	58.665	2006
Estonia_17612	23.3966	58.6467	2006
Estonia_17614	23.2284	58.6784	2006
Estonia_17616	23.1702	58.9584	2006
Estonia_17617	23.2288	58.5132	2006
Estonia_17619	23.3285	58.6538	2006
Estonia_17624	23.1655	58.7076	2006
Estonia_17627	23.0027	58.8243	2006
Estonia_17628	23.0027	58.8243	2006
Estonia_17631	22.9206	58.807	2006
Estonia_17632	23.4927	58.9405	2007
Estonia_17633	23.4877	58.9459	2007
Estonia_17634	23.4913	58.9417	2007
Estonia_17635	23.5174	58.9755	2007
Estonia_17636	23.4341	58.9956	2007
Estonia_17637	23.5334	58.9623	2007
Estonia_17638	23.4374	59.024	2007
Estonia_17639	23.4148	59.0079	2007
Estonia_17651	22.9676	58.8158	2006
Estonia_17652	22.9206	58.807	2006
Estonia_17655	22.9049	58.7911	2006
Estonia_17656	22.9049	58.7911	2006
Estonia_17657	22.733	58.7663	2006
Estonia_17660	22.7462	58.5902	2006
Estonia_17661	22.8638	58.7676	2006
Estonia_17662	22.9206	58.807	2006
Estonia_17663	23.5587	58.7099	2006
Estonia_17664	23.3985	58.7164	2006
Estonia_17665	23.48	58.6993	2006
Estonia_17667	23.4642	58.7163	2006
Estonia_17669	23.4642	58.7163	2006
Estonia_17671	23.3256	58.7144	2006
Estonia_17678	23.3384	58.9763	2006
Estonia_17679	23.3078	58.9545	2006
Estonia_17680	23.3078	58.9545	2006
Estonia_17681	23.3102	58.9502	2006
Estonia_17682	23.3102	58.9502	2006
Estonia_17683	23.2681	58.9332	2006
Estonia_17684	23.2298	58.9365	2006
Estonia_17685	23.1399	58.7127	2006
Estonia_17687	23.2298	58.9365	2006
Estonia_17688	23.2681	58.9332	2006
Estonia_17691	23.1399	58.7127	2006
Estonia_17694	23.2498	58.9666	2006
Estonia_17695	23.2498	58.9666	2006
Estonia_17696	23.2681	58.9332	2006
Estonia_17697	23.2564	58.969	2006
Estonia_17698	23.2498	58.9666	2006
Estonia_17700	23.2548	58.9552	2006
Estonia_17701	23.2441	58.9496	2006
Estonia_17702	23.2548	58.9552	2006
Estonia_17703	23.2564	58.969	2006
Estonia_17704	23.3384	58.9763	2006
Estonia_17705	23.394	59.0134	2006
Estonia_17706	23.3969	58.9986	2006
Estonia_17707	23.3384	58.9763	2006
Estonia_17708	23.394	59.0134	2006
Estonia_17709	23.3102	58.9502	2006
Estonia_17710	23.2564	58.969	2006
Estonia_17711	23.3078	58.9545	2006
Estonia_17712	23.2548	58.9552	2006
Estonia_17717	23.3682	58.6622	2006
Estonia_17719	23.1553	58.7476	2006
Estonia_17724	23.1939	58.6922	2006
Estonia_17725	23.1655	58.7076	2006
Estonia_17727	23.4147	58.9785	2007
Estonia_17728	23.4074	58.9957	2007
Estonia_17729	23.4164	58.9952	2007
Estonia_17730	23.4412	58.9695	2007
Estonia_17731	23.4802	58.9709	2007
Estonia_17732	23.4541	58.9802	2007
Estonia_17733	23.4074	58.9957	2007
Estonia_17734	23.5163	58.9725	2007
Estonia_17735	27.7833	59.4067	2007
Estonia_17742	24.97	59.5583	2007
Estonia_17743	24.0333	59.3417	2007
Estonia_17744	24.155	59.38	2007
Estonia_17748	23.3667	59.1833	2007
Estonia_17749	27.175	59.54	2007
Estonia_17750	25.3333	59.55	2007
Estonia_17752	24.97	59.5583	2007
Estonia_17754	27.0167	59.4667	2007
Estonia_17756	25.3333	59.55	2007
Estonia_17758	27.175	59.54	2007
Estonia_17759	27.0167	59.4667	2007
Estonia_17762	21.8833	58.4333	2007
Estonia_17763	22.2383	58.7472	2007
Estonia_17764	21.9667	58.6517	2007
Estonia_17767	21.7583	58.455	2007
Estonia_17768	21.55	57.9667	2007
Estonia_17798	23.3937	59.0482	2007
Estonia_17800	23.4054	58.2035	2007
Estonia_17801	22.9012	57.8238	2007
Estonia_17802	23.4054	58.2035	2007
Estonia_17803	23.9167	57.85	2007
Estonia_17804	23.6167	57.6167	2007
Estonia_17805	23.1167	58.95	2007
Estonia_17808	23.2148	58.8163	2007
Estonia_17809	23.6167	57.6167	2007
Estonia_17810	23.1167	58.95	2007
Estonia_17811	23.2148	58.8163	2007
Estonia_17813	23.4667	58.5833	2007
Estonia_17815	23.2148	58.8163	2007
Estonia_17816	24.4717	58.2747	2007
Estonia_17817	22.9012	57.8238	2007
Estonia_17819	22.9012	57.8238	2007
Estonia_17820	23.4054	58.2035	2007
Estonia_17821	24.4717	58.2747	2007
Estonia_17822	23.6167	57.6167	2007
Estonia_17826	24.2694	58.2832	2007
Estonia_17827	24.2694	58.2832	2007
Estonia_17857	23.2148	58.8163	2007
Estonia_17858	23.2148	58.8163	2007
Estonia_17859	23.2148	58.8163	2007
Estonia_17870	23.0188	58.5959	2007
Estonia_17873	22.9886	58.6163	2007
Estonia_17879	23.4271	58.9954	2007
Estonia_17881	22.9213	59.0292	2007
Estonia_17890	24.4417	59.4774	2007
Estonia_17899	23.2732	58.6817	2006
Estonia_17906	24.7409	59.5729	2007
Estonia_17907	23.2288	58.5132	2006
Estonia_17909	21.8331	58.3338	2006
Estonia_17915	23.3666	59.0285	2007
Estonia_17916	23.3562	59.0281	2007
Estonia_17918	21.8686	58.3075	2006
Estonia_17920	23.3888	59.0077	2007
Estonia_17922	23.3888	59.0077	2007
Estonia_17927	23.4097	59.0369	2007
Estonia_17934	24.2694	58.2832	2007
Estonia_17936	23.5142	58.9695	2007
Estonia_17938	23.3953	58.9957	2007
Estonia_17947	23.4531	58.946	2007
Estonia_17948	23.4531	58.946	2007
Estonia_17949	23.4515	58.9495	2007
Estonia_17950	23.45	58.9535	2007
Estonia_17951	23.4168	58.938	2007
Estonia_17952	23.45	58.9535	2007
Estonia_17953	23.45	58.9535	2007
Estonia_17956	23.4315	59.2055	2007
Estonia_17961	24.4417	59.4774	2007
Estonia_17962	24.4409	59.4801	2007
Estonia_17978	23.5003	58.6679	2006
Estonia_17981	23.4168	58.938	2007
Estonia_17982	23.4252	58.9378	2007
Estonia_17983	23.5174	58.9755	2007
Estonia_17984	23.3901	58.9583	2007
Estonia_17985	23.4252	58.9378	2007
Estonia_17986	23.4029	58.9397	2007
Estonia_17988	23.4029	58.9397	2007
Estonia_17989	23.4252	58.9378	2007
Estonia_17990	23.3702	59.0074	2007
Estonia_17992	21.8331	58.3207	2006
Estonia_17997	25.6612	59.5806	2007
Estonia_18000	25.8073	59.6237	2007
Estonia_18008	25.6612	59.5806	2007
Estonia_18009	25.8073	59.6237	2007
Estonia_18011	25.6612	59.5806	2007
Estonia_18012	25.8073	59.6237	2007
Estonia_18018	24.7373	59.5734	2007
Estonia_18019	24.7373	59.5734	2007
Estonia_18023	23.7416	59.2533	2007
Estonia_18024	23.7298	59.2512	2007
Estonia_18025	23.7298	59.2512	2007
Estonia_18032	25.951	59.5804	2007
Estonia_18033	25.9505	59.582	2007
Estonia_18035	25.951	59.5804	2007
Estonia_18036	25.951	59.5804	2007
Estonia_18037	25.9489	59.586	2007
Estonia_18038	25.9505	59.582	2007
Estonia_18039	25.9489	59.586	2007
Estonia_18040	25.9505	59.582	2007
Estonia_18041	25.9489	59.586	2007
Estonia_18044	27.7833	59.4067	2007
Estonia_18046	23.952	58.0567	2007
Estonia_18049	24.43	58.3419	2007
Estonia_18050	24.43	58.3419	2007
Estonia_18051	28.0083	59.475	2007
Estonia_18052	28.0083	59.475	2007
Estonia_18126	23.057	58.5873	2006
Estonia_18127	23.057	58.5873	2006
Estonia_18131	23.4207	59.1806	2007
Estonia_18132	23.4033	59.2091	2007
Estonia_18133	23.4033	59.2091	2007
Estonia_18162	22.9908	58.6265	2006
Estonia_18163	22.9908	58.6265	2006
Estonia_18164	22.9908	58.6265	2006
Estonia_18165	23.0333	58.606	2006
Estonia_18166	23.0333	58.606	2006
Estonia_18167	23.0333	58.606	2006
Estonia_18168	23.057	58.5873	2006
Estonia_18170	23.685	59.2501	2007
Estonia_18171	23.685	59.2501	2007
Estonia_18172	23.6845	59.2395	2007
Estonia_18175	23.5537	59.2164	2007
Estonia_18182	23.4656	59.1031	2007
Estonia_18183	23.5166	59.1259	2007
Estonia_18186	23.4033	59.2091	2007
Estonia_18187	23.4315	59.2055	2007
Estonia_18189	23.685	59.2501	2007
Estonia_18203	23.5922	59.2306	2007
Estonia_18212	23.6779	59.2782	2007
Estonia_18214	23.7108	59.2399	2007
Estonia_18215	23.4207	59.1806	2007
Estonia_18224	23.7112	59.2332	2007
Estonia_18225	23.6845	59.2395	2007
Estonia_18227	23.5537	59.2164	2007
Estonia_18233	23.6779	59.2782	2007
Estonia_18234	23.6779	59.2782	2007
Estonia_18512	23.4807	59.0794	2007
Estonia_18513	23.5328	59.0951	2007
Estonia_18514	23.5166	59.1259	2007
Estonia_18515	23.5223	59.1009	2007
Estonia_18520	23.3887	59.0672	2007
Estonia_18526	23.3887	59.0672	2007
Estonia_18528	23.4207	59.1806	2007
Estonia_18531	23.5328	59.0951	2007
Estonia_18532	23.3887	59.0672	2007
Estonia_18535	23.7416	59.2533	2007
Estonia_18536	23.3812	58.9763	2007
Estonia_18537	21.9534	58.3676	2006
Estonia_18538	21.9534	58.3676	2006
Estonia_18539	23.3901	58.9583	2007
Estonia_18540	23.7298	59.2512	2007
Estonia_18541	23.3855	58.967	2007
Estonia_18542	23.4158	58.9594	2007
Estonia_18543	23.3953	58.9957	2007
Estonia_18553	23.5134	59.1069	2007
Estonia_18554	23.5328	59.0951	2007
Estonia_18555	23.4959	59.0921	2007
Estonia_18556	23.4522	59.0926	2007
Estonia_18557	23.5282	59.0923	2007
Estonia_18563	23.7416	59.2533	2007
Estonia_18567	23.4656	59.1031	2007
Estonia_18569	23.4522	59.0926	2007
Estonia_18572	23.4807	59.0794	2007
Estonia_18582	23.9748	59.3007	2007
Estonia_18637	23.5166	59.1259	2007
Estonia_18638	23.4807	59.0794	2007
Estonia_18639	23.5282	59.0923	2007
Estonia_18641	23.5134	59.1069	2007
Estonia_18642	23.5102	59.1249	2007
Estonia_18643	23.5371	59.0919	2007
Estonia_18645	23.9566	59.3069	2007
Estonia_18646	23.4959	59.0921	2007
Estonia_18647	23.3901	58.9583	2007
Estonia_18648	23.3812	58.9763	2007
Estonia_18650	23.4158	58.9594	2007
Estonia_18653	23.4607	59.2317	2007
Estonia_18662	23.4949	59.1244	2007
Estonia_18663	23.5371	59.0919	2007
Estonia_18664	23.5403	59.0952	2007
Estonia_18667	23.5371	59.0919	2007
Estonia_18668	23.5223	59.1009	2007
Estonia_18669	23.5223	59.1009	2007
Estonia_18670	23.4522	59.0926	2007
Estonia_18675	23.4813	59.2169	2007
Estonia_18676	23.4905	59.2168	2007
Estonia_18678	23.511	59.216	2007
Estonia_18679	23.5052	59.2161	2007
Estonia_18680	23.483	59.2291	2007
Estonia_18681	23.5081	59.2162	2007
Estonia_18682	23.4905	59.2168	2007
Estonia_18685	23.4824	59.1363	2007
Estonia_18686	23.4825	59.1884	2007
Estonia_18687	23.5099	59.1658	2007
Estonia_18690	23.3855	58.967	2007
Estonia_18691	23.3855	58.967	2007
Estonia_18692	23.4959	59.0921	2007
Estonia_18693	23.4949	59.1244	2007
Estonia_18696	23.4949	59.1244	2007
Estonia_18697	23.5134	59.1069	2007
Estonia_18698	23.4948	59.102	2007
Estonia_18699	23.483	59.2291	2007
Estonia_18702	23.5052	59.2161	2007
Estonia_18705	23.5403	59.0952	2007
Estonia_18707	23.5102	59.1249	2007
Estonia_18709	23.5403	59.0952	2007
Estonia_18715	23.483	59.2291	2007
Estonia_18718	23.4607	59.2317	2007
Estonia_18720	23.511	59.216	2007
Estonia_18721	23.4905	59.2168	2007
Estonia_18722	23.5081	59.2162	2007
Estonia_18724	23.511	59.216	2007
Estonia_18731	23.5099	59.1658	2007
Estonia_18732	23.4807	59.1812	2007
Estonia_18733	23.5152	59.154	2007
Estonia_18787	21.9534	58.3676	2006
Estonia_18788	21.959	58.3618	2006
Estonia_18795	23.1421	58.9007	2007
Estonia_18799	23.1421	58.9007	2007
Estonia_18801	23.1421	58.9007	2007
Estonia_18811	23.3362	58.9006	2007
Estonia_18812	22.9797	58.9504	2007
Estonia_18813	23.2386	58.8663	2007
Estonia_18815	23.1813	58.8651	2007
Estonia_18816	23.2386	58.8663	2007
Estonia_18817	23.2386	58.8663	2007
Estonia_18818	23.3362	58.9006	2007
Estonia_18825	22.9797	58.9504	2007
Estonia_18830	23.4878	59.1712	2007
Estonia_18841	23.3362	58.9006	2007
Estonia_18884	27.7122	59.4153	2008
Estonia_18886	27.7123	59.4172	2008
Estonia_18887	27.7326	59.4258	2008
Estonia_18889	27.7468	59.412	2008
Estonia_18890	27.7467	59.413	2008
Estonia_18891	27.7477	59.4151	2008
Estonia_18904	23.3983	58.5802	2008
Estonia_18906	23.9624	59.3245	2007
Estonia_18908	24.233	59.3438	2007
Estonia_18910	24.268	59.4183	2007
Estonia_18911	24.3372	59.4252	2007
Estonia_18928	25.2166	59.5097	2007
Estonia_18930	25.2166	59.5097	2007
Estonia_18933	25.2172	59.5155	2007
Estonia_18934	25.2455	59.5839	2007
Estonia_18936	25.2165	59.5117	2007
Estonia_18937	25.2172	59.5155	2007
Estonia_18939	25.2165	59.5117	2007
Estonia_18945	25.2455	59.5839	2007
Estonia_18980	23.2574	57.6858	2008
Estonia_19027	24.3295	58.3507	2008
Estonia_19028	24.3435	58.3596	2008
Estonia_19031	24.3637	58.3663	2008
Estonia_19032	24.3465	58.3685	2008
Estonia_19033	24.3084	58.3463	2008
Estonia_19034	23.2574	57.6858	2008
Estonia_19037	23.3572	57.7405	2008
Estonia_19038	23.3572	57.7405	2008
Estonia_19040	23.3732	57.7584	2008
Estonia_19043	23.3398	57.7582	2008
Estonia_19044	23.3564	57.7582	2008
Estonia_19045	23.3732	57.7584	2008
Estonia_19057	23.2572	57.6948	2008
Estonia_19058	23.2236	57.6856	2008
Estonia_19059	23.2236	57.6856	2008
Estonia_19060	24.3648	58.3617	2008
Estonia_19062	24.3639	58.3799	2008
Estonia_19063	24.3005	58.3643	2008
Estonia_19064	24.3129	58.3552	2008
Estonia_19065	24.3084	58.3777	2008
Estonia_19070	23.2431	57.6679	2008
Estonia_19088	23.4272	58.5693	2006
Estonia_19089	23.4023	58.5671	2006
Estonia_19091	23.4272	58.5693	2006
Estonia_19092	23.4272	58.5693	2006
Estonia_19093	23.4023	58.5671	2006
Estonia_19094	23.4922	58.5653	2006
Estonia_19096	23.4922	58.5653	2006
Estonia_19097	23.4922	58.5653	2006
Estonia_19099	22.0814	59.0753	2008
Estonia_19101	22.0814	59.0753	2008
Estonia_19106	23.4023	58.5671	2006
Estonia_19108	23.4659	58.5693	2006
Estonia_19113	23.5409	58.5573	2006
Estonia_19115	23.9887	59.2877	2007
Estonia_19116	23.9887	59.2877	2007
Estonia_19117	23.9862	59.2917	2007
Estonia_19118	23.7224	59.2722	2008
Estonia_19119	23.6864	59.2764	2008
Estonia_19120	23.6183	59.2418	2008
Estonia_19121	23.6183	59.2418	2008
Estonia_19122	23.3663	59.1825	2008
Estonia_19123	23.6183	59.2418	2008
Estonia_19124	23.3663	59.1825	2008
Estonia_19125	23.3663	59.1825	2008
Estonia_19132	23.7224	59.2722	2008
Estonia_19140	22.9012	57.8238	2008
Estonia_19141	22.9012	57.8238	2008
Estonia_19142	22.9012	57.8238	2008
Estonia_19143	23.6167	57.6167	2008
Estonia_19144	23.6167	57.6167	2008
Estonia_19145	23.6167	57.6167	2008
Estonia_19146	23.9167	57.85	2008
Estonia_19147	23.9167	57.85	2008
Estonia_19148	23.9167	57.85	2008
Estonia_19153	25.6167	59.8333	2008
Estonia_19157	27.175	59.54	2008
Estonia_19158	27.175	59.54	2008
Estonia_19160	24.3115	58.2156	2008
Estonia_19161	26.1083	59.6167	2008
Estonia_19162	26.1083	59.6167	2008
Estonia_19163	25.8	59.6267	2008
Estonia_19164	25.8	59.6267	2008
Estonia_19165	25.75	59.67	2008
Estonia_19166	25.75	59.67	2008
Estonia_19168	25.6346	59.6468	2008
Estonia_19169	25.6346	59.6468	2008
Estonia_19170	25.6717	59.5863	2008
Estonia_19171	25.6717	59.5863	2008
Estonia_19173	25.3333	59.55	2008
Estonia_19174	25.3333	59.55	2008
Estonia_19178	24.155	59.38	2008
Estonia_19179	24.155	59.38	2008
Estonia_19180	24.0333	59.3417	2008
Estonia_19181	24.0333	59.3417	2008
Estonia_19182	23.4717	59.295	2008
Estonia_19183	23.4717	59.295	2008
Estonia_19184	23.2883	59.305	2008
Estonia_19193	21.55	57.9667	2008
Estonia_19194	21.55	57.9667	2008
Estonia_19195	22.2833	57.8167	2008
Estonia_19196	22.2833	57.8167	2008
Estonia_19197	23.4054	58.2035	2008
Estonia_19198	23.4054	58.2035	2008
Estonia_19199	23.2148	58.8163	2008
Estonia_19200	23.2148	58.8163	2008
Estonia_19203	22.76	59.085	2008
Estonia_19205	23.3667	59.1833	2008
Estonia_19206	23.3667	59.1833	2008
Estonia_19207	24.3115	58.2156	2008
Estonia_19208	24.3115	58.2156	2008
Estonia_19209	23.952	58.0567	2008
Estonia_19210	23.952	58.0567	2008
Estonia_19211	24.43	58.3419	2008
Estonia_19212	24.43	58.3419	2008
Estonia_19227	28.0083	59.475	2008
Estonia_19228	28.0083	59.475	2008
Estonia_19229	27.7833	59.4067	2008
Estonia_19230	27.7833	59.4067	2008
Estonia_19232	24.6883	59.5367	2008
Estonia_19233	24.7883	59.45	2008
Estonia_19239	23.952	58.0567	2008
Estonia_19242	22.0814	59.0753	2008
Estonia_19253	23.3564	57.7672	2008
Estonia_19254	23.3398	57.7582	2008
Estonia_19255	23.3572	57.7405	2008
Estonia_19257	23.3226	57.7669	2008
Estonia_19279	23.2051	57.7481	2008
Estonia_19288	23.2736	57.6679	2008
Estonia_19294	24.0785	59.3237	2007
Estonia_19305	25.2172	59.5155	2007
Estonia_19306	23.3723	58.5935	2008
Estonia_19325	22.0617	58.0429	2007
Estonia_19326	23.3951	58.7903	2006
Estonia_19327	23.2574	58.7913	2006
Estonia_19329	23.4339	58.7797	2006
Estonia_19330	23.3683	58.8286	2006
Estonia_19331	23.3951	58.7903	2006
Estonia_19332	23.2585	58.8263	2006
Estonia_19333	23.2585	58.8263	2006
Estonia_19334	23.1815	58.8263	2006
Estonia_19335	23.1958	58.7645	2006
Estonia_19338	23.1958	58.7645	2006
Estonia_19353	24.0871	59.3248	2007
Estonia_19354	24.0785	59.3237	2007
Estonia_19355	24.0871	59.3248	2007
Estonia_19356	23.3568	57.7493	2008
Estonia_19358	23.3226	57.7669	2008
Estonia_19359	23.3732	57.7584	2008
Estonia_19362	23.3398	57.7582	2008
Estonia_19365	23.3226	57.7669	2008
Estonia_19381	23.2237	57.6768	2008
Estonia_19382	23.2582	57.6681	2008
Estonia_19384	23.2577	57.6771	2008
Estonia_19385	23.2409	57.6859	2008
Estonia_19386	23.241	57.6766	2008
Estonia_19388	23.2559	57.7305	2008
Estonia_19406	23.4339	58.7797	2006
Estonia_19407	23.3757	58.7693	2006
Estonia_19408	23.3757	58.7693	2006
Estonia_19409	23.3757	58.7693	2006
Estonia_19413	24.2323	59.3746	2007
Estonia_19415	24.3335	59.4266	2007
Estonia_19417	24.3372	59.4252	2007
Estonia_19418	24.3372	59.4252	2007
Estonia_19421	24.3335	59.4266	2007
Estonia_19424	24.3335	59.4266	2007
Estonia_19425	24.2747	59.4045	2007
Estonia_19426	24.268	59.4183	2007
Estonia_19432	24.233	59.3438	2007
Estonia_19433	24.2323	59.3746	2007
Estonia_19434	24.2205	59.3521	2007
Estonia_19435	24.233	59.3438	2007
Estonia_19447	24.2205	59.3521	2007
Estonia_19448	24.2205	59.3521	2007
Estonia_19450	24.2323	59.3746	2007
Estonia_19516	24.2747	59.4045	2007
Estonia_19523	24.2747	59.4045	2007
Estonia_19524	23.2574	58.7913	2006
Estonia_19525	23.3266	58.7661	2006
Estonia_19526	23.3266	58.7661	2006
Estonia_19527	23.2574	58.7913	2006
Estonia_19532	23.3271	58.8255	2006
Estonia_19533	23.4339	58.7797	2006
Estonia_19534	23.1958	58.7645	2006
Estonia_19535	23.1815	58.8263	2006
Estonia_19537	23.1815	58.8263	2006
Estonia_19538	23.2585	58.8263	2006
Estonia_19546	23.4659	58.5693	2006
Estonia_19547	23.4659	58.5693	2006
Estonia_19550	23.5099	59.1658	2007
Estonia_19554	23.4757	59.1516	2007
Estonia_19561	23.4895	59.1607	2007
Estonia_19563	23.486	59.1815	2007
Estonia_19564	23.4757	59.1516	2007
Estonia_19565	23.4757	59.1516	2007
Estonia_19569	23.4757	59.1516	2007
Estonia_19570	23.4844	59.1596	2007
Estonia_19572	23.4895	59.1607	2007
Estonia_19575	23.4964	59.1356	2007
Estonia_19578	23.479	59.1709	2007
Estonia_19579	23.433	58.5942	2008
Estonia_19580	23.4842	58.594	2008
Estonia_19584	23.5267	58.594	2008
Estonia_19585	23.3723	58.5935	2008
Estonia_19586	23.3983	58.5802	2008
Estonia_19588	23.3983	58.5802	2008
Estonia_19591	23.4842	58.594	2008
Estonia_19593	23.433	58.5942	2008
Estonia_19594	23.3723	58.5935	2008
Estonia_19595	23.433	58.5942	2008
Estonia_19596	23.5267	58.594	2008
Estonia_19629	27.7113	59.414	2008
Estonia_19659	26.6754	59.5626	2008
Estonia_19670	21.8821	58.3652	2006
Estonia_19671	21.8998	58.3602	2006
Estonia_19672	21.8998	58.3602	2006
Estonia_19724	21.9231	58.3523	2006
Estonia_19725	21.9423	58.3216	2006
Estonia_19726	21.917	58.3366	2006
Estonia_19727	21.9048	58.3451	2006
Estonia_19728	21.9048	58.3451	2006
Estonia_19729	21.917	58.3366	2006
Estonia_19730	21.9231	58.3523	2006
Estonia_19871	25.53	59.5258	2007
Estonia_19872	25.5238	59.5298	2007
Estonia_19873	25.5333	59.5236	2007
Estonia_19874	25.4176	59.5055	2007
Estonia_19875	25.4269	59.4926	2007
Estonia_19876	25.5333	59.5236	2007
Estonia_19877	25.4269	59.4926	2007
Estonia_19878	25.4176	59.5055	2007
Estonia_19879	25.5333	59.5236	2007
Estonia_19880	25.4176	59.5055	2007
Estonia_19918	23.4759	58.5624	2008
Estonia_19924	23.4119	58.5493	2008
Estonia_19926	23.4426	58.5633	2008
Estonia_19933	23.4492	58.5766	2008
Estonia_19934	23.4715	58.5352	2008
Estonia_19959	22.9571	58.3756	2008
Estonia_19960	22.9603	58.3733	2008
Estonia_19961	22.9776	58.372	2008
Estonia_19962	22.9655	58.379	2008
Estonia_19966	22.9736	58.3709	2008
Estonia_19968	22.972	58.3684	2008
Estonia_19969	22.9705	58.37	2008
Estonia_19970	22.9548	58.3704	2008
Estonia_19993	22.9664	58.3689	2008
Estonia_19994	22.966	58.3692	2008
Estonia_19995	22.9774	58.3638	2008
Estonia_19997	22.9701	58.362	2008
Estonia_19998	22.9812	58.3591	2008
Estonia_19999	22.9571	58.3668	2008
Estonia_20001	22.9639	58.3188	2008
Estonia_20002	22.9716	58.3687	2008
Estonia_20008	23.4149	58.5758	2008
Estonia_20010	23.4149	58.5758	2008
Estonia_20011	23.5198	58.5133	2008
Estonia_20014	23.4715	58.5352	2008
Estonia_20015	23.468	58.5492	2008
Estonia_20019	22.9604	58.3733	2007
Estonia_20020	22.9604	58.3733	2007
Estonia_20021	22.9704	58.3788	2007
Estonia_20022	22.9716	58.3687	2007
Estonia_20023	22.9737	58.3709	2007
Estonia_20025	22.9721	58.3684	2007
Estonia_20026	22.9721	58.3684	2007
Estonia_20035	23.5198	58.5133	2008
Estonia_20038	23.4797	58.5812	2008
Estonia_20055	23.4545	58.6172	2008
Estonia_20056	23.4545	58.6172	2008
Estonia_20057	23.4545	58.6172	2008
Estonia_20058	23.4797	58.5812	2008
Estonia_20059	23.5013	58.5761	2008
Estonia_20061	23.4663	58.603	2008
Estonia_20065	23.5198	58.5133	2008
Estonia_20068	23.4492	58.5766	2008
Estonia_20069	23.4492	58.5766	2008
Estonia_20071	23.4715	58.5352	2008
Estonia_20074	23.4426	58.5633	2008
Estonia_20075	23.4683	58.6175	2008
Estonia_20079	23.4119	58.5493	2008
Estonia_20083	23.4759	58.5624	2008
Estonia_20085	23.4838	58.5759	2008
Estonia_20087	23.4828	58.6203	2008
Estonia_20088	23.4828	58.6203	2008
Estonia_20090	23.4683	58.6175	2008
Estonia_20091	23.4205	58.6131	2008
Estonia_20092	23.4205	58.6131	2008
Estonia_20093	23.4205	58.6131	2008
Estonia_20094	23.4683	58.6175	2008
Estonia_20095	23.4797	58.5812	2008
Estonia_20096	23.4828	58.6203	2008
Estonia_20097	23.5101	58.5851	2008
Estonia_20098	23.5013	58.5761	2008
Estonia_20099	23.5101	58.5851	2008
Estonia_20100	23.5013	58.5761	2008
Estonia_20102	23.5101	58.5851	2008
Estonia_20106	23.4663	58.603	2008
Estonia_20107	23.4663	58.603	2008
Estonia_20109	23.4838	58.5759	2008
Estonia_20110	23.4838	58.5759	2008
Estonia_20137	23.4149	58.5758	2008
Estonia_20138	22.9561	58.3752	2007
Estonia_20139	22.967	58.3797	2007
Estonia_20141	23.468	58.5492	2008
Estonia_20142	23.468	58.5492	2008
Estonia_20150	23.4426	58.5633	2008
Estonia_20186	23.4759	58.5624	2008
Estonia_20189	23.4119	58.5493	2008
Estonia_20207	25.4216	59.5002	2007
Estonia_20209	25.5238	59.5298	2007
Estonia_20210	25.4216	59.5002	2007
Estonia_20211	25.4241	59.4955	2007
Estonia_20212	25.4216	59.5002	2007
Estonia_20213	25.53	59.5258	2007
Estonia_20214	25.4241	59.4955	2007
Estonia_20215	25.4241	59.4955	2007
Estonia_20216	25.4269	59.4926	2007
Estonia_20217	25.53	59.5258	2007
Estonia_20218	25.5238	59.5298	2007
Estonia_20398	24.165	59.3654	2009
Estonia_20399	24.1173	59.3896	2009
Estonia_20404	24.2049	59.3452	2009
Estonia_20480	26.5541	59.6349	2009
Estonia_20492	26.5746	59.6237	2009
Estonia_20496	26.514	59.645	2009
Estonia_20497	26.5543	59.586	2009
Estonia_20499	26.5746	59.6237	2009
Estonia_20509	26.5082	59.6477	2009
Estonia_20513	26.5196	59.6422	2009
Estonia_20516	26.4714	59.6794	2009
Estonia_20526	26.5351	59.6418	2009
Estonia_20528	26.5297	59.6133	2009
Estonia_20538	26.4367	59.6139	2009
Estonia_20633	23.7858	59.3297	2009
Estonia_20639	23.7729	59.3322	2009
Estonia_20641	23.7757	59.3325	2009
Estonia_20642	23.7642	59.3358	2009
Estonia_20644	23.797	59.3305	2009
Estonia_20678	24.7952	59.4559	2009
Estonia_20679	26.3242	59.6624	2009
Estonia_20683	26.3781	59.8151	2009
Estonia_20684	26.267	59.674	2009
Estonia_20685	26.267	59.674	2009
Estonia_20686	26.267	59.674	2009
Estonia_20688	26.3133	59.654	2009
Estonia_20689	26.2831	59.6712	2009
Estonia_20690	26.2831	59.6712	2009
Estonia_20691	26.3099	59.6761	2009
Estonia_20715	26.3214	59.6921	2009
Estonia_20735	26.296	59.7059	2009
Estonia_20749	26.2765	59.6634	2009
Estonia_20750	26.286	59.6577	2009
Estonia_20757	26.2909	59.7088	2009
Estonia_20759	26.3099	59.6761	2009
Estonia_20761	26.3099	59.6761	2009
Estonia_20762	26.2722	59.6711	2009
Estonia_20764	26.2616	59.6874	2009
Estonia_20765	26.2674	59.6877	2009
Estonia_20766	26.3151	59.6729	2009
Estonia_20793	26.3864	59.7794	2009
Estonia_20829	24.7877	59.4493	2009
Estonia_20830	26.2811	59.6607	2009
Estonia_20844	22.9702	58.3622	2009
Estonia_20867	24.7956	59.4685	2009
Estonia_20872	23.6851	59.2501	2009
Estonia_20882	23.0092	59.0967	2009
Estonia_20883	23.0178	59.1023	2009
Estonia_20886	23.0584	58.8706	2009
Estonia_20887	23.0633	58.868	2009
Estonia_20888	23.0207	59.0991	2009
Estonia_20889	23.0628	58.8733	2009
Estonia_20890	23.026	59.1017	2009
Estonia_20897	23.0634	58.8572	2009
Estonia_20913	23.4935	58.5681	2009
Estonia_20914	23.4928	58.5664	2009
Estonia_20916	23.0329	59.0963	2009
Estonia_20918	23.0224	59.1042	2009
Estonia_20937	24.7638	59.4631	2009
Estonia_20938	24.7549	59.4552	2009
Estonia_20939	24.7536	59.4509	2009
Estonia_20941	24.7747	59.4792	2009
Estonia_20943	24.7821	59.4609	2009
Estonia_20945	24.7535	59.4794	2009
Estonia_20957	24.7544	59.4901	2009
Estonia_20978	23.4539	58.9467	2009
Estonia_20979	23.5117	58.9638	2009
Estonia_20981	25.3333	59.55	2009
Estonia_20982	24.95	59.5467	2009
Estonia_20985	27.7123	59.4171	2009
Estonia_20986	27.7326	59.4258	2009
Estonia_20988	27.7122	59.4152	2009
Estonia_20989	27.717	59.425	2009
Estonia_20990	27.7306	59.419	2009
Estonia_20993	27.7477	59.4151	2009
Estonia_21017	24.7429	59.474	2009
Estonia_21026	24.7745	59.4737	2009
Estonia_21027	24.7868	59.4944	2009
Estonia_21028	24.7645	59.4954	2009
Estonia_21030	24.7434	59.4956	2009
Estonia_21034	22.9734	58.371	2009
Estonia_21035	22.9652	58.379	2009
Estonia_21036	22.9707	58.3702	2009
Estonia_21038	22.966	58.3692	2009
Estonia_21039	22.9669	58.3683	2009
Estonia_21040	22.9703	58.3789	2009
Estonia_21041	22.956	58.3753	2009
Estonia_21055	22.9604	58.3735	2009
Estonia_21056	22.9546	58.3704	2009
Estonia_21057	22.9637	58.3689	2009
Estonia_21058	22.9662	58.3692	2009
Estonia_21059	22.9685	58.3694	2009
Estonia_21060	22.9719	58.3683	2009
Estonia_21061	22.9571	58.3667	2009
Estonia_21062	22.9716	58.3687	2009
Estonia_21063	22.9808	58.3697	2009
Estonia_21069	24.7746	59.4682	2009
Estonia_21070	24.7516	59.4658	2009
Estonia_21071	24.7411	59.4626	2009
Estonia_21072	24.7629	59.4736	2009
Estonia_21074	24.826	59.4761	2009
Estonia_21078	24.786	59.4952	2009
Estonia_21080	24.7757	59.5006	2009
Estonia_21081	24.7859	59.4736	2009
Estonia_21082	24.7618	59.4551	2009
Estonia_21083	24.7618	59.4551	2009
Estonia_21084	24.7821	59.4609	2009
Estonia_21085	24.7652	59.4845	2009
Estonia_21094	24.7652	59.4845	2009
Estonia_21095	24.7652	59.4845	2009
Estonia_21096	24.7494	59.449	2009
Estonia_21098	24.7912	59.4586	2009
Estonia_21099	24.7957	59.4634	2009
Estonia_21109	24.7747	59.451	2009
Estonia_21115	24.7967	59.4896	2009
Estonia_21116	24.7967	59.4896	2009
Estonia_21119	24.826	59.4761	2009
Estonia_21123	24.7845	59.4443	2009
Estonia_21124	24.8013	59.4733	2009
Estonia_21125	24.7967	59.4896	2009
Estonia_21126	24.8013	59.4733	2009
Estonia_21134	24.6262	59.4695	2009
Estonia_21137	24.8013	59.4733	2009
Estonia_21139	24.8264	59.4868	2009
Estonia_21141	24.826	59.4761	2009
Estonia_21150	24.7958	59.4792	2009
Estonia_21154	24.6551	59.4561	2009
Estonia_21158	24.8181	59.471	2009
Estonia_21161	24.6422	59.4483	2009
Estonia_21164	24.6059	59.4693	2009
Estonia_21165	24.6011	59.4589	2009
Estonia_21166	24.6011	59.4589	2009
Estonia_21167	24.6059	59.4693	2009
Estonia_21168	24.6551	59.4561	2009
Estonia_21172	24.6011	59.4589	2009
Estonia_21176	24.6561	59.434	2009
Estonia_21178	24.7821	59.4609	2009
Estonia_21179	24.7833	59.4799	2009
Estonia_21180	24.7749	59.4858	2009
Estonia_21181	24.7326	59.4908	2009
Estonia_21182	24.7856	59.4844	2009
Estonia_21186	24.8181	59.471	2009
Estonia_21187	24.8181	59.471	2009
Estonia_21188	24.8188	59.469	2009
Estonia_21191	24.6059	59.4693	2009
Estonia_21194	24.7265	59.4698	2009
Estonia_21211	24.727	59.4659	2009
Estonia_21213	24.6265	59.4586	2009
Estonia_21214	24.6265	59.4586	2009
Estonia_21246	24.6561	59.434	2009
Estonia_21247	24.6422	59.4483	2009
Estonia_21248	24.6561	59.434	2009
Estonia_21252	24.6265	59.4586	2009
Estonia_21253	24.6422	59.4483	2009
Estonia_21257	23.0581	58.8627	2009
Estonia_21263	23.4098	58.9167	2009
Estonia_21268	23.4137	58.9125	2009
Estonia_21270	23.4141	58.9047	2009
Estonia_21272	23.4205	58.9048	2009
Estonia_21273	23.427	58.9001	2009
Estonia_21276	23.421	58.9118	2009
Estonia_21277	23.4174	58.9071	2009
Estonia_21281	23.4962	58.5718	2009
Estonia_21282	23.5008	58.5746	2009
Estonia_21285	23.4981	58.5737	2009
Estonia_21306	23.4941	58.9432	2009
Estonia_21309	23.5162	58.9696	2009
Estonia_9252	23.4857	58.9498	2009
Estonia_9275	23.4934	58.9432	2009
Estonia_9468	24.43	58.3419	2008
Estonia_9540	23.9324	59.3343	2007
Estonia_9541	23.9449	59.3413	2007
Estonia_9542	23.9449	59.3413	2007
Estonia_9543	23.9481	59.3296	2007
Estonia_9544	23.9449	59.3413	2007
Estonia_9545	23.9748	59.3007	2007
Estonia_9550	23.9472	59.3378	2007
Estonia_9554	23.9748	59.3007	2007
Estonia_9555	23.9862	59.2917	2007
Estonia_9556	23.8846	59.2804	2007
Estonia_9557	23.9887	59.2877	2007
Estonia_9567	24.0651	59.3211	2007
Estonia_9568	24.0785	59.3237	2007
Estonia_9571	24.0651	59.3211	2007
Estonia_9572	24.0651	59.3211	2007
Estonia_9573	24.0871	59.3248	2007
Estonia_9574	23.9862	59.2917	2007
Estonia_9577	23.9506	59.3171	2007
Estonia_9578	23.9472	59.3378	2007
Estonia_9580	23.9566	59.3069	2007
Estonia_9581	23.9566	59.3069	2007
[truncated: 3,396 more rows]
