# Supplementary material for: On the Myths of Indicator Species: Issues and Further Consideration in the Use of Static Concepts for Ecological Applications
Source: PLoS One. 2013 Oct 16;8(10):e78219. doi: 10.1371/journal.pone.0078219 (PMC3797757; doi:10.1371/journal.pone.0078219)
Supplement: Appendix S2 — Data on sediment median grain size (d50) linked with the abundance of selected species and their salinity ranges of the Baltic Sea and North Sea. (XLSX) [file pone.0078219.s002.xlsx]

## Sheet: summary
station's prefix (=data set)	provider	oligo	beta-meso	alpha-meso	beta-poly	alpha-poly	eu
German_Baltic	Zettler, Michael	72	269	184	225	75
Estonia	Kotta, Jonne	46	1247
North Sea (=North Sea 1)	Reiss, Henning						30
UK (=Great Britain)	Greathead, Clare					4	60
Belgian_Beaches	Degraer, Steven					11	332
German_Bight (=North Sea 2)	Zettler, Michael					3	81
Belgium_Offshore	van Hoey, Gert					11	120
Westerschelde	Ysebaert, Tom		88	523	591	739	87
Zeeschelde	Speybroeck, Jeroen	11	93
overall		129	1697	707	816	843	710

## Sheet: oligohaline
station	d50	Bathyporeia_pilosa	Cerastoderma_glaucum	Corbula_gibba	Hediste_diversicolor	Travisia_forbesii
Estonia_13729	375	0	0	0	0	0
Estonia_13749	375	0	0	0	0	0
Estonia_15374	264	0	10	0	10	0
Estonia_17735	1250	0	0	0	20	0
Estonia_17749	276	0	0	0	0	0
Estonia_17754	276	0	0	0	0	0
Estonia_17758	276	0	0	0	0	0
Estonia_17759	276	0	0	0	0	0
Estonia_17816	375	0	0	0	141	0
Estonia_17821	725	0	0	0	94	0
Estonia_18044	276	0	0	0	0	0
Estonia_18049	50	0	0	0	0	0
Estonia_18051	77	0	0	0	0	0
Estonia_18052	77	0	0	0	0	0
Estonia_18884	227	470	0	0	0	0
Estonia_18886	128	0	0	0	0	0
Estonia_18887	129	0	0	0	47	0
Estonia_18889	264	0	0	0	0	0
Estonia_18890	227	0	0	0	47	0
Estonia_18891	227	0	0	0	0	0
Estonia_19027	81	0	0	0	0	0
Estonia_19031	258	0	0	0	94	0
Estonia_19033	546	0	47	0	0	0
Estonia_19060	258	0	0	0	47	0
Estonia_19062	97	0	0	0	0	0
Estonia_19064	276	0	0	0	0	0
Estonia_19065	81	0	0	0	0	0
Estonia_19211	180	0	0	0	0	0
Estonia_19212	180	0	0	0	23	0
Estonia_19227	97	0	0	0	0	0
Estonia_19228	97	0	0	0	0	0
Estonia_19229	770	0	0	0	0	0
Estonia_19230	97	0	0	0	0	0
Estonia_19629	276	705	0	0	0	0
Estonia_19659	97	0	0	0	282	0
Estonia_20480	900	0	0	0	0	0
Estonia_20497	50	0	0	0	0	0
Estonia_20499	375	0	0	0	0	0
Estonia_20528	180	0	0	0	0	0
Estonia_20985	175	0	0	0	0	0
Estonia_20986	175	0	0	0	0	0
Estonia_20988	227	235	0	0	0	0
Estonia_20989	1678	0	0	0	0	0
Estonia_20990	770	0	0	0	0	0
Estonia_20993	227	0	0	0	0	0
Estonia_9468	180	0	0	0	0	0
German_Baltic_1	452	0	0	0	0	0
German_Baltic_10	872	0	0	0	0	0
German_Baltic_107	279	0	0	0	4076	0
German_Baltic_11	763	0	0	0	0	0
German_Baltic_110	139	0	0	0	1274	0
German_Baltic_113	142	0	0	0	0	0
German_Baltic_116	130	0	0	0	2208	0
German_Baltic_117	196	0	0	0	0	0
German_Baltic_12	751	0	0	0	0	0
German_Baltic_121	178	0	0	0	0	0
German_Baltic_122	184	0	0	0	0	0
German_Baltic_125	271	0	0	0	0	0
German_Baltic_126	172	0	0	0	0	0
German_Baltic_127	171	0	0	0	0	0
German_Baltic_128	149	0	0	0	0	0
German_Baltic_129	164	0	0	0	0	0
German_Baltic_130	192	0	0	0	0	0
German_Baltic_143	239	0	0	0	0	0
German_Baltic_144	123	0	0	0	0	0
German_Baltic_145	157	0	0	0	0	0
German_Baltic_147	187	0	0	0	0	0
German_Baltic_148	171	0	0	0	0	0
German_Baltic_149	184	0	0	0	0	0
German_Baltic_2	280	0	0	0	0	0
German_Baltic_3	362	0	0	0	0	0
German_Baltic_4	214	0	0	0	0	0
German_Baltic_5	150	0	0	0	0	0
German_Baltic_6	222	0	0	0	0	0
German_Baltic_7	165	0	0	0	0	0
German_Baltic_791	191	0	0	0	0	0
German_Baltic_792	255	0	0	0	0	0
German_Baltic_793	200	0	0	0	0	0
German_Baltic_794	184	0	0	0	0	0
German_Baltic_795	220	0	0	0	0	0
German_Baltic_796	174	0	0	0	85	0
German_Baltic_797	161	0	0	0	0	0
German_Baltic_798	149	0	0	0	0	0
German_Baltic_799	137	0	0	0	0	0
German_Baltic_8	162	0	0	0	0	0
German_Baltic_800	153	0	0	0	0	0
German_Baltic_801	146	0	0	0	0	0
German_Baltic_802	131	0	0	0	0	0
German_Baltic_803	116	0	0	0	0	0
German_Baltic_804	104	0	0	0	0	0
German_Baltic_805	124	0	0	0	0	0
German_Baltic_806	123	0	0	0	0	0
German_Baltic_807	115	0	0	0	0	0
German_Baltic_808	109	0	0	0	0	0
German_Baltic_809	116	0	0	0	0	0
German_Baltic_810	166	0	0	0	0	0
German_Baltic_811	162	0	0	0	0	0
German_Baltic_812	151	0	0	0	0	0
German_Baltic_813	155	0	0	0	0	0
German_Baltic_814	205	0	0	0	0	0
German_Baltic_815	152	0	0	0	0	0
German_Baltic_816	155	0	0	0	0	0
German_Baltic_817	199	0	0	0	0	0
German_Baltic_818	234	0	0	0	0	0
German_Baltic_819	219	0	0	0	0	0
German_Baltic_820	287	0	0	0	0	0
German_Baltic_821	515	0	0	0	0	0
German_Baltic_822	239	0	0	0	0	0
German_Baltic_823	262	0	0	0	0	0
German_Baltic_824	182	0	0	0	0	0
German_Baltic_825	206	0	0	0	0	0
German_Baltic_899	212	0	0	0	1529	0
German_Baltic_9	206	0	0	0	0	0
German_Baltic_903	1279	0	0	0	2123	0
German_Baltic_904	175	0	0	0	6285	0
German_Baltic_908	186	0	0	0	4161	0
German_Baltic_909	217	0	0	0	8238	0
German_Baltic_914	318	0	0	0	0	0
Zeeschelde1	40	1258	0	0	0	0
Zeeschelde10	152	57	0	0	0	0
Zeeschelde11	364	267	0	0	0	0
Zeeschelde2	327	3773	0	0	0	0
Zeeschelde3	364	5659	0	0	0	0
Zeeschelde4	444	10	0	0	0	0
Zeeschelde5	153	10	0	0	0	0
Zeeschelde6	239	10	0	0	0	0
Zeeschelde7	178	105	0	0	0	0
Zeeschelde8	141	10	0	0	0	0
Zeeschelde9	372	10	0	0	0	0

## Sheet: beta-mesohaline
station	d50	Bathyporeia_pilosa	Cerastoderma_glaucum	Corbula_gibba	Hediste_diversicolor	Travisia_forbesii
Estonia_12944	20	0	0	0	0	0
Estonia_12945	128	0	0	0	0	0
Estonia_12981	50	0	0	0	0	0
Estonia_12982	50	0	0	0	0	0
Estonia_12983	50	0	0	0	0	0
Estonia_12987	20	0	0	0	0	0
Estonia_13585	261	0	188	0	47	0
Estonia_13588	89	0	0	0	0	0
Estonia_13607	50	0	329	0	0	0
Estonia_13612	295	0	0	0	0	0
Estonia_13613	861	0	0	0	0	0
Estonia_13616	261	0	141	0	0	0
Estonia_13647	30	0	235	0	470	0
Estonia_13652	38	0	3478	0	235	0
Estonia_13653	50	0	2726	0	0	0
Estonia_13655	117	0	329	0	141	0
Estonia_13657	46	0	658	0	705	0
Estonia_13661	2255	0	188	0	141	0
Estonia_13664	117	0	1645	0	141	0
Estonia_13665	20	0	0	0	705	0
Estonia_13666	601	0	376	0	517	0
Estonia_13667	50	0	141	0	1128	0
Estonia_13668	38	0	235	0	799	0
Estonia_13720	50	0	0	0	0	0
Estonia_13721	50	0	0	0	0	0
Estonia_13722	97	0	0	0	20	0
Estonia_13723	50	0	0	0	0	0
Estonia_13725	50	0	0	0	0	0
Estonia_13726	50	0	0	0	0	0
Estonia_13731	50	0	0	0	0	0
Estonia_13733	46	0	0	0	0	0
Estonia_13751	770	0	0	0	0	0
Estonia_13759	77	0	0	0	0	0
Estonia_14015	33	0	0	0	0	0
Estonia_14021	30	0	517	0	0	0
Estonia_14022	30	0	47	0	0	0
Estonia_14052	377	0	0	0	0	0
Estonia_14055	33	0	0	0	0	0
Estonia_14058	106	0	47	0	0	0
Estonia_14063	856	0	1927	0	0	0
Estonia_14064	90	0	47	0	0	0
Estonia_14067	89	0	282	0	0	0
Estonia_14155	20	0	188	0	0	0
Estonia_14813	77	0	0	0	0	0
Estonia_14820	30	0	987	0	0	0
Estonia_14821	20	0	0	0	0	0
Estonia_14825	766	0	188	0	141	0
Estonia_14842	111	0	94	0	235	0
Estonia_14848	856	0	3008	0	329	0
Estonia_14849	30	0	658	0	0	0
Estonia_14853	258	0	564	0	0	0
Estonia_14863	128	0	141	0	0	0
Estonia_14866	89	0	94	0	0	0
Estonia_14869	30	0	0	0	0	0
Estonia_14871	20	0	329	0	0	0
Estonia_14878	137	0	188	0	94	0
Estonia_14879	258	0	1551	0	188	0
Estonia_14882	1361	0	141	0	329	0
Estonia_14884	30	0	564	0	0	0
Estonia_14885	50	0	0	0	0	0
Estonia_14886	375	0	1927	0	141	0
Estonia_14888	81	0	0	0	0	0
Estonia_14890	258	0	1222	0	141	0
Estonia_14895	172	0	141	0	0	0
Estonia_14896	39	0	0	0	0	0
Estonia_14897	264	0	1410	0	0	0
Estonia_14899	111	0	423	0	282	0
Estonia_14900	673	0	94	0	940	0
Estonia_14902	20	0	1034	0	0	0
Estonia_14904	541	0	7802	0	1128	0
Estonia_14906	853	0	1222	0	0	0
Estonia_14907	766	0	2726	0	470	0
Estonia_14914	111	0	470	0	141	0
Estonia_14940	375	0	0	0	94	0
Estonia_14941	276	0	376	0	94	0
Estonia_14969	20	0	0	0	0	0
Estonia_14971	50	0	0	0	0	0
Estonia_14974	150	0	0	0	47	0
Estonia_14975	51	0	0	0	0	0
Estonia_14977	30	0	0	0	0	0
Estonia_14982	241	0	376	0	0	0
Estonia_14983	97	0	94	0	0	0
Estonia_14984	20	0	0	0	0	0
Estonia_14985	128	0	0	0	0	0
Estonia_14987	227	0	0	0	0	0
Estonia_14989	81	0	0	0	0	0
Estonia_14990	276	0	2115	0	0	0
Estonia_14992	128	0	0	0	0	0
Estonia_14993	227	0	0	0	0	0
Estonia_14996	227	0	0	0	0	0
Estonia_14998	861	0	0	0	0	0
Estonia_15000	128	0	47	0	0	0
Estonia_15004	295	0	1457	0	0	0
Estonia_15005	861	0	0	0	0	0
Estonia_15006	375	0	940	0	94	0
Estonia_15009	264	0	940	0	0	0
Estonia_15016	89	0	846	0	141	0
Estonia_15018	128	0	0	0	0	0
Estonia_15021	227	0	0	0	0	0
Estonia_15030	50	0	0	0	0	0
Estonia_15034	150	0	47	0	141	0
Estonia_15037	77	0	0	0	47	0
Estonia_15038	106	0	0	0	0	0
Estonia_15053	377	0	47	0	0	0
Estonia_15059	39	0	0	0	0	0
Estonia_15067	66	0	0	0	235	0
Estonia_15068	66	0	94	0	611	0
Estonia_15072	89	0	987	0	0	0
Estonia_15073	1250	0	0	0	0	0
Estonia_15074	212	0	235	0	0	0
Estonia_15075	541	0	2773	0	47	0
Estonia_15076	264	0	376	0	141	0
Estonia_15078	375	0	0	0	0	0
Estonia_15081	97	0	282	0	0	0
Estonia_15082	853	0	1927	0	0	0
Estonia_15083	541	0	3713	0	94	0
Estonia_15108	375	0	47	0	0	0
Estonia_15109	39	0	0	0	0	0
Estonia_15110	81	0	0	0	0	0
Estonia_15111	30	0	0	0	0	0
Estonia_15112	33	0	0	0	0	0
Estonia_15113	212	0	94	0	0	0
Estonia_15115	77	0	47	0	0	0
Estonia_15120	245	0	235	0	0	0
Estonia_15121	20	0	705	0	47	0
Estonia_15123	77	0	94	0	0	0
Estonia_15124	245	0	4465	0	0	0
Estonia_15125	541	0	1645	0	47	0
Estonia_15126	51	0	1645	0	188	0
Estonia_15133	856	0	1175	0	94	0
Estonia_15134	90	0	423	0	0	0
Estonia_15142	97	0	141	0	0	0
Estonia_15144	20	0	1034	0	47	0
Estonia_15146	20	0	1269	0	47	0
Estonia_15147	541	0	4747	0	188	0
Estonia_15149	90	0	846	0	0	0
Estonia_15150	128	0	0	0	0	0
Estonia_15153	50	0	0	0	0	0
Estonia_15157	20	0	376	0	0	0
Estonia_15159	673	0	0	0	1222	0
Estonia_15160	66	0	141	0	705	0
Estonia_15161	673	0	0	0	705	0
Estonia_15163	20	0	0	0	0	0
Estonia_15166	128	0	94	0	47	0
Estonia_15168	276	0	188	0	0	0
Estonia_15172	375	47	0	0	0	0
Estonia_15174	120	0	1269	0	0	0
Estonia_15175	30	0	0	0	0	0
Estonia_15177	276	0	0	0	47	0
Estonia_15179	120	0	329	0	0	0
Estonia_15189	51	0	0	0	0	0
Estonia_15190	120	0	188	0	0	0
Estonia_15194	33	0	0	0	0	0
Estonia_15204	30	0	94	0	0	0
Estonia_15207	1250	0	0	0	0	0
Estonia_15211	856	0	3008	0	188	0
Estonia_15212	276	0	47	0	141	0
Estonia_15213	129	0	47	0	94	0
Estonia_15214	129	0	94	0	94	0
Estonia_15218	129	0	423	0	188	0
Estonia_15220	128	376	0	0	0	0
Estonia_15222	128	188	0	0	0	0
Estonia_15226	172	0	141	0	0	0
Estonia_15229	128	141	0	0	0	0
Estonia_15233	20	0	752	0	47	0
Estonia_15236	20	0	0	0	0	0
Estonia_15237	89	0	705	0	0	0
Estonia_15238	30	0	141	0	0	0
Estonia_15245	30	0	0	0	0	0
Estonia_15248	50	0	0	0	0	0
Estonia_15249	541	0	376	0	0	0
Estonia_15255	20	0	47	0	0	0
Estonia_15256	77	0	141	0	0	0
Estonia_15257	227	0	0	0	0	0
Estonia_15258	128	47	0	0	0	0
Estonia_15264	128	0	0	0	0	0
Estonia_15265	375	0	0	0	141	0
Estonia_15266	227	0	47	0	0	0
Estonia_15268	104	0	47	0	0	0
Estonia_15271	128	0	0	0	0	0
Estonia_15273	853	0	1504	0	0	0
Estonia_15277	172	0	47	0	0	0
Estonia_15283	39	0	94	0	0	0
Estonia_15364	384	0	0	0	0	0
Estonia_15365	20	0	0	0	0	0
Estonia_15399	2493	0	180	0	230	0
Estonia_15400	50	0	0	0	0	0
Estonia_15429	50	0	0	0	0	0
Estonia_15980	97	0	376	0	0	0
Estonia_15981	1741	0	47	0	235	0
Estonia_15983	97	0	282	0	0	0
Estonia_15984	245	0	0	0	0	0
Estonia_15986	245	0	47	0	141	0
Estonia_15989	227	0	141	0	0	0
Estonia_15991	81	0	94	0	376	0
Estonia_15993	81	0	0	0	47	0
Estonia_15994	97	0	94	0	282	0
Estonia_15995	97	0	188	0	376	0
Estonia_15996	42	0	141	0	1034	0
Estonia_15997	81	0	0	0	47	0
Estonia_15998	63	0	0	0	0	0
Estonia_16000	63	0	0	0	0	0
Estonia_16001	97	0	47	0	752	0
Estonia_16002	175	0	423	0	564	0
Estonia_16004	97	0	517	0	0	0
Estonia_16009	97	0	1598	0	0	0
Estonia_16011	245	0	7943	0	705	0
Estonia_16014	245	0	4935	0	47	0
Estonia_16016	50	0	0	0	235	0
Estonia_16017	50	0	47	0	611	0
Estonia_16018	81	0	47	0	94	0
Estonia_16020	77	0	893	0	0	0
Estonia_16021	97	0	329	0	0	0
Estonia_16027	81	0	0	0	0	0
Estonia_16031	50	470	0	0	0	0
Estonia_16034	50	0	282	0	376	0
Estonia_16035	81	0	893	0	329	0
Estonia_16036	50	0	0	0	0	0
Estonia_16038	50	0	0	0	0	0
Estonia_16039	50	0	94	0	329	0
Estonia_16041	64	0	94	0	141	0
Estonia_16043	50	0	47	0	188	0
Estonia_16044	50	0	423	0	329	0
Estonia_16045	50	0	141	0	282	0
Estonia_16046	149	0	0	0	0	0
Estonia_16048	97	0	329	0	0	0
Estonia_16052	64	0	47	0	329	0
Estonia_16053	149	0	658	0	94	0
Estonia_16054	97	0	893	0	0	0
Estonia_16056	175	0	940	0	470	0
Estonia_16061	175	47	3478	0	470	0
Estonia_16062	175	0	1457	0	799	0
Estonia_16111	175	0	1175	0	1081	0
Estonia_16114	89	0	0	0	0	0
Estonia_16115	89	0	2491	0	329	0
Estonia_16116	89	0	5217	0	235	0
Estonia_16117	51	0	423	0	329	0
Estonia_16118	51	0	1081	0	423	0
Estonia_16120	149	0	752	0	235	0
Estonia_16121	97	0	0	0	0	0
Estonia_16122	89	0	1598	0	423	0
Estonia_16126	111	0	141	0	47	0
Estonia_16128	89	0	1880	0	1222	0
Estonia_16129	89	0	987	0	846	0
Estonia_16135	245	0	282	0	141	0
Estonia_16145	50	0	0	0	0	0
Estonia_16147	50	0	0	0	0	0
Estonia_16154	111	0	235	0	94	0
Estonia_16155	111	0	658	0	0	0
Estonia_16158	89	0	10951	0	0	0
Estonia_16159	51	0	517	0	141	0
Estonia_16162	175	0	4183	0	282	0
Estonia_16164	89	0	141	0	188	0
Estonia_16165	89	0	47	0	235	0
Estonia_16171	175	0	1128	0	1363	0
Estonia_16172	50	0	0	0	0	0
Estonia_16173	50	0	0	0	0	0
Estonia_16174	50	0	141	0	517	0
Estonia_16177	801	0	0	0	0	0
Estonia_16178	801	0	0	0	0	0
Estonia_16179	50	0	0	0	0	0
Estonia_16194	97	0	47	0	47	0
Estonia_16196	50	0	423	0	517	0
Estonia_16197	50	0	141	0	282	0
Estonia_16198	81	0	282	0	329	0
Estonia_16199	227	0	47	0	0	0
Estonia_16202	2477	0	0	0	0	0
Estonia_16204	50	0	940	0	329	0
Estonia_16205	50	0	47	0	658	0
Estonia_16207	97	0	0	0	376	0
Estonia_16209	175	0	0	0	235	0
Estonia_16210	175	0	188	0	141	0
Estonia_16211	50	0	47	0	611	0
Estonia_16213	245	0	0	0	0	0
Estonia_16216	97	0	282	0	799	0
Estonia_16217	42	0	47	0	1269	0
Estonia_16225	97	0	188	0	47	0
Estonia_16227	264	0	1786	0	94	0
Estonia_16229	128	0	3478	0	47	0
Estonia_16230	128	0	799	0	0	0
Estonia_16231	97	0	47	0	94	0
Estonia_16232	97	0	1175	0	94	0
Estonia_16233	97	0	141	0	141	0
Estonia_16234	97	0	188	0	376	0
Estonia_16238	77	0	4136	0	0	0
Estonia_16239	50	0	376	0	658	0
Estonia_16247	81	0	1410	0	329	0
Estonia_16249	81	0	846	0	235	0
Estonia_16250	264	0	141	0	47	0
Estonia_16262	97	0	0	0	0	0
Estonia_16263	97	0	0	0	0	0
Estonia_16264	97	0	423	0	0	0
Estonia_16304	81	0	188	0	0	0
Estonia_16305	81	0	423	0	47	0
Estonia_16306	81	0	188	0	94	0
Estonia_16310	50	0	470	0	235	0
Estonia_16315	97	0	282	0	329	0
Estonia_16376	97	0	329	0	0	0
Estonia_16377	42	0	0	0	1316	0
Estonia_16379	50	0	0	0	0	0
Estonia_16380	264	0	47	0	0	0
Estonia_16383	64	0	94	0	47	0
Estonia_16388	801	0	2632	0	94	0
Estonia_16389	97	0	987	0	47	0
Estonia_16391	276	0	1081	0	235	0
Estonia_16392	276	0	1974	0	47	0
Estonia_16393	276	0	2491	0	188	0
Estonia_16394	89	0	4324	0	94	0
Estonia_16395	97	0	4465	0	0	0
Estonia_16396	97	0	1316	0	47	0
Estonia_16398	128	0	1175	0	0	0
Estonia_16405	51	0	13254	0	0	0
Estonia_16494	89	0	846	0	188	0
Estonia_16501	289	0	94	0	94	0
Estonia_16502	128	0	1692	0	0	0
Estonia_16503	227	0	10011	0	188	0
Estonia_16504	97	0	0	0	0	0
Estonia_16506	97	0	0	0	0	0
Estonia_16507	97	0	282	0	47	0
Estonia_16518	128	0	0	0	0	0
Estonia_16519	97	0	94	0	235	0
Estonia_16520	97	0	94	0	141	0
Estonia_16521	801	0	0	0	0	0
Estonia_16522	128	0	0	0	0	0
Estonia_16523	97	0	0	0	0	0
Estonia_16524	801	0	0	0	0	0
Estonia_16528	81	0	300	0	500	0
Estonia_16530	264	0	3100	0	100	0
Estonia_16535	66	0	141	0	329	0
Estonia_16536	66	0	47	0	235	0
Estonia_16537	1601	0	47	0	282	0
Estonia_16539	289	0	0	0	188	0
Estonia_16540	97	0	517	0	235	0
Estonia_16541	97	0	188	0	423	0
Estonia_16542	454	0	0	0	94	0
Estonia_16543	81	0	47	0	470	0
Estonia_16544	81	0	47	0	282	0
Estonia_16545	81	0	94	0	329	0
Estonia_16546	97	0	141	0	0	0
Estonia_16547	180	0	0	0	188	0
Estonia_16548	128	0	1175	0	47	0
Estonia_16549	77	0	47	0	329	0
Estonia_16550	97	0	47	0	329	0
Estonia_16551	97	0	846	0	94	0
Estonia_16581	175	0	1598	0	94	0
Estonia_16582	227	0	940	0	188	0
Estonia_16583	258	0	8037	0	658	0
Estonia_16584	77	0	4747	0	0	0
Estonia_16585	129	0	1598	0	282	0
Estonia_16586	128	0	752	0	94	0
Estonia_16587	97	0	282	0	141	0
Estonia_16589	81	0	47	0	376	0
Estonia_16594	81	0	188	0	188	0
Estonia_16705	38	0	0	0	329	0
Estonia_16708	170	0	94	0	376	0
Estonia_16716	97	0	9600	0	50	0
Estonia_16717	97	0	6150	0	250	0
Estonia_16793	97	0	2850	0	0	0
Estonia_16794	264	0	2150	0	0	0
Estonia_16796	141	0	7500	0	50	0
Estonia_16799	128	0	50	0	0	0
Estonia_16801	128	0	1300	0	0	0
Estonia_16802	175	0	470	0	0	0
Estonia_16803	81	0	600	0	600	0
Estonia_16804	227	0	940	0	0	0
Estonia_16805	227	0	705	0	0	0
Estonia_16808	129	0	235	0	517	0
Estonia_16809	129	0	141	0	235	0
Estonia_16872	353	0	141	0	94	0
Estonia_16873	20	0	141	0	658	0
Estonia_16874	43	0	47	0	517	0
Estonia_16876	784	0	0	0	188	0
Estonia_16878	2739	0	94	0	141	0
Estonia_16879	2738	0	329	0	893	0
Estonia_16880	375	0	235	0	0	0
Estonia_16882	789	0	141	0	47	0
Estonia_16883	33	0	0	0	0	0
Estonia_16884	20	0	517	0	47	0
Estonia_16885	43	0	235	0	564	0
Estonia_16979	789	0	1316	0	0	0
Estonia_16980	42	0	3901	0	0	0
Estonia_16982	38	0	658	0	282	0
Estonia_16983	20	0	47	0	47	0
Estonia_16984	541	0	5029	0	141	0
Estonia_16985	20	0	376	0	282	0
Estonia_16986	20	0	94	0	282	0
Estonia_16988	20	0	188	0	94	0
Estonia_16989	30	0	564	0	0	0
Estonia_17033	264	0	7238	0	94	0
Estonia_17034	264	0	100	0	0	0
Estonia_17035	121	0	6000	0	0	0
Estonia_17036	133	0	2450	0	0	0
Estonia_17037	106	0	5250	0	250	0
Estonia_17038	258	0	1350	0	0	0
Estonia_17039	367	0	0	0	0	0
Estonia_17041	367	0	0	0	0	0
Estonia_17046	245	0	564	0	376	0
Estonia_17047	264	0	47	0	94	0
Estonia_17048	264	0	564	0	94	0
Estonia_17049	128	0	1316	0	0	0
Estonia_17050	97	0	235	0	329	0
Estonia_17051	97	0	47	0	0	0
Estonia_17052	276	2850	400	0	150	0
Estonia_17053	264	0	1150	0	50	0
Estonia_17054	264	0	550	0	250	0
Estonia_17059	98	0	705	0	0	0
Estonia_17060	102	0	141	0	423	0
Estonia_17061	97	0	282	0	0	0
Estonia_17062	245	0	705	0	423	0
Estonia_17063	102	0	141	0	329	0
Estonia_17064	245	0	470	0	235	0
Estonia_17065	245	0	940	0	0	0
Estonia_17106	276	0	0	0	0	0
Estonia_17107	725	0	0	0	0	0
Estonia_17109	725	0	0	0	0	0
Estonia_17110	456	0	0	0	0	0
Estonia_17111	375	0	0	0	0	0
Estonia_17112	128	0	47	0	0	0
Estonia_17113	276	0	1175	0	94	0
Estonia_17115	725	0	517	0	0	0
Estonia_17117	128	0	0	0	0	0
Estonia_17119	128	94	0	0	47	0
Estonia_17120	128	47	0	0	0	0
Estonia_17121	801	0	0	0	100	0
Estonia_17160	725	0	0	0	0	0
Estonia_17161	264	0	700	0	100	0
Estonia_17282	97	0	376	0	47	0
Estonia_17283	97	0	423	0	0	0
Estonia_17284	81	0	376	0	0	0
Estonia_17285	245	0	0	0	0	0
Estonia_17286	97	0	94	0	0	0
Estonia_17287	97	0	188	0	0	0
Estonia_17288	97	0	611	0	94	0
Estonia_17289	97	0	141	0	0	0
Estonia_17290	97	0	188	0	47	0
Estonia_17291	97	0	94	0	0	0
Estonia_17292	245	0	282	0	376	0
Estonia_17293	97	0	564	0	0	0
Estonia_17294	97	0	423	0	0	0
Estonia_17295	245	0	94	0	0	0
Estonia_17297	652	0	0	0	141	0
Estonia_17298	264	0	188	0	0	0
Estonia_17317	801	0	0	0	0	0
Estonia_17320	97	0	564	0	517	0
Estonia_17330	264	0	1128	0	329	0
Estonia_17332	264	0	2350	0	423	0
Estonia_17333	261	0	2303	0	188	0
Estonia_17334	725	0	3948	0	235	0
Estonia_17354	81	0	282	0	0	0
Estonia_17360	97	0	0	0	0	0
Estonia_17361	128	0	0	0	0	0
Estonia_17393	245	0	235	0	94	0
Estonia_17394	98	0	1316	0	141	0
Estonia_17395	63	0	3900	0	0	0
Estonia_17396	121	0	17250	0	0	0
Estonia_17398	77	0	100	0	300	0
Estonia_17399	258	0	400	0	0	0
Estonia_17400	276	150	0	0	0	0
Estonia_17401	276	150	0	0	50	0
Estonia_17402	276	0	0	0	100	0
Estonia_17403	264	0	100	0	0	0
Estonia_17404	725	0	799	0	47	0
Estonia_17405	725	0	235	0	0	0
Estonia_17409	276	0	950	0	200	0
Estonia_17410	81	0	1250	0	750	0
Estonia_17411	2567	0	900	0	0	0
Estonia_17412	175	0	2050	0	300	0
Estonia_17413	227	3050	50	0	150	0
Estonia_17414	175	0	2050	0	550	0
Estonia_17418	128	0	0	0	0	0
Estonia_17419	97	0	0	0	0	0
Estonia_17420	97	0	94	0	423	0
Estonia_17421	97	0	0	0	94	0
Estonia_17434	264	0	235	0	0	0
Estonia_17436	97	0	94	0	47	0
Estonia_17437	63	0	235	0	47	0
Estonia_17438	63	0	94	0	188	0
Estonia_17439	264	0	376	0	141	0
Estonia_17443	128	0	141	0	423	0
Estonia_17444	50	0	94	0	1222	0
Estonia_17447	128	517	0	0	0	0
Estonia_17448	375	0	0	0	0	0
Estonia_17449	375	150	0	0	350	0
Estonia_17454	276	0	0	0	50	0
Estonia_17465	128	0	200	0	50	0
Estonia_17471	652	0	47	0	47	0
Estonia_17473	264	0	47	0	0	0
Estonia_17474	245	0	100	0	0	0
Estonia_17479	121	0	50	0	200	0
Estonia_17488	128	0	200	0	0	0
Estonia_17489	245	0	100	0	0	0
Estonia_17491	227	1650	0	0	0	0
Estonia_17492	227	220	0	0	0	0
Estonia_17493	801	0	0	0	0	0
Estonia_17494	801	0	0	0	0	0
Estonia_17495	725	100	0	0	0	0
Estonia_17499	264	0	188	0	0	0
Estonia_17506	128	0	0	0	0	0
Estonia_17507	128	0	0	0	0	0
Estonia_17509	227	0	0	0	94	0
Estonia_17512	97	0	0	0	47	0
Estonia_17514	81	0	300	0	100	0
Estonia_17516	63	0	200	0	200	0
Estonia_17518	81	0	0	0	0	0
Estonia_17519	81	0	250	0	150	0
Estonia_17520	81	0	300	0	350	0
Estonia_17521	149	0	100	0	50	0
Estonia_17522	97	0	50	0	50	0
Estonia_17532	375	0	0	0	0	0
Estonia_17536	128	564	0	0	0	0
Estonia_17537	276	0	0	0	0	0
Estonia_17538	375	0	0	0	0	0
Estonia_17539	128	846	0	0	0	0
Estonia_17540	128	0	0	0	141	0
Estonia_17541	245	0	470	0	188	0
Estonia_17542	258	0	0	0	0	0
Estonia_17543	77	0	0	0	0	0
Estonia_17544	258	0	0	0	0	0
Estonia_17545	121	0	100	0	150	0
Estonia_17546	77	0	100	0	650	0
Estonia_17547	95	0	0	0	550	0
Estonia_17548	77	0	0	0	650	0
Estonia_17549	106	0	150	0	400	0
Estonia_17550	95	0	0	0	600	0
Estonia_17551	77	0	0	0	1050	0
Estonia_17552	227	0	50	0	50	0
Estonia_17554	276	0	0	0	0	0
Estonia_17558	264	0	0	0	0	0
Estonia_17559	128	0	100	0	0	0
Estonia_17561	227	0	100	0	50	0
Estonia_17564	227	0	0	0	0	0
Estonia_17565	227	0	0	0	0	0
Estonia_17566	367	0	50	0	100	0
Estonia_17567	227	0	300	0	0	0
Estonia_17569	121	0	0	0	0	0
Estonia_17570	175	0	150	0	400	0
Estonia_17572	63	0	50	0	250	0
Estonia_17574	227	0	50	0	100	0
Estonia_17575	63	0	200	0	300	0
Estonia_17588	227	0	47	0	94	0
Estonia_17592	97	0	150	0	150	0
Estonia_17594	149	0	300	0	0	0
Estonia_17595	50	0	200	0	300	0
Estonia_17596	50	0	550	0	250	0
Estonia_17597	149	0	300	0	0	0
Estonia_17599	227	0	450	0	0	0
Estonia_17600	227	0	50	0	0	0
Estonia_17601	227	0	0	0	100	0
Estonia_17602	175	0	250	0	150	0
Estonia_17604	276	50	0	0	0	0
Estonia_17605	276	0	0	0	100	0
Estonia_17607	133	0	0	0	0	0
Estonia_17609	121	0	150	0	100	0
Estonia_17611	175	0	300	0	100	0
Estonia_17612	50	0	250	0	150	0
Estonia_17617	97	0	94	0	0	0
Estonia_17624	97	0	0	0	0	0
Estonia_17627	264	0	5546	0	47	0
Estonia_17628	253	0	4465	0	94	0
Estonia_17631	264	0	1222	0	141	0
Estonia_17633	121	0	0	0	100	0
Estonia_17634	276	0	0	0	50	0
Estonia_17635	81	0	0	0	0	0
Estonia_17636	245	0	517	0	423	0
Estonia_17637	77	0	50	0	0	0
Estonia_17638	121	0	500	0	0	0
Estonia_17639	175	0	50	0	0	0
Estonia_17651	227	0	235	0	47	0
Estonia_17652	264	0	188	0	141	0
Estonia_17655	264	0	282	0	47	0
Estonia_17656	180	0	752	0	235	0
Estonia_17657	227	0	141	0	94	0
Estonia_17660	714	0	0	0	564	0
Estonia_17661	175	0	47	0	94	0
Estonia_17662	175	0	94	0	94	0
Estonia_17663	128	0	1150	0	0	0
Estonia_17664	81	0	650	0	550	0
Estonia_17665	141	0	300	0	0	0
Estonia_17671	276	900	250	0	50	0
Estonia_17678	245	0	282	0	329	0
Estonia_17679	375	0	1410	0	0	0
Estonia_17680	375	0	1363	0	141	0
Estonia_17681	175	0	2115	0	188	0
Estonia_17682	175	0	3572	0	0	0
Estonia_17683	533	0	564	0	0	0
Estonia_17684	97	0	188	0	47	0
Estonia_17685	97	0	47	0	0	0
Estonia_17687	97	0	235	0	141	0
Estonia_17688	320	0	423	0	47	0
Estonia_17691	97	0	0	0	0	0
Estonia_17694	149	0	2115	0	141	0
Estonia_17695	149	0	470	0	0	0
Estonia_17696	533	0	282	0	0	0
Estonia_17697	97	0	1175	0	0	0
Estonia_17698	149	0	1034	0	47	0
Estonia_17700	533	0	4935	0	0	0
Estonia_17702	533	0	204	0	47	0
Estonia_17703	97	0	2303	0	0	0
Estonia_17705	245	0	4230	0	94	0
Estonia_17706	264	0	1457	0	94	0
Estonia_17707	245	0	3948	0	282	0
Estonia_17708	245	0	3290	0	0	0
Estonia_17709	180	0	1739	0	94	0
Estonia_17710	97	0	141	0	0	0
Estonia_17711	1250	0	4700	0	141	0
Estonia_17712	533	0	2726	0	47	0
Estonia_17717	97	0	250	0	200	0
Estonia_17719	97	0	94	0	0	0
Estonia_17724	128	0	329	0	0	0
Estonia_17727	264	0	329	0	94	0
Estonia_17728	245	0	188	0	0	0
Estonia_17729	63	0	282	0	94	0
Estonia_17730	102	0	94	0	235	0
Estonia_17731	98	0	0	0	0	0
Estonia_17732	97	0	470	0	235	0
Estonia_17733	245	0	470	0	94	0
Estonia_17734	258	0	0	0	0	0
Estonia_17743	173	0	0	0	20	0
Estonia_17744	259	0	0	0	0	0
Estonia_17748	175	0	0	0	0	0
Estonia_17752	38	0	0	0	30	0
Estonia_17762	85	0	40	0	0	0
Estonia_17763	77	0	10	0	10	0
Estonia_17764	85	0	0	0	40	0
Estonia_17767	85	0	0	0	10	0
Estonia_17768	97	0	0	0	10	0
Estonia_17800	180	0	0	0	0	0
Estonia_17801	50	0	0	0	0	0
Estonia_17802	245	0	0	0	0	0
Estonia_17804	50	0	0	0	0	0
Estonia_17805	725	0	282	0	235	0
Estonia_17808	375	0	47	0	188	0
Estonia_17809	50	0	0	0	0	0
Estonia_17811	81	0	94	0	235	0
Estonia_17813	375	0	47	0	1551	0
Estonia_17817	50	0	0	0	0	0
Estonia_17819	50	0	0	0	0	0
Estonia_17820	245	0	0	0	0	0
Estonia_17822	50	0	0	0	0	0
Estonia_17826	128	0	0	0	0	0
Estonia_17827	128	0	282	0	0	0
Estonia_17857	180	0	100	0	200	0
Estonia_17858	180	0	150	0	100	0
Estonia_17859	180	0	150	0	50	0
Estonia_17870	97	0	200	0	0	0
Estonia_17873	149	0	50	0	50	0
Estonia_17879	245	0	250	0	350	0
Estonia_17881	128	0	650	0	50	0
Estonia_17890	128	376	0	0	282	0
Estonia_17906	128	0	47	0	0	0
Estonia_17907	97	0	94	0	0	0
Estonia_17909	725	0	470	0	47	0
Estonia_17915	456	0	0	0	0	0
Estonia_17916	276	0	0	0	100	0
Estonia_17918	97	0	705	0	94	0
Estonia_17920	264	0	150	0	0	0
Estonia_17922	264	0	100	0	50	0
Estonia_17927	227	0	0	0	0	0
Estonia_17934	128	0	47	0	0	0
Estonia_17936	133	0	100	0	0	0
Estonia_17938	245	0	0	0	0	0
Estonia_17947	180	0	0	0	235	0
Estonia_17948	180	0	47	0	282	0
Estonia_17949	180	0	0	0	376	0
Estonia_17950	81	0	47	0	94	0
Estonia_17951	180	0	423	0	423	0
Estonia_17952	180	0	0	0	94	0
Estonia_17953	81	0	235	0	47	0
Estonia_17956	801	0	0	0	94	0
Estonia_17961	128	423	0	0	282	0
Estonia_17962	801	0	47	0	0	0
Estonia_17981	180	0	235	0	188	0
Estonia_17982	128	0	0	0	94	0
Estonia_17983	258	0	0	0	0	0
Estonia_17984	97	0	235	0	376	0
Estonia_17985	128	0	0	0	188	0
Estonia_17986	50	0	94	0	282	0
Estonia_17988	50	0	94	0	235	0
Estonia_17989	128	0	0	0	94	0
Estonia_17990	258	0	50	0	0	0
Estonia_17992	261	0	1081	0	376	0
Estonia_17997	30	0	0	0	0	0
Estonia_18000	50	0	0	0	0	0
Estonia_18008	51	0	0	0	0	0
Estonia_18009	50	0	0	0	0	0
Estonia_18011	30	0	0	0	0	0
Estonia_18012	50	0	0	0	0	0
Estonia_18018	128	0	235	0	0	0
Estonia_18019	128	0	0	0	0	0
Estonia_18032	128	1739	0	0	0	0
Estonia_18033	128	0	0	0	0	0
Estonia_18035	128	799	0	0	0	0
Estonia_18036	128	235	0	0	0	0
Estonia_18037	128	0	47	0	0	0
Estonia_18038	128	0	0	0	0	0
Estonia_18039	128	141	141	0	0	0
Estonia_18040	128	0	0	0	0	0
Estonia_18041	128	0	0	0	0	0
Estonia_18046	276	376	0	0	0	0
Estonia_18126	97	0	799	0	0	0
Estonia_18127	97	0	799	0	0	0
Estonia_18132	801	0	0	0	0	0
Estonia_18162	97	0	987	0	0	0
Estonia_18163	81	0	1692	0	47	0
Estonia_18164	97	0	1269	0	94	0
Estonia_18165	97	0	1880	0	47	0
Estonia_18166	81	0	799	0	47	0
Estonia_18167	81	0	1833	0	188	0
Estonia_18168	97	0	2162	0	47	0
Estonia_18170	128	0	0	0	0	0
Estonia_18171	128	0	0	0	0	0
Estonia_18172	50	0	0	0	0	0
Estonia_18182	276	0	0	0	50	0
Estonia_18183	258	0	50	0	50	0
Estonia_18186	1250	0	0	0	0	0
Estonia_18189	128	0	0	0	0	0
Estonia_18212	50	0	0	0	0	0
Estonia_18215	1250	0	0	0	0	0
Estonia_18225	81	47	0	0	0	0
Estonia_18233	50	0	0	0	47	0
Estonia_18234	50	0	0	0	47	0
Estonia_18512	264	0	100	0	50	0
Estonia_18513	85	0	0	0	150	0
Estonia_18514	276	0	50	0	0	0
Estonia_18515	227	0	50	0	0	0
Estonia_18520	227	50	0	0	0	0
Estonia_18526	227	0	0	0	0	0
Estonia_18531	85	0	150	0	250	0
Estonia_18532	227	0	0	0	0	0
Estonia_18535	128	5640	0	0	0	0
Estonia_18536	245	0	1222	0	188	0
Estonia_18537	261	0	1645	0	470	0
Estonia_18538	261	0	2679	0	1833	0
Estonia_18539	97	0	752	0	235	0
Estonia_18540	81	0	0	0	0	0
Estonia_18541	245	0	94	0	188	0
Estonia_18542	50	0	47	0	1128	0
Estonia_18543	245	0	0	0	0	0
Estonia_18553	227	0	0	0	0	0
Estonia_18554	85	0	150	0	150	0
Estonia_18555	175	0	100	0	50	0
Estonia_18556	546	0	0	0	0	0
Estonia_18557	149	0	100	0	50	0
Estonia_18563	128	752	0	0	94	0
Estonia_18567	227	0	0	0	50	0
Estonia_18569	546	0	0	0	100	0
Estonia_18572	264	0	400	0	0	0
Estonia_18582	81	0	235	0	0	0
Estonia_18637	276	0	50	0	0	0
Estonia_18641	227	0	0	0	0	0
Estonia_18642	227	0	0	0	0	0
Estonia_18643	129	0	350	0	100	0
Estonia_18645	245	0	0	0	47	0
Estonia_18646	227	0	0	0	300	0
Estonia_18647	97	0	282	0	94	0
Estonia_18648	245	0	141	0	0	0
Estonia_18650	50	0	47	0	94	0
Estonia_18653	900	0	0	0	0	0
Estonia_18662	456	0	0	0	0	0
Estonia_18663	128	0	200	0	0	0
Estonia_18667	98	0	0	0	250	0
Estonia_18668	258	0	0	0	0	0
Estonia_18669	227	0	100	0	0	0
Estonia_18670	546	0	0	0	0	0
Estonia_18675	375	0	0	0	0	0
Estonia_18676	375	0	0	0	0	0
Estonia_18678	375	50	0	0	0	0
Estonia_18679	375	0	0	0	0	0
Estonia_18681	276	50	0	0	0	0
Estonia_18682	375	0	0	0	0	0
Estonia_18685	276	0	0	0	0	0
Estonia_18686	375	0	0	0	0	0
Estonia_18687	276	0	0	0	0	0
Estonia_18690	245	0	141	0	47	0
Estonia_18691	245	0	188	0	235	0
Estonia_18692	175	0	0	0	200	0
Estonia_18693	375	0	0	0	0	0
Estonia_18696	456	0	0	0	0	0
Estonia_18697	227	0	0	0	0	0
Estonia_18698	227	0	0	0	0	0
Estonia_18702	375	0	0	0	0	0
Estonia_18705	259	0	400	0	50	0
Estonia_18707	227	0	100	0	0	0
Estonia_18709	259	0	450	0	0	0
Estonia_18718	900	0	0	0	0	0
Estonia_18720	375	300	0	0	0	0
Estonia_18721	375	0	0	0	0	0
Estonia_18722	276	50	0	0	0	0
Estonia_18724	375	600	0	0	0	0
Estonia_18731	375	0	0	0	0	0
Estonia_18732	725	150	0	0	0	0
Estonia_18733	227	2650	0	0	0	0
Estonia_18787	261	0	1410	0	611	0
Estonia_18788	164	0	235	0	94	0
Estonia_18795	97	0	94	0	0	0
Estonia_18799	97	0	47	0	47	0
Estonia_18801	81	0	47	0	0	0
Estonia_18811	128	47	0	0	47	0
Estonia_18812	97	0	2021	0	1363	0
Estonia_18813	50	0	0	0	235	0
Estonia_18815	180	0	94	0	376	0
Estonia_18816	50	0	47	0	329	0
Estonia_18817	50	0	329	0	423	0
Estonia_18818	128	235	188	0	47	0
Estonia_18825	97	0	752	0	470	0
Estonia_18830	375	0	0	0	50	0
Estonia_18841	128	376	47	0	141	0
Estonia_18904	20	0	423	0	141	0
Estonia_18906	276	0	282	0	0	0
Estonia_18910	900	0	0	0	0	0
Estonia_18911	128	0	0	0	0	0
Estonia_18928	375	0	0	0	47	0
Estonia_18930	375	0	0	0	94	0
Estonia_18933	128	0	0	0	94	0
Estonia_18936	128	0	47	0	0	0
Estonia_18937	128	0	0	0	188	0
Estonia_18939	128	0	0	0	0	0
Estonia_18945	50	0	0	0	47	0
Estonia_18980	101	0	0	0	0	0
Estonia_19034	101	0	0	0	0	0
Estonia_19037	276	235	0	0	94	0
Estonia_19038	276	141	47	0	0	0
Estonia_19040	81	0	0	0	0	0
Estonia_19043	375	329	0	0	282	0
Estonia_19044	128	0	0	0	0	0
Estonia_19045	81	0	0	0	0	0
Estonia_19057	227	0	0	0	0	0
Estonia_19058	276	0	0	0	94	0
Estonia_19059	276	0	47	0	47	0
Estonia_19070	81	0	0	0	47	0
Estonia_19088	50	0	200	0	200	0
Estonia_19089	50	0	0	0	250	0
Estonia_19091	50	0	250	0	100	0
Estonia_19092	50	0	150	0	100	0
Estonia_19093	50	0	0	0	50	0
Estonia_19094	128	0	50	0	350	0
Estonia_19096	128	0	150	0	100	0
Estonia_19097	128	0	0	0	200	0
Estonia_19099	128	0	0	0	0	0
Estonia_19101	128	0	0	0	0	0
Estonia_19106	50	0	0	0	450	0
Estonia_19108	50	0	0	0	0	0
Estonia_19115	97	0	0	0	0	0
Estonia_19116	97	0	0	0	0	0
Estonia_19117	245	0	94	0	611	0
Estonia_19118	1250	0	0	0	94	0
Estonia_19119	1250	0	0	0	47	0
Estonia_19120	264	0	0	0	94	0
Estonia_19121	264	0	0	0	235	0
Estonia_19122	245	0	0	0	0	0
Estonia_19123	264	0	0	0	0	0
Estonia_19124	245	0	47	0	0	0
Estonia_19125	245	0	47	0	47	0
Estonia_19132	1250	0	0	0	47	0
Estonia_19140	50	0	0	0	0	0
Estonia_19141	50	0	0	0	0	0
Estonia_19142	50	0	0	0	0	0
Estonia_19143	50	0	0	0	0	0
Estonia_19144	50	0	0	0	0	0
Estonia_19145	50	0	0	0	0	0
Estonia_19146	848	0	0	0	0	0
Estonia_19147	848	0	0	0	0	0
Estonia_19148	848	0	0	0	0	0
Estonia_19153	50	0	0	0	0	0
Estonia_19160	245	0	0	0	0	0
Estonia_19161	85	0	0	0	0	0
Estonia_19162	85	0	0	0	0	0
Estonia_19163	85	0	0	0	0	0
Estonia_19164	85	0	0	0	0	0
Estonia_19165	85	0	0	0	0	0
Estonia_19166	85	0	0	0	0	0
Estonia_19168	38	0	0	0	0	0
Estonia_19169	38	0	0	0	0	0
Estonia_19170	264	0	0	0	0	0
Estonia_19171	264	0	0	0	0	0
Estonia_19173	117	0	0	0	0	0
Estonia_19174	117	0	0	0	0	0
Estonia_19178	264	0	0	0	0	0
Estonia_19179	264	0	0	0	0	0
Estonia_19180	39	0	0	0	0	0
Estonia_19181	39	0	0	0	0	0
Estonia_19182	20	0	0	0	0	0
Estonia_19183	20	0	0	0	0	0
Estonia_19184	375	0	0	0	0	0
Estonia_19193	245	0	0	0	0	0
Estonia_19194	245	0	0	0	0	0
Estonia_19195	50	0	0	0	0	0
Estonia_19196	50	0	0	0	0	0
Estonia_19197	50	0	0	0	0	0
Estonia_19198	50	0	0	0	0	0
Estonia_19203	900	0	0	0	40	0
Estonia_19205	85	0	10	0	0	0
Estonia_19206	85	0	20	0	0	0
Estonia_19207	245	0	0	0	46	0
Estonia_19208	245	0	0	0	0	0
Estonia_19209	375	207	0	0	0	0
Estonia_19210	375	184	0	0	0	0
Estonia_19232	85	0	0	0	0	0
Estonia_19233	241	0	30	0	10	0
Estonia_19239	375	276	0	0	0	0
Estonia_19242	128	0	0	0	0	0
Estonia_19253	97	0	0	0	0	0
Estonia_19254	375	423	0	0	188	0
Estonia_19255	276	188	0	0	0	0
Estonia_19257	375	1222	0	0	47	0
Estonia_19279	2211	0	0	0	0	0
Estonia_19288	128	0	0	0	0	0
Estonia_19294	128	0	94	0	0	0
Estonia_19305	128	0	0	0	94	0
Estonia_19325	375	0	0	0	47	0
Estonia_19326	97	0	188	0	47	0
Estonia_19327	250	0	282	0	94	0
Estonia_19329	375	0	0	0	0	0
Estonia_19330	1135	0	517	0	47	0
Estonia_19331	128	0	188	0	141	0
Estonia_19332	69	0	329	0	517	0
Estonia_19333	97	0	141	0	282	0
Estonia_19334	97	0	235	0	47	0
Estonia_19335	97	0	141	0	0	0
Estonia_19338	97	0	329	0	47	0
Estonia_19353	128	0	141	0	0	0
Estonia_19354	128	0	141	0	0	0
Estonia_19355	128	0	141	0	0	0
Estonia_19356	97	0	47	0	0	0
Estonia_19358	375	1128	0	0	0	0
Estonia_19359	81	0	0	0	141	0
Estonia_19362	375	329	0	0	94	0
Estonia_19365	375	470	47	0	0	0
Estonia_19381	50	0	0	0	0	0
Estonia_19382	1525	0	0	0	0	0
Estonia_19385	50	0	0	0	0	0
Estonia_19388	97	0	0	0	0	0
Estonia_19406	250	0	188	0	141	0
Estonia_19407	97	0	705	0	94	0
Estonia_19408	264	0	282	0	0	0
Estonia_19409	264	0	1175	0	94	0
Estonia_19413	264	50	0	0	650	0
Estonia_19415	375	188	0	0	0	0
Estonia_19417	128	376	0	0	0	0
Estonia_19418	128	0	0	0	0	0
Estonia_19421	375	188	0	0	0	0
Estonia_19424	375	423	0	0	0	0
Estonia_19425	245	94	0	0	0	0
Estonia_19426	375	0	0	0	0	0
Estonia_19433	264	0	0	0	850	0
Estonia_19434	128	0	0	0	0	0
Estonia_19447	128	0	100	0	0	0
Estonia_19448	128	0	0	0	0	0
Estonia_19450	264	0	0	0	100	0
Estonia_19516	245	188	0	0	0	0
Estonia_19523	245	188	0	0	0	0
Estonia_19524	258	0	94	0	94	0
Estonia_19527	258	0	94	0	47	0
Estonia_19532	245	0	235	0	141	0
Estonia_19533	88	0	282	0	94	0
Estonia_19534	97	0	235	0	0	0
Estonia_19535	245	0	141	0	0	0
Estonia_19537	97	0	94	0	0	0
Estonia_19538	175	0	0	0	0	0
Estonia_19546	50	0	0	0	300	0
Estonia_19547	50	0	0	0	50	0
Estonia_19550	276	0	0	0	50	0
Estonia_19554	841	0	0	0	0	0
Estonia_19561	276	0	0	0	0	0
Estonia_19563	375	0	0	0	800	0
Estonia_19564	841	0	0	0	0	0
Estonia_19565	841	0	0	0	100	0
Estonia_19569	841	0	0	0	0	0
Estonia_19570	546	0	0	0	0	0
Estonia_19572	276	0	0	0	50	0
Estonia_19575	375	0	0	0	0	0
Estonia_19579	89	0	47	0	47	0
Estonia_19580	1049	0	47	0	94	0
Estonia_19584	276	0	47	0	188	0
Estonia_19586	42	0	94	0	235	0
Estonia_19588	42	0	0	0	282	0
Estonia_19591	1049	0	94	0	235	0
Estonia_19593	89	0	188	0	47	0
Estonia_19595	89	0	188	0	94	0
Estonia_19670	1411	0	423	0	0	0
Estonia_19671	264	0	658	0	188	0
Estonia_19672	264	0	611	0	376	0
Estonia_19724	2448	0	1457	0	0	0
Estonia_19725	61	0	4512	0	0	0
Estonia_19727	50	0	0	0	0	0
Estonia_19728	50	0	940	0	0	0
Estonia_19730	2448	0	611	0	0	0
Estonia_19871	128	250	0	0	50	0
Estonia_19872	128	450	0	0	0	0
Estonia_19873	128	550	0	0	0	0
Estonia_19874	276	0	50	0	100	0
Estonia_19875	227	400	0	0	0	0
Estonia_19876	128	9150	0	0	0	0
Estonia_19877	227	7850	0	0	0	0
Estonia_19879	97	2450	0	0	100	0
Estonia_19880	437	0	100	0	50	0
Estonia_19918	94	0	235	0	141	0
Estonia_19924	94	0	47	0	517	0
Estonia_19926	66	0	94	0	47	0
Estonia_19933	89	0	0	0	0	0
Estonia_19934	94	0	141	0	47	0
Estonia_19959	208	0	47	0	0	0
Estonia_19961	97	0	0	0	0	0
Estonia_19962	789	0	470	0	0	0
Estonia_19966	30	0	0	0	423	0
Estonia_19969	20	0	0	0	517	0
Estonia_19970	140	0	0	0	0	0
Estonia_19993	2439	0	47	0	470	0
Estonia_19995	626	0	47	0	329	0
Estonia_19997	46	0	188	0	47	0
Estonia_19998	276	0	47	0	94	0
Estonia_19999	20	0	0	0	0	0
Estonia_20001	20	0	0	0	705	0
Estonia_20002	20	0	188	0	376	0
Estonia_20008	94	0	94	0	376	0
Estonia_20010	97	0	0	0	470	0
Estonia_20011	535	0	0	0	0	0
Estonia_20014	94	0	47	0	0	0
Estonia_20015	94	0	47	0	0	0
Estonia_20019	97	0	350	0	0	0
Estonia_20020	175	0	350	0	50	0
Estonia_20021	264	0	1100	0	0	0
Estonia_20022	50	0	0	0	200	0
Estonia_20023	50	0	0	0	300	0
Estonia_20025	50	0	0	0	500	0
Estonia_20026	50	0	0	0	300	0
Estonia_20035	535	0	0	0	47	0
Estonia_20038	69	0	0	0	329	0
Estonia_20055	69	0	94	0	611	0
Estonia_20056	69	0	94	0	235	0
Estonia_20057	69	0	47	0	141	0
Estonia_20058	61	0	47	0	94	0
Estonia_20059	30	0	0	0	141	0
Estonia_20061	90	0	1222	0	564	0
Estonia_20065	535	0	0	0	0	0
Estonia_20068	97	0	0	0	0	0
Estonia_20069	97	0	47	0	188	0
Estonia_20071	94	0	94	0	0	0
Estonia_20074	66	0	94	0	94	0
Estonia_20075	88	0	235	0	235	0
Estonia_20079	94	0	188	0	282	0
Estonia_20083	97	0	0	0	0	0
Estonia_20085	94	0	470	0	141	0
Estonia_20087	258	0	94	0	141	0
Estonia_20088	258	0	235	0	188	0
Estonia_20090	88	0	0	0	282	0
Estonia_20091	69	0	282	0	141	0
Estonia_20092	69	0	47	0	141	0
Estonia_20093	69	0	141	0	94	0
Estonia_20094	88	0	94	0	329	0
Estonia_20095	69	0	47	0	141	0
Estonia_20096	258	0	141	0	376	0
Estonia_20097	97	0	94	0	47	0
Estonia_20098	30	0	0	0	47	0
Estonia_20099	227	0	94	0	47	0
Estonia_20100	30	0	0	0	94	0
Estonia_20102	227	0	0	0	94	0
Estonia_20106	30	0	329	0	329	0
Estonia_20107	30	0	329	0	423	0
Estonia_20109	94	0	47	0	94	0
Estonia_20110	94	0	282	0	94	0
Estonia_20137	66	0	94	0	517	0
Estonia_20138	50	0	0	0	0	0
Estonia_20139	264	0	300	0	50	0
Estonia_20141	94	0	141	0	0	0
Estonia_20142	94	0	0	0	0	0
Estonia_20150	66	0	282	0	235	0
Estonia_20186	97	0	94	0	141	0
Estonia_20189	101	0	0	0	47	0
Estonia_20207	276	0	0	0	0	0
Estonia_20209	1250	0	0	0	0	0
Estonia_20210	276	150	0	0	0	0
Estonia_20211	227	0	0	0	100	0
Estonia_20212	276	150	0	0	50	0
Estonia_20213	128	2200	0	0	0	0
Estonia_20214	227	1250	0	0	0	0
Estonia_20215	227	600	0	0	0	0
Estonia_20216	227	3550	0	0	0	0
Estonia_20217	128	2050	0	0	0	0
Estonia_20218	841	0	0	0	0	0
Estonia_20398	276	0	0	0	376	0
Estonia_20399	1250	0	0	0	0	0
Estonia_20404	276	376	0	0	0	0
Estonia_20496	295	0	0	0	0	0
Estonia_20509	289	0	0	0	0	0
Estonia_20513	97	0	0	0	0	0
Estonia_20516	276	0	0	0	0	0
Estonia_20526	861	0	0	0	0	0
Estonia_20538	530	0	0	0	47	0
Estonia_20633	121	0	0	0	47	0
Estonia_20639	1526	0	0	0	47	0
Estonia_20678	128	0	376	0	47	0
Estonia_20679	180	0	0	0	0	0
Estonia_20683	227	0	0	0	0	0
Estonia_20684	81	0	0	0	50	0
Estonia_20685	81	0	0	0	0	0
Estonia_20686	81	0	0	0	0	0
Estonia_20688	227	0	0	0	0	0
Estonia_20689	375	0	0	0	0	0
Estonia_20690	375	0	0	0	0	0
Estonia_20691	245	0	0	0	0	0
Estonia_20749	97	0	0	0	0	0
Estonia_20750	149	0	0	0	0	0
Estonia_20759	245	0	0	0	0	0
Estonia_20761	245	0	0	0	0	0
Estonia_20762	81	0	0	0	0	0
Estonia_20764	69	0	0	0	0	0
Estonia_20793	801	0	0	0	0	0
Estonia_20829	128	0	0	0	0	0
Estonia_20830	50	0	0	0	0	0
Estonia_20867	25	0	0	0	50	0
Estonia_20872	89	0	47	0	0	0
Estonia_20882	123	0	0	0	0	0
Estonia_20883	276	0	0	0	94	0
Estonia_20886	136	0	705	0	517	0
Estonia_20887	180	0	0	0	94	0
Estonia_20888	121	0	0	0	47	0
Estonia_20890	50	0	141	0	47	0
Estonia_20897	264	0	0	0	564	0
Estonia_20913	264	0	1504	0	282	0
Estonia_20914	1363	0	282	0	235	0
Estonia_20916	120	0	141	0	0	0
Estonia_20918	264	0	47	0	0	0
Estonia_20937	81	0	0	0	0	0
Estonia_20938	63	0	0	0	0	0
Estonia_20939	63	0	282	0	376	0
Estonia_20941	33	0	0	0	0	0
Estonia_20943	81	0	0	0	0	0
Estonia_20945	66	0	0	0	0	0
Estonia_20957	42	0	0	0	50	0
Estonia_20978	180	0	47	0	47	0
Estonia_20979	50	0	141	0	188	0
Estonia_20982	38	0	0	0	0	0
Estonia_21017	28	0	0	0	0	0
Estonia_21026	66	0	0	0	0	0
Estonia_21027	89	0	0	0	0	0
Estonia_21028	42	0	0	0	0	0
Estonia_21034	20	0	0	0	0	0
Estonia_21035	758	0	0	0	0	0
Estonia_21036	20	0	0	0	200	0
Estonia_21038	98	0	200	0	100	0
Estonia_21039	20	0	50	0	350	0
Estonia_21040	245	0	50	0	0	0
Estonia_21041	237	0	50	0	150	0
Estonia_21056	140	0	0	0	0	0
Estonia_21059	153	0	0	0	300	0
Estonia_21060	123	0	100	0	300	0
Estonia_21061	20	0	0	0	0	0
Estonia_21062	20	0	0	0	1100	0
Estonia_21063	276	0	850	0	300	0
Estonia_21069	25	0	0	0	50	0
Estonia_21070	94	0	0	0	0	0
Estonia_21071	66	0	0	0	100	0
Estonia_21072	25	0	0	0	250	0
Estonia_21074	227	0	0	0	94	0
Estonia_21078	42	0	0	0	0	0
Estonia_21080	55	0	0	0	0	0
Estonia_21081	66	0	0	0	0	0
Estonia_21083	97	0	0	0	0	0
Estonia_21084	81	0	0	0	0	0
Estonia_21085	81	0	0	0	0	0
Estonia_21094	81	0	0	0	0	0
Estonia_21095	81	0	0	0	0	0
Estonia_21096	128	0	0	0	0	0
Estonia_21098	50	0	0	0	0	0
Estonia_21099	81	0	0	0	0	0
Estonia_21109	97	0	0	0	0	0
Estonia_21119	227	94	0	0	94	0
Estonia_21123	128	235	0	0	0	0
Estonia_21124	81	0	0	0	0	0
Estonia_21126	81	0	0	0	0	0
Estonia_21134	63	0	0	0	0	0
Estonia_21137	81	0	0	0	0	0
Estonia_21139	121	0	0	0	47	0
Estonia_21141	227	47	47	0	376	0
Estonia_21150	81	0	0	0	0	0
Estonia_21154	725	0	47	0	141	0
Estonia_21158	128	0	0	0	0	0
Estonia_21161	46	0	0	0	0	0
Estonia_21164	81	0	0	0	0	0
Estonia_21165	63	0	0	0	0	0
Estonia_21166	81	0	100	0	0	0
Estonia_21167	81	0	0	0	0	0
Estonia_21168	367	0	0	0	94	0
Estonia_21172	63	0	0	0	0	0
Estonia_21176	276	900	0	0	100	0
Estonia_21178	81	0	0	0	0	0
Estonia_21179	38	0	0	0	0	0
Estonia_21180	20	0	0	0	0	0
Estonia_21181	97	0	0	0	0	0
Estonia_21182	42	0	0	0	0	0
Estonia_21186	128	0	0	0	0	0
Estonia_21187	128	0	0	0	893	0
Estonia_21188	63	0	0	0	94	0
Estonia_21191	81	0	0	0	0	0
Estonia_21194	375	611	0	0	47	0
Estonia_21211	375	1950	0	0	0	0
Estonia_21213	69	0	0	0	0	0
Estonia_21214	69	0	0	0	50	0
Estonia_21246	276	200	0	0	50	0
Estonia_21247	46	0	50	0	0	0
Estonia_21248	227	0	0	0	0	0
Estonia_21252	69	0	0	0	0	0
Estonia_21253	46	0	0	0	0	0
Estonia_21257	180	0	188	0	188	0
Estonia_21263	149	0	188	0	188	0
Estonia_21268	1274	0	47	0	94	0
Estonia_21270	264	0	329	0	188	0
Estonia_21272	530	0	0	0	0	0
Estonia_21273	458	0	329	0	940	0
Estonia_21276	1250	0	0	0	282	0
Estonia_21277	97	0	329	0	423	0
Estonia_21281	264	0	0	0	188	0
Estonia_21282	264	0	94	0	235	0
Estonia_21285	253	0	94	0	282	0
Estonia_21306	375	0	0	0	235	0
Estonia_21309	120	0	141	0	0	0
Estonia_9252	81	0	470	0	376	0
Estonia_9275	128	0	0	0	329	0
Estonia_9543	50	0	9964	0	0	0
Estonia_9545	81	0	376	0	0	0
Estonia_9550	50	0	94	0	0	0
Estonia_9554	81	0	376	0	0	0
Estonia_9555	245	0	0	0	0	0
Estonia_9556	227	0	141	0	94	0
Estonia_9557	245	0	0	0	0	0
Estonia_9567	128	0	0	0	0	0
Estonia_9568	128	0	47	0	0	0
Estonia_9571	128	0	94	0	0	0
Estonia_9572	128	0	47	0	0	0
Estonia_9573	128	0	282	0	0	0
Estonia_9574	245	0	0	0	47	0
Estonia_9577	264	0	705	0	0	0
Estonia_9578	50	0	517	0	0	0
Estonia_9580	50	0	0	0	0	0
Estonia_9581	245	0	47	0	47	0
Estonia_9606	276	0	0	0	141	0
Estonia_9611	375	0	0	0	0	0
Estonia_9616	50	0	517	0	376	0
Estonia_9617	50	0	423	0	188	0
Estonia_9628	375	0	0	0	0	0
Estonia_9629	276	47	0	0	0	0
Estonia_9630	276	47	0	0	0	0
Estonia_9634	81	0	564	0	1222	0
Estonia_9635	1250	0	0	0	47	0
Estonia_9639	50	0	235	0	235	0
Estonia_9643	97	0	188	0	47	0
German_Baltic_100	73	0	190	0	422	0
German_Baltic_1005	113	0	510	0	3142	0
German_Baltic_101	57	0	68	0	150	0
German_Baltic_1011	149	0	1953	0	1359	0
German_Baltic_1019	635	0	0	0	95	0
German_Baltic_102	47	0	14	0	34	0
German_Baltic_103	336	243	7	0	108	61
German_Baltic_104	272	128	7	0	27	0
German_Baltic_105	193	169	101	0	176	0
German_Baltic_106	146	0	170	0	8913	0
German_Baltic_108	150	0	0	0	1614	0
German_Baltic_109	133	0	1529	0	3227	0
German_Baltic_111	121	0	0	0	0	0
German_Baltic_112	123	0	0	0	170	0
German_Baltic_114	141	0	0	0	85	0
German_Baltic_115	135	0	85	0	1953	0
German_Baltic_118	159	0	0	0	0	0
German_Baltic_119	169	0	0	0	85	0
German_Baltic_120	159	0	0	0	0	0
German_Baltic_123	166	0	0	0	0	0
German_Baltic_124	168	0	0	0	9082	0
German_Baltic_13	131	0	0	0	10	0
German_Baltic_131	163	0	0	0	7984	0
German_Baltic_132	163	0	0	0	2122	0
German_Baltic_133	163	0	0	0	3398	0
German_Baltic_134	163	0	0	0	3906	0
German_Baltic_135	163	0	0	0	3650	0
German_Baltic_136	163	0	0	0	1868	0
German_Baltic_137	163	0	0	0	4162	0
German_Baltic_138	163	0	0	0	2888	0
German_Baltic_139	163	0	0	0	5690	0
German_Baltic_14	598	10	20	0	20	0
German_Baltic_140	163	0	0	0	2038	0
German_Baltic_141	163	0	0	0	850	0
German_Baltic_142	163	0	0	0	84	0
German_Baltic_146	136	0	0	0	2207	0
German_Baltic_150	176	0	934	0	10356	0
German_Baltic_151	128	0	85	0	340	0
German_Baltic_152	133	0	255	0	1699	0
German_Baltic_153	147	0	0	0	679	0
German_Baltic_154	126	0	0	0	1104	0
German_Baltic_155	130	0	0	0	3567	0
German_Baltic_156	130	0	85	0	5860	0
German_Baltic_157	110	0	170	0	7300	0
German_Baltic_158	1911	0	255	0	12824	0
German_Baltic_16	858	0	0	0	20	0
German_Baltic_162	169	0	0	0	1529	0
German_Baltic_166	148	0	1699	0	8747	0
German_Baltic_167	186	0	170	0	13588	0
German_Baltic_168	181	0	425	0	9512	0
German_Baltic_169	182	0	255	0	12314	0
German_Baltic_171	165	0	0	0	8832	0
German_Baltic_176	165	7	102	0	102	0
German_Baltic_177	120	0	0	0	75	0
German_Baltic_18	365	10	20	0	71	0
German_Baltic_20	285	122	20	0	51	0
German_Baltic_21	419	20	0	0	31	0
German_Baltic_212	276	6	0	6	0	0
German_Baltic_22	405	0	0	0	122	0
German_Baltic_24	519	0	0	0	276	0
German_Baltic_25	781	0	0	0	337	0
German_Baltic_251	257	0	0	0	0	0
German_Baltic_268	964	0	0	0	0	0
German_Baltic_27	442	0	20	0	912	0
German_Baltic_28	600	0	0	0	255	0
German_Baltic_29	646	0	7	0	143	0
German_Baltic_30	478	10	0	0	612	0
German_Baltic_31	926	0	0	0	367	0
German_Baltic_32	404	31	31	0	10	0
German_Baltic_336	234	0	0	417	0	0
German_Baltic_37	252	7	14	0	61	0
German_Baltic_38	341	7	41	0	116	0
German_Baltic_39	379	112	7	0	112	0
German_Baltic_40	466	0	35	0	434	0
German_Baltic_41	451	21	7	0	105	7
German_Baltic_42	330	49	343	0	49	0
German_Baltic_43	887	28	287	0	259	0
German_Baltic_448	110	0	197	0	150	0
German_Baltic_449	159	85	0	0	764	0
German_Baltic_450	144	0	0	0	2633	0
German_Baltic_451	167	0	0	0	2123	0
German_Baltic_452	182	170	85	0	1783	0
German_Baltic_453	180	0	85	0	170	0
German_Baltic_454	2380	0	0	0	0	0
German_Baltic_455	175	0	0	0	23	0
German_Baltic_456	175	0	0	0	0	0
German_Baltic_457	625	0	0	0	0	0
German_Baltic_458	625	0	0	0	20	0
German_Baltic_459	175	0	0	0	33	0
German_Baltic_460	2380	0	0	0	13	0
German_Baltic_461	625	0	0	0	3	0
German_Baltic_462	175	0	0	0	0	0
German_Baltic_463	625	0	0	0	0	0
German_Baltic_464	625	0	0	0	10	0
German_Baltic_465	625	0	0	0	13	0
German_Baltic_466	75	0	0	0	0	0
German_Baltic_467	625	0	0	0	0	0
German_Baltic_468	75	0	0	0	0	0
German_Baltic_469	175	0	193	0	783	0
German_Baltic_47	333	7	7	0	345	0
German_Baltic_470	75	0	0	0	0	0
German_Baltic_472	175	0	87	0	420	0
German_Baltic_473	75	0	0	0	0	0
German_Baltic_54	83	0	0	0	0	0
German_Baltic_56	83	0	61	0	673	0
German_Baltic_58	81	0	0	0	20	0
German_Baltic_671	224	0	714	7	0	204
German_Baltic_673	227	0	129	0	0	667
German_Baltic_686	239	0	0	0	0	0
German_Baltic_687	229	0	0	0	27	0
German_Baltic_691	221	0	0	0	0	3
German_Baltic_699	203	0	439	0	398	0
German_Baltic_700	186	0	61	0	354	0
German_Baltic_701	203	0	299	0	333	0
German_Baltic_702	193	0	2476	0	823	0
German_Baltic_703	205	0	1429	0	1293	0
German_Baltic_704	196	0	1245	0	503	0
German_Baltic_705	199	0	196	0	230	0
German_Baltic_706	204	0	1362	0	65	0
German_Baltic_708	179	41	0	0	0	0
German_Baltic_71	67	0	0	0	82	0
German_Baltic_710	187	1731	54	0	47	0
German_Baltic_711	173	4266	304	0	223	0
German_Baltic_712	184	2833	243	0	196	0
German_Baltic_713	180	7708	183	0	149	0
German_Baltic_714	186	1941	257	0	149	0
German_Baltic_715	185	3367	318	0	115	0
German_Baltic_716	177	4381	189	0	101	0
German_Baltic_717	199	3807	264	0	189	0
German_Baltic_718	194	2847	122	0	156	0
German_Baltic_719	193	2326	237	0	162	0
German_Baltic_72	496	0	0	0	95	0
German_Baltic_720	198	2508	561	0	115	0
German_Baltic_721	193	3198	703	0	399	0
German_Baltic_722	194	2799	534	0	277	0
German_Baltic_723	189	2204	730	0	189	0
German_Baltic_724	194	2664	1068	0	250	0
German_Baltic_725	193	61	786	0	122	0
German_Baltic_727	196	10	520	0	959	0
German_Baltic_728	187	0	61	0	0	0
German_Baltic_729	187	61	724	0	92	0
German_Baltic_73	32	0	7	0	320	0
German_Baltic_731	197	112	480	0	622	0
German_Baltic_732	188	10	1235	0	20	0
German_Baltic_733	178	112	949	0	31	0
German_Baltic_735	188	5204	378	0	133	0
German_Baltic_736	189	6378	673	0	112	0
German_Baltic_737	180	4980	714	0	204	0
German_Baltic_738	193	2286	622	0	653	0
German_Baltic_739	179	1102	112	0	367	0
German_Baltic_74	41	0	0	0	0	0
German_Baltic_741	190	3082	3531	0	265	0
German_Baltic_742	209	395	1000	0	333	0
German_Baltic_743	188	173	184	0	173	0
German_Baltic_744	183	571	92	0	143	0
German_Baltic_745	183	224	184	0	316	0
German_Baltic_746	189	602	71	0	143	0
German_Baltic_747	183	3551	643	0	173	0
German_Baltic_748	184	1265	112	0	316	0
German_Baltic_750	188	2418	1847	0	347	0
German_Baltic_751	202	476	265	0	279	0
German_Baltic_752	182	112	82	0	439	0
German_Baltic_753	208	10	143	0	71	0
German_Baltic_754	214	20	0	0	408	0
German_Baltic_755	177	41	92	0	684	0
German_Baltic_756	187	31	61	0	867	0
German_Baltic_770	191	2071	3786	0	367	0
German_Baltic_771	201	2429	1990	0	204	0
German_Baltic_772	189	2510	867	0	20	0
German_Baltic_773	182	2184	1888	0	173	0
German_Baltic_774	184	2459	1327	0	245	0
German_Baltic_775	191	4112	1541	0	173	0
German_Baltic_777	191	1571	531	0	51	0
German_Baltic_778	191	4259	245	0	68	0
German_Baltic_779	220	592	34	0	61	0
German_Baltic_781	183	3459	2306	0	378	0
German_Baltic_782	172	3381	524	0	163	0
German_Baltic_784	190	2337	2153	0	235	0
German_Baltic_785	184	3224	565	0	272	0
German_Baltic_786	203	707	1333	0	231	0
German_Baltic_787	198	4314	245	0	0	0
German_Baltic_788	209	1415	791	0	525	0
German_Baltic_789	198	6597	637	0	252	0
German_Baltic_790	203	2185	1912	0	581	0
German_Baltic_826	198	41	136	0	1116	0
German_Baltic_827	196	82	816	0	1095	0
German_Baltic_828	190	7	14	0	463	0
German_Baltic_829	209	1810	585	0	143	0
German_Baltic_830	186	7	54	0	95	0
German_Baltic_831	348	20	0	0	276	0
German_Baltic_832	185	1626	633	0	211	0
German_Baltic_833	270	10	10	0	490	0
German_Baltic_834	186	1408	701	0	231	0
German_Baltic_835	158	0	388	0	714	0
German_Baltic_836	181	0	1844	0	986	0
German_Baltic_837	166	0	173	0	327	0
German_Baltic_838	189	0	0	0	218	0
German_Baltic_839	145	0	418	0	449	0
German_Baltic_841	159	0	0	0	0	0
German_Baltic_842	178	0	0	0	48	0
German_Baltic_843	200	0	276	0	133	0
German_Baltic_844	201	7	259	0	442	0
German_Baltic_845	185	0	408	0	224	0
German_Baltic_846	335	0	136	0	170	0
German_Baltic_847	172	0	255	0	367	0
German_Baltic_848	340	20	20	0	116	0
German_Baltic_849	180	0	765	0	622	0
German_Baltic_85	62	0	0	0	0	0
German_Baltic_851	161	0	0	0	27	0
German_Baltic_852	175	88	694	0	571	0
German_Baltic_853	183	0	442	0	245	0
German_Baltic_854	186	0	163	0	252	0
German_Baltic_855	189	0	701	0	456	0
German_Baltic_856	198	0	184	0	224	0
German_Baltic_857	149	0	211	0	102	0
German_Baltic_858	290	0	75	0	48	0
German_Baltic_859	224	0	0	0	0	116
German_Baltic_86	18	0	0	0	0	0
German_Baltic_862	119	0	849	0	15626	0
German_Baltic_87	20	0	0	0	0	0
German_Baltic_870	80	0	0	0	0	0
German_Baltic_871	70	0	0	0	0	0
German_Baltic_873	120	0	0	0	0	0
German_Baltic_874	130	0	0	0	0	0
German_Baltic_875	120	0	0	0	0	0
German_Baltic_876	150	0	0	0	0	0
German_Baltic_877	200	0	9	0	366	0
German_Baltic_878	450	12	24	0	78	0
German_Baltic_879	300	38	0	0	4	0
German_Baltic_88	15	0	0	0	0	0
German_Baltic_880	350	59	0	0	9	0
German_Baltic_881	100	0	0	0	0	0
German_Baltic_882	70	0	0	0	0	0
German_Baltic_883	111	0	0	0	679	0
German_Baltic_884	159	0	0	0	2378	0
German_Baltic_885	122	0	0	0	1104	0
German_Baltic_886	115	0	0	0	9342	0
German_Baltic_887	132	0	0	0	6030	0
German_Baltic_888	115	0	0	0	10021	0
German_Baltic_889	1764	0	0	0	5775	0
German_Baltic_89	16	0	0	0	0	0
German_Baltic_890	1921	0	0	0	34395	0
German_Baltic_891	638	0	510	0	54862	0
German_Baltic_893	27	0	0	0	7898	0
German_Baltic_894	444	0	0	0	3822	0
German_Baltic_895	183	0	0	0	23949	0
German_Baltic_896	164	0	0	0	25987	0
German_Baltic_898	190	0	0	0	849	0
German_Baltic_900	284	0	0	0	85	0
German_Baltic_901	211	0	0	0	16645	0
German_Baltic_905	209	0	0	0	7389	0
German_Baltic_906	147	0	85	0	4586	0
German_Baltic_907	259	0	0	0	7304	0
German_Baltic_91	22	0	0	0	0	0
German_Baltic_911	169	0	0	0	6539	0
German_Baltic_912	250	0	170	0	10786	0
German_Baltic_913	156	0	0	0	2718	0
German_Baltic_916	252	0	0	0	1699	0
German_Baltic_917	235	0	0	0	3482	0
German_Baltic_92	35	0	0	0	0	0
German_Baltic_93	50	0	14	0	0	0
German_Baltic_94	59	0	20	0	401	0
German_Baltic_95	58	0	61	0	177	0
German_Baltic_96	279	0	286	0	54	54
German_Baltic_97	212	0	102	0	102	0
German_Baltic_98	65	0	170	0	129	0
German_Baltic_99	317	0	7	0	122	0
German_Baltic_996	514	7	0	0	42	0
German_Baltic_997	124	0	170	0	255	0
Westerschelde_BI.We.au.00.1106	262	0	NA	NA	NA	NA
Westerschelde_BI.We.au.00.1108	100	0	NA	NA	NA	NA
Westerschelde_BI.We.au.00.1109	253	0	NA	NA	NA	NA
Westerschelde_BI.We.au.00.1119	136	133	NA	NA	NA	NA
Westerschelde_BI.We.au.00.1120	332	0	NA	NA	NA	NA
Westerschelde_BI.We.au.00.1126	204	0	NA	NA	NA	NA
Westerschelde_BI.We.au.01.1114	138	133	NA	NA	NA	NA
Westerschelde_BI.We.au.01.1117	351	133	NA	NA	NA	NA
Westerschelde_BI.We.au.01.1125	202	133	NA	NA	NA	NA
Westerschelde_BI.We.au.01.1135	58	200	NA	NA	NA	NA
Westerschelde_BI.We.au.02.1107	71	0	NA	NA	NA	NA
Westerschelde_BI.We.au.02.1110	333	0	NA	NA	NA	NA
Westerschelde_BI.We.au.02.1116	307	267	NA	NA	NA	NA
Westerschelde_BI.We.au.02.1128	302	0	NA	NA	NA	NA
Westerschelde_BI.We.au.03.1116	141	0	NA	NA	NA	NA
Westerschelde_BI.We.au.03.1118	158	133	NA	NA	NA	NA
Westerschelde_BI.We.au.03.1119	188	0	NA	NA	NA	NA
Westerschelde_BI.We.au.04.1104	262	333	NA	NA	NA	NA
Westerschelde_BI.We.au.04.1114	73	67	NA	NA	NA	NA
Westerschelde_BI.We.au.04.1115	244	0	NA	NA	NA	NA
Westerschelde_BI.We.au.04.1116	166	0	NA	NA	NA	NA
Westerschelde_BI.We.au.04.1119	194	133	NA	NA	NA	NA
Westerschelde_BI.We.au.04.1120	113	1400	NA	NA	NA	NA
Westerschelde_BI.We.au.04.1123	136	200	NA	NA	NA	NA
Westerschelde_BI.We.au.04.1125	175	600	NA	NA	NA	NA
Westerschelde_BI.We.au.04.1127	208	67	NA	NA	NA	NA
Westerschelde_BI.We.au.05.1101	59	0	NA	NA	NA	NA
Westerschelde_BI.We.au.05.1115	228	0	NA	NA	NA	NA
Westerschelde_BI.We.au.05.1119	381	533	NA	NA	NA	NA
Westerschelde_BI.We.au.05.1120	170	2133	NA	NA	NA	NA
Westerschelde_BI.We.au.05.1128	198	0	NA	NA	NA	NA
Westerschelde_BI.We.au.07.1112	190	67	NA	NA	NA	NA
Westerschelde_BI.We.au.07.1113	185	0	NA	NA	NA	NA
Westerschelde_BI.We.au.07.1115	156	0	NA	NA	NA	NA
Westerschelde_BI.We.au.07.1129	181	0	NA	NA	NA	NA
Westerschelde_BI.We.au.08.1101	103	0	NA	NA	NA	NA
Westerschelde_BI.We.au.08.1111	39	67	NA	NA	NA	NA
Westerschelde_BI.We.au.08.1112	175	0	NA	NA	NA	NA
Westerschelde_BI.We.au.08.1113	146	0	NA	NA	NA	NA
Westerschelde_BI.We.au.08.1114	153	1400	NA	NA	NA	NA
Westerschelde_BI.We.au.08.1116	190	0	NA	NA	NA	NA
Westerschelde_BI.We.au.08.1117	213	133	NA	NA	NA	NA
Westerschelde_BI.We.au.08.1119	224	0	NA	NA	NA	NA
Westerschelde_BI.We.au.08.1121	151	0	NA	NA	NA	NA
Westerschelde_BI.We.au.08.1126	224	0	NA	NA	NA	NA
Westerschelde_BI.We.sp.01.1104	171	0	NA	NA	NA	NA
Westerschelde_BI.We.sp.01.1108	234	67	NA	NA	NA	NA
Westerschelde_BI.We.sp.01.1119	218	0	NA	NA	NA	NA
Westerschelde_BI.We.sp.01.1122	231	0	NA	NA	NA	NA
Westerschelde_BI.We.sp.01.1135	152	0	NA	NA	NA	NA
Westerschelde_BI.We.sp.02.1101	193	67	NA	NA	NA	NA
Westerschelde_BI.We.sp.02.1102	316	0	NA	NA	NA	NA
Westerschelde_BI.We.sp.02.1106	137	0	NA	NA	NA	NA
Westerschelde_BI.We.sp.02.1117	88	200	NA	NA	NA	NA
Westerschelde_BI.We.sp.02.1129	242	0	NA	NA	NA	NA
Westerschelde_BI.We.sp.03.1114	117	0	NA	NA	NA	NA
Westerschelde_BI.We.sp.03.1115	102	0	NA	NA	NA	NA
Westerschelde_BI.We.sp.04.1110	230	0	NA	NA	NA	NA
Westerschelde_BI.We.sp.04.1114	174	0	NA	NA	NA	NA
Westerschelde_BI.We.sp.04.1127	236	800	NA	NA	NA	NA
Westerschelde_BI.We.sp.05.1109	189	0	NA	NA	NA	NA
Westerschelde_BI.We.sp.05.1116	286	0	NA	NA	NA	NA
Westerschelde_BI.We.sp.05.1122	194	0	NA	NA	NA	NA
Westerschelde_BI.We.sp.05.1127	185	0	NA	NA	NA	NA
Westerschelde_BI.We.sp.05.1129	215	0	NA	NA	NA	NA
Westerschelde_BI.We.sp.05.1130	181	0	NA	NA	NA	NA
Westerschelde_BI.We.sp.06.1103	253	67	NA	NA	NA	NA
Westerschelde_BI.We.sp.06.1113	115	0	NA	NA	NA	NA
Westerschelde_BI.We.sp.06.1114	183	133	NA	NA	NA	NA
Westerschelde_BI.We.sp.06.1118	236	200	NA	NA	NA	NA
Westerschelde_BI.We.sp.06.1120	164	23899	NA	NA	NA	NA
Westerschelde_BI.We.sp.06.1121	216	19497	NA	NA	NA	NA
Westerschelde_BI.We.sp.06.1130	197	0	NA	NA	NA	NA
Westerschelde_BI.We.sp.07.1111	215	0	NA	NA	NA	NA
Westerschelde_BI.We.sp.07.1113	203	0	NA	NA	NA	NA
Westerschelde_BI.We.sp.07.1117	199	0	NA	NA	NA	NA
Westerschelde_BI.We.sp.07.1120	174	0	NA	NA	NA	NA
Westerschelde_BI.We.sp.07.1122	152	23270	NA	NA	NA	NA
Westerschelde_BI.We.sp.07.1126	231	0	NA	NA	NA	NA
Westerschelde_BI.We.sp.07.1128	383	0	NA	NA	NA	NA
Westerschelde_BI.We.sp.08.1111	212	0	NA	NA	NA	NA
Westerschelde_BI.We.sp.08.1112	180	0	NA	NA	NA	NA
Westerschelde_BI.We.sp.08.1115	72	0	NA	NA	NA	NA
Westerschelde_BI.We.sp.08.1117	235	0	NA	NA	NA	NA
Westerschelde_BI.We.sp.08.1118	237	0	NA	NA	NA	NA
Westerschelde_BI.We.sp.08.1119	172	0	NA	NA	NA	NA
Westerschelde_BI.We.sp.08.1122	240	67	NA	NA	NA	NA
Westerschelde_BI.We.sp.08.1129	204	0	NA	NA	NA	NA
Zeeschelde100	137.3	10	0	0	0	0
Zeeschelde101	44.6	10	0	0	0	0
Zeeschelde102	155.9	293	0	0	0	0
Zeeschelde103	43.3	210	0	0	0	0
Zeeschelde104	391.5	2515	0	0	0	0
Zeeschelde12	184	38	0	0	0	0
Zeeschelde13	122.4	10	0	0	0	0
Zeeschelde14	0	42	0	0	0	0
Zeeschelde15	65.7	4401	0	0	0	0
Zeeschelde16	153.3	1258	0	0	0	0
Zeeschelde17	38.1	57	0	0	0	0
Zeeschelde18	175	114	0	0	0	0
Zeeschelde19	192.5	171	0	0	0	0
Zeeschelde20	133.1	10	0	0	0	0
Zeeschelde21	175.9	95	0	0	0	0
Zeeschelde22	194.3	48	0	0	0	0
Zeeschelde23	163.7	10	0	0	0	0
Zeeschelde24	182.7	29	0	0	0	0
Zeeschelde25	180.4	10	0	0	0	0
Zeeschelde26	224.2	48	0	0	0	0
Zeeschelde27	444.2	19	0	0	0	0
Zeeschelde28	139.6	86	0	0	0	0
Zeeschelde29	164.1	276	0	0	0	0
Zeeschelde30	0	57	0	0	0	0
Zeeschelde31	177.8	19	0	0	0	0
Zeeschelde32	269.1	152	0	0	0	0
Zeeschelde33	232.2	133	0	0	0	0
Zeeschelde34	151.8	114	0	0	0	0
Zeeschelde35	139.6	229	0	0	0	0
Zeeschelde36	107.2	10	0	0	0	0
Zeeschelde37	109.2	29	0	0	0	0
Zeeschelde38	290.1	10	0	0	0	0
Zeeschelde39	26	10	0	0	0	0
Zeeschelde40	0	162	0	0	0	0
Zeeschelde41	179.6	10	0	0	0	0
Zeeschelde42	248	57	0	0	0	0
Zeeschelde43	151.8	10	0	0	0	0
Zeeschelde44	180.3	29	0	0	0	0
Zeeschelde45	120.5	10	0	0	0	0
Zeeschelde46	0	10	0	0	0	0
Zeeschelde47	0	10	0	0	0	0
Zeeschelde48	0	10	0	0	0	0
Zeeschelde49	379.3	10	0	0	0	0
Zeeschelde50	329.7	10	0	0	0	0
Zeeschelde51	181.7	180	0	0	0	0
Zeeschelde52	200.3	90	0	0	0	0
Zeeschelde53	88.3	42	0	0	0	0
Zeeschelde54	222.9	713	0	0	0	0
Zeeschelde55	304	1258	0	0	0	0
Zeeschelde56	127	42	0	0	0	0
Zeeschelde57	0	42	0	0	0	0
Zeeschelde58	275.3	1132	0	0	0	0
Zeeschelde59	179.8	126	0	0	0	0
Zeeschelde60	224.9	210	0	0	0	0
Zeeschelde61	0	42	0	0	0	0
Zeeschelde62	0	42	0	0	0	0
Zeeschelde63	0	42	0	0	0	0
Zeeschelde64	0	8677	0	0	0	0
Zeeschelde65	0	84	0	0	0	0
Zeeschelde66	0	168	0	0	0	0
Zeeschelde67	0	377	0	0	0	0
Zeeschelde68	138.8	42	0	0	0	0
Zeeschelde69	0	3144	0	0	0	0
Zeeschelde70	0	252	0	0	0	0
Zeeschelde71	0	293	0	0	0	0
Zeeschelde72	0	42	0	0	0	0
Zeeschelde73	252	10	0	0	0	0
Zeeschelde74	223.1	48	0	0	0	0
Zeeschelde75	0	10	0	0	0	0
Zeeschelde76	0	10	0	0	0	0
Zeeschelde77	152.3	57	0	0	0	0
Zeeschelde78	0	84	0	0	0	0
Zeeschelde79	342	4695	0	0	0	0
Zeeschelde80	238.8	1970	0	0	0	0
Zeeschelde81	134.8	126	0	0	0	0
Zeeschelde82	31.6	10	0	0	0	0
Zeeschelde83	200.9	19	0	0	0	0
Zeeschelde84	249.2	19	0	0	0	0
Zeeschelde85	233	19	0	0	0	0
Zeeschelde86	283	19	0	0	0	0
Zeeschelde87	138.9	10	0	0	0	0
Zeeschelde88	312.8	3018	0	0	0	0
Zeeschelde89	234.6	126	0	0	0	0
Zeeschelde90	265.9	42	0	0	0	0
Zeeschelde91	207.4	2389	0	0	0	0
Zeeschelde92	329.3	3689	0	0	0	0
Zeeschelde93	293.1	461	0	0	0	0
Zeeschelde94	147.6	335	0	0	0	0
Zeeschelde95	199.6	10	0	0	0	0
Zeeschelde96	0	10	0	0	0	0
Zeeschelde97	239.3	84	0	0	0	0
Zeeschelde98	315	252	0	0	0	0
Zeeschelde99	272.8	29	0	0	0	0

## Sheet: alpha-mesohaline
station	d50	Bathyporeia_pilosa	Cerastoderma_glaucum	Corbula_gibba	Hediste_diversicolor	Travisia_forbesii
German_Baltic_1000	209	0	170	0	3397	0
German_Baltic_1001	184	0	255	0	170	0
German_Baltic_1002	209	0	0	0	1359	0
German_Baltic_1003	100	0	340	0	7304	0
German_Baltic_1004	124	0	2208	0	5605	0
German_Baltic_1006	295	0	764	0	7643	0
German_Baltic_1007	49	0	0	0	5435	0
German_Baltic_1008	58	0	849	0	7473	0
German_Baltic_1009	374	0	1953	0	10786	0
German_Baltic_1010	449	0	2123	0	13248	0
German_Baltic_1012	336	0	0	0	340	0
German_Baltic_1013	181	0	0	0	1953	0
German_Baltic_1014	192	0	170	0	340	0
German_Baltic_1015	272	0	255	0	2378	0
German_Baltic_1017	1311	0	0	0	54	0
German_Baltic_1018	1404	0	0	0	0	0
German_Baltic_1020	218	0	0	0	0	0
German_Baltic_1021	530	0	0	0	0	0
German_Baltic_159	203	0	0	0	2123	0
German_Baltic_161	128	0	0	0	1614	0
German_Baltic_163	409	0	0	0	1699	0
German_Baltic_164	175	0	0	0	5350	0
German_Baltic_165	220	0	85	0	4416	0
German_Baltic_170	149	0	0	0	12909	0
German_Baltic_172	209	0	0	0	7219	0
German_Baltic_173	191	0	503	0	510	0
German_Baltic_174	135	0	129	0	333	0
German_Baltic_190	45	0	0	145	0	0
German_Baltic_191	53	0	0	145	0	0
German_Baltic_209	355	0	0	240	0	0
German_Baltic_214	435	0	0	223	0	0
German_Baltic_215	1922	0	0	40	0	0
German_Baltic_227	391	0	0	211	0	0
German_Baltic_230	403	0	0	0	0	0
German_Baltic_247	120	0	0	149	0	0
German_Baltic_253	124	0	0	5396	0	0
German_Baltic_266	420	263	0	623	0	200
German_Baltic_275	27	0	0	11	0	0
German_Baltic_283	190	0	0	69	0	0
German_Baltic_357	483	17	0	0	0	332
German_Baltic_360	626	0	0	0	0	0
German_Baltic_363	603	0	0	0	0	0
German_Baltic_385	10	0	0	612	0	0
German_Baltic_386	92	0	0	95	0	0
German_Baltic_396	57	0	0	252	0	0
German_Baltic_397	98	0	0	578	0	0
German_Baltic_471	30	0	0	0	0	0
German_Baltic_474	15.6	0	0	0	0	0
German_Baltic_475	134	0	0	0	0	0
German_Baltic_477	17	0	0	0	0	0
German_Baltic_478	35	0	0	0	0	0
German_Baltic_479	181	35	31	0	0	0
German_Baltic_480	354	7	14	0	69	76
German_Baltic_481	221	0	0	1589	0	0
German_Baltic_482	693	0	0	0	0	0
German_Baltic_484	186	0	0	0	0	0
German_Baltic_485	160	0	0	20	0	0
German_Baltic_486	221	0	0	7	0	0
German_Baltic_487	71	0	0	21	0	0
German_Baltic_488	385	0	124	0	0	366
German_Baltic_489	527	0	0	0	20	245
German_Baltic_49	8	0	0	0	0	0
German_Baltic_490	212	0	0	242	0	0
German_Baltic_491	221	0	0	21	0	0
German_Baltic_492	395	117	0	97	0	0
German_Baltic_493	230	28	0	200	0	0
German_Baltic_494	195	0	55	28	0	0
German_Baltic_495	518	0	0	34	0	0
German_Baltic_496	206	0	0	0	0	0
German_Baltic_497	217	0	0	124	0	0
German_Baltic_498	190	0	0	0	0	0
German_Baltic_499	188	0	0	27	0	0
German_Baltic_50	10	0	0	0	0	0
German_Baltic_500	204	0	0	290	0	0
German_Baltic_501	71	0	0	31	0	0
German_Baltic_502	76	0	0	200	0	0
German_Baltic_503	195	0	0	20	0	0
German_Baltic_504	41	0	0	0	0	0
German_Baltic_506	178	0	0	0	0	0
German_Baltic_507	125	0	0	10	0	0
German_Baltic_508	55	0	0	0	20	0
German_Baltic_51	8	0	0	0	0	0
German_Baltic_510	86	0	0	0	0	0
German_Baltic_511	215	0	0	20	0	0
German_Baltic_512	191	0	0	0	0	0
German_Baltic_52	20	0	0	0	0	0
German_Baltic_524	447	0	0	88	0	0
German_Baltic_525	552	150	0	3143	0	0
German_Baltic_526	556	694	0	4156	0	0
German_Baltic_529	404	14	0	7	0	0
German_Baltic_53	12	0	0	0	0	0
German_Baltic_530	301	102	0	41	0	0
German_Baltic_531	184	20	0	3605	0	0
German_Baltic_532	236	0	0	20	0	0
German_Baltic_533	222	0	0	48	0	0
German_Baltic_534	297	41	0	14	0	0
German_Baltic_535	221	0	0	14	0	0
German_Baltic_536	272	0	0	41	0	0
German_Baltic_541	292	388	0	116	0	0
German_Baltic_542	391	163	0	20	0	0
German_Baltic_544	612	327	0	204	0	0
German_Baltic_545	715	116	0	7	0	0
German_Baltic_547	786	0	0	116	0	0
German_Baltic_549	476	0	0	41	0	0
German_Baltic_55	18	0	0	0	0	0
German_Baltic_559	306	320	0	293	0	0
German_Baltic_560	379	558	0	48	0	0
German_Baltic_57	16	0	0	0	0	0
German_Baltic_59	13	0	0	0	0	0
German_Baltic_60	11	0	0	0	0	0
German_Baltic_61	11	0	0	0	7	0
German_Baltic_614	72	0	0	163	0	0
German_Baltic_615	97	0	0	122	0	0
German_Baltic_62	10	0	0	0	0	0
German_Baltic_620	136	0	0	0	0	0
German_Baltic_625	141	0	0	0	0	0
German_Baltic_626	143	0	0	197	0	0
German_Baltic_627	112	0	0	34	0	0
German_Baltic_629	459	0	0	88	0	0
German_Baltic_63	11	0	0	0	0	0
German_Baltic_630	229	20	0	415	0	0
German_Baltic_631	226	0	0	27	0	0
German_Baltic_633	358	82	0	197	0	0
German_Baltic_639	218	54	0	558	0	0
German_Baltic_64	11	0	0	0	0	0
German_Baltic_643	15	0	0	7	0	0
German_Baltic_644	15	0	0	14	0	0
German_Baltic_646	14	0	0	34	0	0
German_Baltic_65	7	0	0	0	0	0
German_Baltic_652	19	0	0	88	0	0
German_Baltic_656	197	0	0	7	0	0
German_Baltic_658	18	0	0	38	0	0
German_Baltic_66	13	0	0	0	0	0
German_Baltic_665	94	0	0	122	0	0
German_Baltic_667	91	0	0	48	0	0
German_Baltic_67	9	0	0	0	0	0
German_Baltic_672	230	0	531	0	0	259
German_Baltic_674	222	0	47	0	0	399
German_Baltic_675	222	3	29	0	0	62
German_Baltic_677	108	7	367	0	34	313
German_Baltic_678	270	68	88	0	14	163
German_Baltic_679	213	14	224	0	14	20
German_Baltic_68	13	0	0	0	0	0
German_Baltic_680	9	0	0	0	6	0
German_Baltic_681	18	0	0	0	0	0
German_Baltic_682	9	0	0	0	0	0
German_Baltic_683	19	0	0	0	0	0
German_Baltic_684	21	0	0	0	0	0
German_Baltic_685	9	0	0	0	0	0
German_Baltic_688	231	0	0	0	7	7
German_Baltic_689	244	0	0	0	0	7
German_Baltic_69	10	0	0	0	0	0
German_Baltic_690	227	0	0	0	0	0
German_Baltic_692	9	0	0	0	0	0
German_Baltic_694	25	0	0	14	0	0
German_Baltic_70	13	0	0	0	0	0
German_Baltic_707	202	0	0	0	0	0
German_Baltic_75	16	0	0	34	0	0
German_Baltic_76	10	0	0	0	0	0
German_Baltic_77	8	0	0	0	0	0
German_Baltic_79	7	0	0	0	0	0
German_Baltic_80	6	0	0	0	0	0
German_Baltic_81	8	0	0	0	0	0
German_Baltic_82	6	0	0	0	0	0
German_Baltic_83	110	0	0	0	0	0
German_Baltic_840	107	0	9	0	0	0
German_Baltic_860	147	0	510	0	5860	0
German_Baltic_861	168	0	85	0	4076	0
German_Baltic_863	165	0	679	0	10021	0
German_Baltic_864	119	0	594	0	14777	0
German_Baltic_865	167	0	340	0	6964	0
German_Baltic_866	160	0	510	0	6030	0
German_Baltic_867	128	0	934	0	10786	0
German_Baltic_868	151	0	510	0	5520	0
German_Baltic_869	107	0	0	0	31	0
German_Baltic_872	60	0	0	0	0	0
German_Baltic_892	912	0	0	0	24713	0
German_Baltic_897	314	0	0	0	9342	0
German_Baltic_902	250	0	1529	0	11635	0
German_Baltic_910	209	0	0	0	7983	0
German_Baltic_915	200	0	0	0	5096	0
German_Baltic_990	1192	0	0	0	27	0
German_Baltic_998	340	0	255	0	340	0
German_Baltic_999	150	0	85	0	1359	0
Westerschelde_BI.We.au.00.1101	182	0	NA	NA	NA	NA
Westerschelde_BI.We.au.00.1102	50	0	NA	NA	NA	NA
Westerschelde_BI.We.au.00.1103	246	67	NA	NA	NA	NA
Westerschelde_BI.We.au.00.1104	160	0	NA	NA	NA	NA
Westerschelde_BI.We.au.00.1105	268	0	NA	NA	NA	NA
Westerschelde_BI.We.au.00.1107	189	0	NA	NA	NA	NA
Westerschelde_BI.We.au.00.1110	182	0	NA	NA	NA	NA
Westerschelde_BI.We.au.00.1111	303	3267	NA	NA	NA	NA
Westerschelde_BI.We.au.00.1112	277	133	NA	NA	NA	NA
Westerschelde_BI.We.au.00.1113	192	0	NA	NA	NA	NA
Westerschelde_BI.We.au.00.1114	252	0	NA	NA	NA	NA
Westerschelde_BI.We.au.00.1115	208	0	NA	NA	NA	NA
Westerschelde_BI.We.au.00.1116	171	0	NA	NA	NA	NA
Westerschelde_BI.We.au.00.1117	249	0	NA	NA	NA	NA
Westerschelde_BI.We.au.00.1118	299	0	NA	NA	NA	NA
Westerschelde_BI.We.au.00.1121	213	0	NA	NA	NA	NA
Westerschelde_BI.We.au.00.1122	351	0	NA	NA	NA	NA
Westerschelde_BI.We.au.00.1123	232	0	NA	NA	NA	NA
Westerschelde_BI.We.au.00.1124	195	467	NA	NA	NA	NA
Westerschelde_BI.We.au.00.1125	196	0	NA	NA	NA	NA
Westerschelde_BI.We.au.00.1127	255	0	NA	NA	NA	NA
Westerschelde_BI.We.au.00.1128	195	0	NA	NA	NA	NA
Westerschelde_BI.We.au.00.1129	447	0	NA	NA	NA	NA
Westerschelde_BI.We.au.00.1130	215	400	NA	NA	NA	NA
Westerschelde_BI.We.au.00.1132	134	0	NA	NA	NA	NA
Westerschelde_BI.We.au.00.1133	182	1133	NA	NA	NA	NA
Westerschelde_BI.We.au.00.1134	139	267	NA	NA	NA	NA
Westerschelde_BI.We.au.00.1135	150	0	NA	NA	NA	NA
Westerschelde_BI.We.au.00.1136	141	667	NA	NA	NA	NA
Westerschelde_BI.We.au.00.1137	207	0	NA	NA	NA	NA
Westerschelde_BI.We.au.00.1138	142	0	NA	NA	NA	NA
Westerschelde_BI.We.au.00.1139	199	0	NA	NA	NA	NA
Westerschelde_BI.We.au.00.1140	199	0	NA	NA	NA	NA
Westerschelde_BI.We.au.01.1101	218	133	NA	NA	NA	NA
Westerschelde_BI.We.au.01.1102	178	133	NA	NA	NA	NA
Westerschelde_BI.We.au.01.1104	193	200	NA	NA	NA	NA
Westerschelde_BI.We.au.01.1105	247	0	NA	NA	NA	NA
Westerschelde_BI.We.au.01.1106	232	0	NA	NA	NA	NA
Westerschelde_BI.We.au.01.1107	136	0	NA	NA	NA	NA
Westerschelde_BI.We.au.01.1109	236	267	NA	NA	NA	NA
Westerschelde_BI.We.au.01.1110	167	133	NA	NA	NA	NA
Westerschelde_BI.We.au.01.1111	303	133	NA	NA	NA	NA
Westerschelde_BI.We.au.01.1112	211	67	NA	NA	NA	NA
Westerschelde_BI.We.au.01.1113	257	0	NA	NA	NA	NA
Westerschelde_BI.We.au.01.1115	269	0	NA	NA	NA	NA
Westerschelde_BI.We.au.01.1116	259	0	NA	NA	NA	NA
Westerschelde_BI.We.au.01.1118	172	267	NA	NA	NA	NA
Westerschelde_BI.We.au.01.1119	196	400	NA	NA	NA	NA
Westerschelde_BI.We.au.01.1120	211	0	NA	NA	NA	NA
Westerschelde_BI.We.au.01.1121	318	0	NA	NA	NA	NA
Westerschelde_BI.We.au.01.1122	198	0	NA	NA	NA	NA
Westerschelde_BI.We.au.01.1123	198	133	NA	NA	NA	NA
Westerschelde_BI.We.au.01.1124	199	0	NA	NA	NA	NA
Westerschelde_BI.We.au.01.1126	225	0	NA	NA	NA	NA
Westerschelde_BI.We.au.01.1127	292	0	NA	NA	NA	NA
Westerschelde_BI.We.au.01.1128	198	1200	NA	NA	NA	NA
Westerschelde_BI.We.au.01.1129	258	2067	NA	NA	NA	NA
Westerschelde_BI.We.au.01.1130	269	1067	NA	NA	NA	NA
Westerschelde_BI.We.au.01.1131	160	0	NA	NA	NA	NA
Westerschelde_BI.We.au.01.1132	212	0	NA	NA	NA	NA
Westerschelde_BI.We.au.01.1133	243	3400	NA	NA	NA	NA
Westerschelde_BI.We.au.01.1134	230	133	NA	NA	NA	NA
Westerschelde_BI.We.au.01.1136	104	0	NA	NA	NA	NA
Westerschelde_BI.We.au.01.1137	166	0	NA	NA	NA	NA
Westerschelde_BI.We.au.01.1138	179	67	NA	NA	NA	NA
Westerschelde_BI.We.au.01.1140	76	0	NA	NA	NA	NA
Westerschelde_BI.We.au.02.1101	229	0	NA	NA	NA	NA
Westerschelde_BI.We.au.02.1103	278	133	NA	NA	NA	NA
Westerschelde_BI.We.au.02.1104	199	0	NA	NA	NA	NA
Westerschelde_BI.We.au.02.1105	231	67	NA	NA	NA	NA
Westerschelde_BI.We.au.02.1106	170	0	NA	NA	NA	NA
Westerschelde_BI.We.au.02.1108	265	67	NA	NA	NA	NA
Westerschelde_BI.We.au.02.1109	141	67	NA	NA	NA	NA
Westerschelde_BI.We.au.02.1111	238	733	NA	NA	NA	NA
Westerschelde_BI.We.au.02.1112	239	0	NA	NA	NA	NA
Westerschelde_BI.We.au.02.1113	280	0	NA	NA	NA	NA
Westerschelde_BI.We.au.02.1114	314	133	NA	NA	NA	NA
Westerschelde_BI.We.au.02.1115	245	0	NA	NA	NA	NA
Westerschelde_BI.We.au.02.1117	236	0	NA	NA	NA	NA
Westerschelde_BI.We.au.02.1118	327	1333	NA	NA	NA	NA
Westerschelde_BI.We.au.02.1119	219	267	NA	NA	NA	NA
Westerschelde_BI.We.au.02.1120	198	0	NA	NA	NA	NA
Westerschelde_BI.We.au.02.1121	301	0	NA	NA	NA	NA
Westerschelde_BI.We.au.02.1122	203	600	NA	NA	NA	NA
Westerschelde_BI.We.au.02.1123	264	67	NA	NA	NA	NA
Westerschelde_BI.We.au.02.1124	202	0	NA	NA	NA	NA
Westerschelde_BI.We.au.02.1125	372	200	NA	NA	NA	NA
Westerschelde_BI.We.au.02.1126	239	67	NA	NA	NA	NA
Westerschelde_BI.We.au.02.1127	354	0	NA	NA	NA	NA
Westerschelde_BI.We.au.02.1129	292	400	NA	NA	NA	NA
Westerschelde_BI.We.au.02.1130	199	467	NA	NA	NA	NA
Westerschelde_BI.We.au.02.1131	257	0	NA	NA	NA	NA
Westerschelde_BI.We.au.02.1132	184	0	NA	NA	NA	NA
Westerschelde_BI.We.au.02.1134	58	0	NA	NA	NA	NA
Westerschelde_BI.We.au.02.1135	179	200	NA	NA	NA	NA
Westerschelde_BI.We.au.02.1136	161	0	NA	NA	NA	NA
Westerschelde_BI.We.au.02.1137	180	0	NA	NA	NA	NA
Westerschelde_BI.We.au.02.1138	134	467	NA	NA	NA	NA
Westerschelde_BI.We.au.02.1139	141	1400	NA	NA	NA	NA
Westerschelde_BI.We.au.02.1140	202	0	NA	NA	NA	NA
Westerschelde_BI.We.au.03.1101	157	133	NA	NA	NA	NA
Westerschelde_BI.We.au.03.1102	189	0	NA	NA	NA	NA
Westerschelde_BI.We.au.03.1103	42	0	NA	NA	NA	NA
Westerschelde_BI.We.au.03.1104	284	533	NA	NA	NA	NA
Westerschelde_BI.We.au.03.1105	219	0	NA	NA	NA	NA
Westerschelde_BI.We.au.03.1106	213	0	NA	NA	NA	NA
Westerschelde_BI.We.au.03.1107	202	0	NA	NA	NA	NA
Westerschelde_BI.We.au.03.1108	290	0	NA	NA	NA	NA
Westerschelde_BI.We.au.03.1109	264	0	NA	NA	NA	NA
Westerschelde_BI.We.au.03.1110	258	0	NA	NA	NA	NA
Westerschelde_BI.We.au.03.1111	165	67	NA	NA	NA	NA
Westerschelde_BI.We.au.03.1112	224	67	NA	NA	NA	NA
Westerschelde_BI.We.au.03.1113	217	0	NA	NA	NA	NA
Westerschelde_BI.We.au.03.1114	224	0	NA	NA	NA	NA
Westerschelde_BI.We.au.03.1115	218	0	NA	NA	NA	NA
Westerschelde_BI.We.au.03.1117	90	333	NA	NA	NA	NA
Westerschelde_BI.We.au.03.1120	244	0	NA	NA	NA	NA
Westerschelde_BI.We.au.03.1121	232	3933	NA	NA	NA	NA
Westerschelde_BI.We.au.03.1122	280	67	NA	NA	NA	NA
Westerschelde_BI.We.au.03.1123	185	0	NA	NA	NA	NA
Westerschelde_BI.We.au.03.1124	303	267	NA	NA	NA	NA
Westerschelde_BI.We.au.03.1125	205	0	NA	NA	NA	NA
Westerschelde_BI.We.au.03.1126	295	0	NA	NA	NA	NA
Westerschelde_BI.We.au.03.1127	232	67	NA	NA	NA	NA
Westerschelde_BI.We.au.03.1128	229	0	NA	NA	NA	NA
Westerschelde_BI.We.au.03.1129	537	0	NA	NA	NA	NA
Westerschelde_BI.We.au.03.1130	227	0	NA	NA	NA	NA
Westerschelde_BI.We.au.03.1131	162	0	NA	NA	NA	NA
Westerschelde_BI.We.au.03.1132	123	0	NA	NA	NA	NA
Westerschelde_BI.We.au.03.1134	208	0	NA	NA	NA	NA
Westerschelde_BI.We.au.03.1135	128	0	NA	NA	NA	NA
Westerschelde_BI.We.au.03.1136	144	0	NA	NA	NA	NA
Westerschelde_BI.We.au.03.1137	170	0	NA	NA	NA	NA
Westerschelde_BI.We.au.03.1138	136	0	NA	NA	NA	NA
Westerschelde_BI.We.au.04.1101	110	0	NA	NA	NA	NA
Westerschelde_BI.We.au.04.1102	261	0	NA	NA	NA	NA
Westerschelde_BI.We.au.04.1103	171	0	NA	NA	NA	NA
Westerschelde_BI.We.au.04.1105	235	200	NA	NA	NA	NA
Westerschelde_BI.We.au.04.1106	183	267	NA	NA	NA	NA
Westerschelde_BI.We.au.04.1107	217	67	NA	NA	NA	NA
Westerschelde_BI.We.au.04.1108	213	267	NA	NA	NA	NA
Westerschelde_BI.We.au.04.1109	60	0	NA	NA	NA	NA
Westerschelde_BI.We.au.04.1110	162	67	NA	NA	NA	NA
Westerschelde_BI.We.au.04.1111	246	0	NA	NA	NA	NA
Westerschelde_BI.We.au.04.1112	222	0	NA	NA	NA	NA
Westerschelde_BI.We.au.04.1113	289	67	NA	NA	NA	NA
Westerschelde_BI.We.au.04.1117	235	0	NA	NA	NA	NA
Westerschelde_BI.We.au.04.1118	197	0	NA	NA	NA	NA
Westerschelde_BI.We.au.04.1121	224	133	NA	NA	NA	NA
Westerschelde_BI.We.au.04.1122	221	133	NA	NA	NA	NA
Westerschelde_BI.We.au.04.1124	273	2667	NA	NA	NA	NA
Westerschelde_BI.We.au.04.1126	289	0	NA	NA	NA	NA
Westerschelde_BI.We.au.04.1128	287	0	NA	NA	NA	NA
Westerschelde_BI.We.au.04.1129	240	2267	NA	NA	NA	NA
Westerschelde_BI.We.au.04.1130	512	0	NA	NA	NA	NA
Westerschelde_BI.We.au.04.1131	126	0	NA	NA	NA	NA
Westerschelde_BI.We.au.04.1132	145	0	NA	NA	NA	NA
Westerschelde_BI.We.au.04.1133	181	0	NA	NA	NA	NA
Westerschelde_BI.We.au.04.1134	222	0	NA	NA	NA	NA
Westerschelde_BI.We.au.04.1135	153	0	NA	NA	NA	NA
Westerschelde_BI.We.au.04.1136	239	0	NA	NA	NA	NA
Westerschelde_BI.We.au.04.1137	121	0	NA	NA	NA	NA
Westerschelde_BI.We.au.04.1138	160	0	NA	NA	NA	NA
Westerschelde_BI.We.au.04.1139	196	0	NA	NA	NA	NA
Westerschelde_BI.We.au.04.1140	192	0	NA	NA	NA	NA
Westerschelde_BI.We.au.05.1102	192	0	NA	NA	NA	NA
Westerschelde_BI.We.au.05.1103	208	0	NA	NA	NA	NA
Westerschelde_BI.We.au.05.1104	250	0	NA	NA	NA	NA
Westerschelde_BI.We.au.05.1105	179	0	NA	NA	NA	NA
Westerschelde_BI.We.au.05.1106	396	0	NA	NA	NA	NA
Westerschelde_BI.We.au.05.1107	279	0	NA	NA	NA	NA
Westerschelde_BI.We.au.05.1108	206	0	NA	NA	NA	NA
Westerschelde_BI.We.au.05.1109	187	0	NA	NA	NA	NA
Westerschelde_BI.We.au.05.1110	261	0	NA	NA	NA	NA
Westerschelde_BI.We.au.05.1111	219	200	NA	NA	NA	NA
Westerschelde_BI.We.au.05.1112	264	0	NA	NA	NA	NA
Westerschelde_BI.We.au.05.1113	176	0	NA	NA	NA	NA
Westerschelde_BI.We.au.05.1114	190	0	NA	NA	NA	NA
Westerschelde_BI.We.au.05.1116	240	0	NA	NA	NA	NA
Westerschelde_BI.We.au.05.1117	194	0	NA	NA	NA	NA
Westerschelde_BI.We.au.05.1118	223	0	NA	NA	NA	NA
Westerschelde_BI.We.au.05.1121	174	67	NA	NA	NA	NA
Westerschelde_BI.We.au.05.1122	163	2333	NA	NA	NA	NA
Westerschelde_BI.We.au.05.1123	167	67	NA	NA	NA	NA
Westerschelde_BI.We.au.05.1124	223	133	NA	NA	NA	NA
Westerschelde_BI.We.au.05.1125	386	1067	NA	NA	NA	NA
Westerschelde_BI.We.au.05.1126	220	200	NA	NA	NA	NA
Westerschelde_BI.We.au.05.1127	295	267	NA	NA	NA	NA
Westerschelde_BI.We.au.05.1129	245	0	NA	NA	NA	NA
Westerschelde_BI.We.au.05.1130	202	0	NA	NA	NA	NA
Westerschelde_BI.We.au.05.1131	165	0	NA	NA	NA	NA
Westerschelde_BI.We.au.05.1132	168	0	NA	NA	NA	NA
Westerschelde_BI.We.au.05.1133	202	0	NA	NA	NA	NA
Westerschelde_BI.We.au.05.1134	198	0	NA	NA	NA	NA
Westerschelde_BI.We.au.05.1135	181	0	NA	NA	NA	NA
Westerschelde_BI.We.au.05.1136	146	0	NA	NA	NA	NA
Westerschelde_BI.We.au.05.1137	129	67	NA	NA	NA	NA
Westerschelde_BI.We.au.05.1138	189	0	NA	NA	NA	NA
Westerschelde_BI.We.au.05.1139	143	0	NA	NA	NA	NA
Westerschelde_BI.We.au.05.1140	69	0	NA	NA	NA	NA
Westerschelde_BI.We.au.07.1101	192	133	NA	NA	NA	NA
Westerschelde_BI.We.au.07.1102	188	0	NA	NA	NA	NA
Westerschelde_BI.We.au.07.1103	256	67	NA	NA	NA	NA
Westerschelde_BI.We.au.07.1104	275	0	NA	NA	NA	NA
Westerschelde_BI.We.au.07.1105	178	0	NA	NA	NA	NA
Westerschelde_BI.We.au.07.1106	166	0	NA	NA	NA	NA
Westerschelde_BI.We.au.07.1107	213	0	NA	NA	NA	NA
Westerschelde_BI.We.au.07.1108	179	0	NA	NA	NA	NA
Westerschelde_BI.We.au.07.1109	208	0	NA	NA	NA	NA
Westerschelde_BI.We.au.07.1110	170	0	NA	NA	NA	NA
Westerschelde_BI.We.au.07.1111	195	0	NA	NA	NA	NA
Westerschelde_BI.We.au.07.1114	228	0	NA	NA	NA	NA
Westerschelde_BI.We.au.07.1116	349	1267	NA	NA	NA	NA
Westerschelde_BI.We.au.07.1117	287	0	NA	NA	NA	NA
Westerschelde_BI.We.au.07.1118	270	0	NA	NA	NA	NA
Westerschelde_BI.We.au.07.1119	196	267	NA	NA	NA	NA
Westerschelde_BI.We.au.07.1120	224	0	NA	NA	NA	NA
Westerschelde_BI.We.au.07.1121	202	2867	NA	NA	NA	NA
Westerschelde_BI.We.au.07.1122	256	67	NA	NA	NA	NA
Westerschelde_BI.We.au.07.1123	167	1400	NA	NA	NA	NA
Westerschelde_BI.We.au.07.1124	170	1533	NA	NA	NA	NA
Westerschelde_BI.We.au.07.1125	228	467	NA	NA	NA	NA
Westerschelde_BI.We.au.07.1126	250	0	NA	NA	NA	NA
Westerschelde_BI.We.au.07.1127	279	0	NA	NA	NA	NA
Westerschelde_BI.We.au.07.1128	224	0	NA	NA	NA	NA
Westerschelde_BI.We.au.07.1130	285	0	NA	NA	NA	NA
Westerschelde_BI.We.au.07.1131	211	0	NA	NA	NA	NA
Westerschelde_BI.We.au.07.1133	218	0	NA	NA	NA	NA
Westerschelde_BI.We.au.07.1134	208	0	NA	NA	NA	NA
Westerschelde_BI.We.au.07.1135	136	0	NA	NA	NA	NA
Westerschelde_BI.We.au.07.1136	235	67	NA	NA	NA	NA
Westerschelde_BI.We.au.07.1137	212	0	NA	NA	NA	NA
Westerschelde_BI.We.au.07.1138	153	0	NA	NA	NA	NA
Westerschelde_BI.We.au.07.1139	202	0	NA	NA	NA	NA
Westerschelde_BI.We.au.07.1140	106	0	NA	NA	NA	NA
Westerschelde_BI.We.au.08.1102	159	0	NA	NA	NA	NA
Westerschelde_BI.We.au.08.1103	91	0	NA	NA	NA	NA
Westerschelde_BI.We.au.08.1104	185	0	NA	NA	NA	NA
Westerschelde_BI.We.au.08.1105	158	0	NA	NA	NA	NA
Westerschelde_BI.We.au.08.1106	238	0	NA	NA	NA	NA
Westerschelde_BI.We.au.08.1107	230	0	NA	NA	NA	NA
Westerschelde_BI.We.au.08.1108	159	0	NA	NA	NA	NA
Westerschelde_BI.We.au.08.1109	235	0	NA	NA	NA	NA
Westerschelde_BI.We.au.08.1110	199	0	NA	NA	NA	NA
Westerschelde_BI.We.au.08.1115	202	0	NA	NA	NA	NA
Westerschelde_BI.We.au.08.1118	173	0	NA	NA	NA	NA
Westerschelde_BI.We.au.08.1120	161	667	NA	NA	NA	NA
Westerschelde_BI.We.au.08.1122	179	0	NA	NA	NA	NA
Westerschelde_BI.We.au.08.1123	187	0	NA	NA	NA	NA
Westerschelde_BI.We.au.08.1124	267	0	NA	NA	NA	NA
Westerschelde_BI.We.au.08.1125	265	0	NA	NA	NA	NA
Westerschelde_BI.We.au.08.1127	277	0	NA	NA	NA	NA
Westerschelde_BI.We.au.08.1128	211	0	NA	NA	NA	NA
Westerschelde_BI.We.au.08.1130	265	0	NA	NA	NA	NA
Westerschelde_BI.We.au.08.1131	98	0	NA	NA	NA	NA
Westerschelde_BI.We.au.08.1132	109	0	NA	NA	NA	NA
Westerschelde_BI.We.au.08.1133	137	0	NA	NA	NA	NA
Westerschelde_BI.We.au.08.1135	200	0	NA	NA	NA	NA
Westerschelde_BI.We.au.08.1136	132	0	NA	NA	NA	NA
Westerschelde_BI.We.au.08.1137	157	0	NA	NA	NA	NA
Westerschelde_BI.We.au.08.1138	180	0	NA	NA	NA	NA
Westerschelde_BI.We.au.08.1139	115	0	NA	NA	NA	NA
Westerschelde_BI.We.au.08.1140	169	0	NA	NA	NA	NA
Westerschelde_BI.We.sp.01.1101	216	0	NA	NA	NA	NA
Westerschelde_BI.We.sp.01.1102	195	0	NA	NA	NA	NA
Westerschelde_BI.We.sp.01.1103	198	0	NA	NA	NA	NA
Westerschelde_BI.We.sp.01.1105	276	0	NA	NA	NA	NA
Westerschelde_BI.We.sp.01.1106	279	0	NA	NA	NA	NA
Westerschelde_BI.We.sp.01.1107	247	0	NA	NA	NA	NA
Westerschelde_BI.We.sp.01.1110	233	0	NA	NA	NA	NA
Westerschelde_BI.We.sp.01.1111	204	0	NA	NA	NA	NA
Westerschelde_BI.We.sp.01.1112	202	0	NA	NA	NA	NA
Westerschelde_BI.We.sp.01.1113	257	0	NA	NA	NA	NA
Westerschelde_BI.We.sp.01.1114	372	0	NA	NA	NA	NA
Westerschelde_BI.We.sp.01.1115	175	467	NA	NA	NA	NA
Westerschelde_BI.We.sp.01.1116	227	0	NA	NA	NA	NA
Westerschelde_BI.We.sp.01.1117	194	2067	NA	NA	NA	NA
Westerschelde_BI.We.sp.01.1118	332	200	NA	NA	NA	NA
Westerschelde_BI.We.sp.01.1120	230	67	NA	NA	NA	NA
Westerschelde_BI.We.sp.01.1123	223	0	NA	NA	NA	NA
Westerschelde_BI.We.sp.01.1124	277	0	NA	NA	NA	NA
Westerschelde_BI.We.sp.01.1125	490	0	NA	NA	NA	NA
Westerschelde_BI.We.sp.01.1126	402	0	NA	NA	NA	NA
Westerschelde_BI.We.sp.01.1127	213	0	NA	NA	NA	NA
Westerschelde_BI.We.sp.01.1128	179	0	NA	NA	NA	NA
Westerschelde_BI.We.sp.01.1129	156	0	NA	NA	NA	NA
Westerschelde_BI.We.sp.01.1130	249	0	NA	NA	NA	NA
Westerschelde_BI.We.sp.01.1131	174	0	NA	NA	NA	NA
Westerschelde_BI.We.sp.01.1132	154	0	NA	NA	NA	NA
Westerschelde_BI.We.sp.01.1133	223	0	NA	NA	NA	NA
Westerschelde_BI.We.sp.01.1134	218	0	NA	NA	NA	NA
Westerschelde_BI.We.sp.01.1136	176	0	NA	NA	NA	NA
Westerschelde_BI.We.sp.01.1137	217	0	NA	NA	NA	NA
Westerschelde_BI.We.sp.01.1138	185	0	NA	NA	NA	NA
Westerschelde_BI.We.sp.01.1139	132	0	NA	NA	NA	NA
Westerschelde_BI.We.sp.01.1140	237	0	NA	NA	NA	NA
Westerschelde_BI.We.sp.02.1104	251	0	NA	NA	NA	NA
Westerschelde_BI.We.sp.02.1105	215	0	NA	NA	NA	NA
Westerschelde_BI.We.sp.02.1107	178	0	NA	NA	NA	NA
Westerschelde_BI.We.sp.02.1108	205	0	NA	NA	NA	NA
Westerschelde_BI.We.sp.02.1109	268	0	NA	NA	NA	NA
Westerschelde_BI.We.sp.02.1110	227	0	NA	NA	NA	NA
Westerschelde_BI.We.sp.02.1112	219	0	NA	NA	NA	NA
Westerschelde_BI.We.sp.02.1113	215	267	NA	NA	NA	NA
Westerschelde_BI.We.sp.02.1114	267	600	NA	NA	NA	NA
Westerschelde_BI.We.sp.02.1115	256	333	NA	NA	NA	NA
Westerschelde_BI.We.sp.02.1116	238	67	NA	NA	NA	NA
Westerschelde_BI.We.sp.02.1118	310	467	NA	NA	NA	NA
Westerschelde_BI.We.sp.02.1119	172	0	NA	NA	NA	NA
Westerschelde_BI.We.sp.02.1120	273	0	NA	NA	NA	NA
Westerschelde_BI.We.sp.02.1121	189	0	NA	NA	NA	NA
Westerschelde_BI.We.sp.02.1122	177	333	NA	NA	NA	NA
Westerschelde_BI.We.sp.02.1123	284	0	NA	NA	NA	NA
Westerschelde_BI.We.sp.02.1124	410	0	NA	NA	NA	NA
Westerschelde_BI.We.sp.02.1125	170	0	NA	NA	NA	NA
Westerschelde_BI.We.sp.02.1126	188	67	NA	NA	NA	NA
Westerschelde_BI.We.sp.02.1127	483	0	NA	NA	NA	NA
Westerschelde_BI.We.sp.02.1128	178	0	NA	NA	NA	NA
Westerschelde_BI.We.sp.02.1130	135	0	NA	NA	NA	NA
Westerschelde_BI.We.sp.02.1131	138	0	NA	NA	NA	NA
Westerschelde_BI.We.sp.02.1133	48	0	NA	NA	NA	NA
Westerschelde_BI.We.sp.02.1134	190	0	NA	NA	NA	NA
Westerschelde_BI.We.sp.02.1135	183	0	NA	NA	NA	NA
Westerschelde_BI.We.sp.02.1136	160	0	NA	NA	NA	NA
Westerschelde_BI.We.sp.02.1137	233	0	NA	NA	NA	NA
Westerschelde_BI.We.sp.02.1138	151	0	NA	NA	NA	NA
Westerschelde_BI.We.sp.02.1139	139	0	NA	NA	NA	NA
Westerschelde_BI.We.sp.02.1140	138	0	NA	NA	NA	NA
Westerschelde_BI.We.sp.03.1101	175	0	NA	NA	NA	NA
Westerschelde_BI.We.sp.03.1102	209	0	NA	NA	NA	NA
Westerschelde_BI.We.sp.03.1103	194	267	NA	NA	NA	NA
Westerschelde_BI.We.sp.03.1104	97	0	NA	NA	NA	NA
Westerschelde_BI.We.sp.03.1105	167	0	NA	NA	NA	NA
Westerschelde_BI.We.sp.03.1106	270	0	NA	NA	NA	NA
Westerschelde_BI.We.sp.03.1107	193	0	NA	NA	NA	NA
Westerschelde_BI.We.sp.03.1108	277	0	NA	NA	NA	NA
Westerschelde_BI.We.sp.03.1109	174	467	NA	NA	NA	NA
Westerschelde_BI.We.sp.03.1111	175	0	NA	NA	NA	NA
Westerschelde_BI.We.sp.03.1116	218	0	NA	NA	NA	NA
Westerschelde_BI.We.sp.03.1117	154	133	NA	NA	NA	NA
Westerschelde_BI.We.sp.03.1118	327	0	NA	NA	NA	NA
Westerschelde_BI.We.sp.03.1119	274	0	NA	NA	NA	NA
Westerschelde_BI.We.sp.03.1121	212	333	NA	NA	NA	NA
Westerschelde_BI.We.sp.03.1122	303	600	NA	NA	NA	NA
Westerschelde_BI.We.sp.03.1123	191	600	NA	NA	NA	NA
Westerschelde_BI.We.sp.03.1124	166	733	NA	NA	NA	NA
Westerschelde_BI.We.sp.03.1125	219	67	NA	NA	NA	NA
Westerschelde_BI.We.sp.03.1126	173	67	NA	NA	NA	NA
Westerschelde_BI.We.sp.03.1128	208	1067	NA	NA	NA	NA
Westerschelde_BI.We.sp.03.1129	254	0	NA	NA	NA	NA
Westerschelde_BI.We.sp.03.1130	246	800	NA	NA	NA	NA
Westerschelde_BI.We.sp.03.1131	39	133	NA	NA	NA	NA
Westerschelde_BI.We.sp.03.1132	164	0	NA	NA	NA	NA
Westerschelde_BI.We.sp.03.1133	172	0	NA	NA	NA	NA
Westerschelde_BI.We.sp.03.1134	165	0	NA	NA	NA	NA
Westerschelde_BI.We.sp.03.1135	194	133	NA	NA	NA	NA
Westerschelde_BI.We.sp.03.1136	54	0	NA	NA	NA	NA
Westerschelde_BI.We.sp.03.1138	191	0	NA	NA	NA	NA
Westerschelde_BI.We.sp.03.1139	256	0	NA	NA	NA	NA
Westerschelde_BI.We.sp.03.1140	142	0	NA	NA	NA	NA
Westerschelde_BI.We.sp.04.1101	158	0	NA	NA	NA	NA
Westerschelde_BI.We.sp.04.1102	178	67	NA	NA	NA	NA
Westerschelde_BI.We.sp.04.1103	174	0	NA	NA	NA	NA
Westerschelde_BI.We.sp.04.1104	298	267	NA	NA	NA	NA
Westerschelde_BI.We.sp.04.1105	243	0	NA	NA	NA	NA
Westerschelde_BI.We.sp.04.1106	305	0	NA	NA	NA	NA
Westerschelde_BI.We.sp.04.1107	167	200	NA	NA	NA	NA
Westerschelde_BI.We.sp.04.1108	329	133	NA	NA	NA	NA
Westerschelde_BI.We.sp.04.1109	258	0	NA	NA	NA	NA
Westerschelde_BI.We.sp.04.1111	235	0	NA	NA	NA	NA
Westerschelde_BI.We.sp.04.1112	224	1067	NA	NA	NA	NA
Westerschelde_BI.We.sp.04.1113	234	0	NA	NA	NA	NA
Westerschelde_BI.We.sp.04.1115	274	67	NA	NA	NA	NA
Westerschelde_BI.We.sp.04.1116	254	133	NA	NA	NA	NA
Westerschelde_BI.We.sp.04.1117	246	67	NA	NA	NA	NA
Westerschelde_BI.We.sp.04.1118	180	0	NA	NA	NA	NA
Westerschelde_BI.We.sp.04.1119	265	133	NA	NA	NA	NA
Westerschelde_BI.We.sp.04.1120	227	133	NA	NA	NA	NA
Westerschelde_BI.We.sp.04.1121	369	0	NA	NA	NA	NA
Westerschelde_BI.We.sp.04.1123	179	67	NA	NA	NA	NA
Westerschelde_BI.We.sp.04.1124	229	0	NA	NA	NA	NA
Westerschelde_BI.We.sp.04.1125	194	0	NA	NA	NA	NA
Westerschelde_BI.We.sp.04.1126	177	67	NA	NA	NA	NA
Westerschelde_BI.We.sp.04.1128	408	267	NA	NA	NA	NA
Westerschelde_BI.We.sp.04.1129	258	0	NA	NA	NA	NA
Westerschelde_BI.We.sp.04.1130	268	0	NA	NA	NA	NA
Westerschelde_BI.We.sp.04.1131	206	400	NA	NA	NA	NA
Westerschelde_BI.We.sp.04.1132	197	133	NA	NA	NA	NA
Westerschelde_BI.We.sp.04.1133	242	67	NA	NA	NA	NA
Westerschelde_BI.We.sp.04.1134	156	1000	NA	NA	NA	NA
Westerschelde_BI.We.sp.04.1135	188	0	NA	NA	NA	NA
Westerschelde_BI.We.sp.04.1136	209	0	NA	NA	NA	NA
Westerschelde_BI.We.sp.04.1137	220	0	NA	NA	NA	NA
Westerschelde_BI.We.sp.04.1138	147	0	NA	NA	NA	NA
Westerschelde_BI.We.sp.04.1139	233	0	NA	NA	NA	NA
Westerschelde_BI.We.sp.04.1140	184	0	NA	NA	NA	NA
Westerschelde_BI.We.sp.05.1101	139	267	NA	NA	NA	NA
Westerschelde_BI.We.sp.05.1102	179	0	NA	NA	NA	NA
Westerschelde_BI.We.sp.05.1103	272	0	NA	NA	NA	NA
Westerschelde_BI.We.sp.05.1104	172	0	NA	NA	NA	NA
Westerschelde_BI.We.sp.05.1105	322	0	NA	NA	NA	NA
Westerschelde_BI.We.sp.05.1106	317	0	NA	NA	NA	NA
Westerschelde_BI.We.sp.05.1107	194	0	NA	NA	NA	NA
Westerschelde_BI.We.sp.05.1108	254	0	NA	NA	NA	NA
Westerschelde_BI.We.sp.05.1110	314	0	NA	NA	NA	NA
Westerschelde_BI.We.sp.05.1111	270	0	NA	NA	NA	NA
Westerschelde_BI.We.sp.05.1112	305	0	NA	NA	NA	NA
Westerschelde_BI.We.sp.05.1113	236	0	NA	NA	NA	NA
Westerschelde_BI.We.sp.05.1114	275	0	NA	NA	NA	NA
Westerschelde_BI.We.sp.05.1115	281	0	NA	NA	NA	NA
Westerschelde_BI.We.sp.05.1117	161	0	NA	NA	NA	NA
Westerschelde_BI.We.sp.05.1118	239	0	NA	NA	NA	NA
Westerschelde_BI.We.sp.05.1119	209	0	NA	NA	NA	NA
Westerschelde_BI.We.sp.05.1120	250	0	NA	NA	NA	NA
Westerschelde_BI.We.sp.05.1121	161	0	NA	NA	NA	NA
Westerschelde_BI.We.sp.05.1123	390	667	NA	NA	NA	NA
Westerschelde_BI.We.sp.05.1125	318	67	NA	NA	NA	NA
Westerschelde_BI.We.sp.05.1126	238	0	NA	NA	NA	NA
Westerschelde_BI.We.sp.05.1128	199	0	NA	NA	NA	NA
Westerschelde_BI.We.sp.05.1131	163	0	NA	NA	NA	NA
Westerschelde_BI.We.sp.05.1132	241	0	NA	NA	NA	NA
Westerschelde_BI.We.sp.05.1133	144	0	NA	NA	NA	NA
Westerschelde_BI.We.sp.05.1134	159	0	NA	NA	NA	NA
Westerschelde_BI.We.sp.05.1135	145	0	NA	NA	NA	NA
Westerschelde_BI.We.sp.05.1136	185	0	NA	NA	NA	NA
Westerschelde_BI.We.sp.05.1137	144	0	NA	NA	NA	NA
Westerschelde_BI.We.sp.05.1138	191	0	NA	NA	NA	NA
Westerschelde_BI.We.sp.05.1139	212	0	NA	NA	NA	NA
Westerschelde_BI.We.sp.05.1140	159	0	NA	NA	NA	NA
Westerschelde_BI.We.sp.06.1101	167	0	NA	NA	NA	NA
Westerschelde_BI.We.sp.06.1102	192	0	NA	NA	NA	NA
Westerschelde_BI.We.sp.06.1104	330	0	NA	NA	NA	NA
Westerschelde_BI.We.sp.06.1105	189	133	NA	NA	NA	NA
Westerschelde_BI.We.sp.06.1106	181	0	NA	NA	NA	NA
Westerschelde_BI.We.sp.06.1107	239	67	NA	NA	NA	NA
Westerschelde_BI.We.sp.06.1108	260	0	NA	NA	NA	NA
Westerschelde_BI.We.sp.06.1109	294	0	NA	NA	NA	NA
Westerschelde_BI.We.sp.06.1110	181	0	NA	NA	NA	NA
Westerschelde_BI.We.sp.06.1111	189	0	NA	NA	NA	NA
Westerschelde_BI.We.sp.06.1112	203	0	NA	NA	NA	NA
Westerschelde_BI.We.sp.06.1115	221	333	NA	NA	NA	NA
Westerschelde_BI.We.sp.06.1116	329	3267	NA	NA	NA	NA
Westerschelde_BI.We.sp.06.1117	269	3533	NA	NA	NA	NA
Westerschelde_BI.We.sp.06.1119	247	31447	NA	NA	NA	NA
Westerschelde_BI.We.sp.06.1122	204	0	NA	NA	NA	NA
Westerschelde_BI.We.sp.06.1123	187	0	NA	NA	NA	NA
Westerschelde_BI.We.sp.06.1124	173	0	NA	NA	NA	NA
Westerschelde_BI.We.sp.06.1125	301	0	NA	NA	NA	NA
Westerschelde_BI.We.sp.06.1126	283	0	NA	NA	NA	NA
Westerschelde_BI.We.sp.06.1127	251	0	NA	NA	NA	NA
Westerschelde_BI.We.sp.06.1128	293	0	NA	NA	NA	NA
Westerschelde_BI.We.sp.06.1129	340	0	NA	NA	NA	NA
Westerschelde_BI.We.sp.06.1131	202	0	NA	NA	NA	NA
Westerschelde_BI.We.sp.06.1133	157	0	NA	NA	NA	NA
Westerschelde_BI.We.sp.06.1134	160	0	NA	NA	NA	NA
Westerschelde_BI.We.sp.06.1135	226	0	NA	NA	NA	NA
Westerschelde_BI.We.sp.06.1136	264	0	NA	NA	NA	NA
Westerschelde_BI.We.sp.06.1137	194	0	NA	NA	NA	NA
Westerschelde_BI.We.sp.06.1138	68	0	NA	NA	NA	NA
Westerschelde_BI.We.sp.06.1139	222	0	NA	NA	NA	NA
Westerschelde_BI.We.sp.06.1140	194	0	NA	NA	NA	NA
Westerschelde_BI.We.sp.07.1101	222	0	NA	NA	NA	NA
Westerschelde_BI.We.sp.07.1102	186	0	NA	NA	NA	NA
Westerschelde_BI.We.sp.07.1103	169	0	NA	NA	NA	NA
Westerschelde_BI.We.sp.07.1104	247	0	NA	NA	NA	NA
Westerschelde_BI.We.sp.07.1105	250	0	NA	NA	NA	NA
Westerschelde_BI.We.sp.07.1106	160	0	NA	NA	NA	NA
Westerschelde_BI.We.sp.07.1107	223	0	NA	NA	NA	NA
Westerschelde_BI.We.sp.07.1108	226	0	NA	NA	NA	NA
Westerschelde_BI.We.sp.07.1110	228	0	NA	NA	NA	NA
Westerschelde_BI.We.sp.07.1112	261	0	NA	NA	NA	NA
Westerschelde_BI.We.sp.07.1114	260	0	NA	NA	NA	NA
Westerschelde_BI.We.sp.07.1115	255	0	NA	NA	NA	NA
Westerschelde_BI.We.sp.07.1116	312	0	NA	NA	NA	NA
Westerschelde_BI.We.sp.07.1118	183	67	NA	NA	NA	NA
Westerschelde_BI.We.sp.07.1119	167	0	NA	NA	NA	NA
Westerschelde_BI.We.sp.07.1121	185	0	NA	NA	NA	NA
Westerschelde_BI.We.sp.07.1123	181	9434	NA	NA	NA	NA
Westerschelde_BI.We.sp.07.1124	284	1887	NA	NA	NA	NA
Westerschelde_BI.We.sp.07.1125	245	0	NA	NA	NA	NA
Westerschelde_BI.We.sp.07.1127	111	0	NA	NA	NA	NA
Westerschelde_BI.We.sp.07.1129	287	0	NA	NA	NA	NA
Westerschelde_BI.We.sp.07.1130	356	0	NA	NA	NA	NA
Westerschelde_BI.We.sp.07.1131	196	0	NA	NA	NA	NA
Westerschelde_BI.We.sp.07.1132	207	0	NA	NA	NA	NA
Westerschelde_BI.We.sp.07.1133	202	0	NA	NA	NA	NA
Westerschelde_BI.We.sp.07.1134	221	0	NA	NA	NA	NA
Westerschelde_BI.We.sp.07.1135	139	0	NA	NA	NA	NA
Westerschelde_BI.We.sp.07.1136	114	0	NA	NA	NA	NA
Westerschelde_BI.We.sp.07.1137	168	0	NA	NA	NA	NA
Westerschelde_BI.We.sp.07.1138	120	67	NA	NA	NA	NA
Westerschelde_BI.We.sp.07.1139	150	400	NA	NA	NA	NA
Westerschelde_BI.We.sp.07.1140	169	0	NA	NA	NA	NA
Westerschelde_BI.We.sp.08.1101	162	0	NA	NA	NA	NA
Westerschelde_BI.We.sp.08.1102	180	0	NA	NA	NA	NA
Westerschelde_BI.We.sp.08.1103	239	0	NA	NA	NA	NA
Westerschelde_BI.We.sp.08.1104	187	0	NA	NA	NA	NA
Westerschelde_BI.We.sp.08.1105	280	0	NA	NA	NA	NA
Westerschelde_BI.We.sp.08.1106	205	0	NA	NA	NA	NA
Westerschelde_BI.We.sp.08.1107	170	0	NA	NA	NA	NA
Westerschelde_BI.We.sp.08.1109	326	0	NA	NA	NA	NA
Westerschelde_BI.We.sp.08.1110	210	0	NA	NA	NA	NA
Westerschelde_BI.We.sp.08.1113	336	0	NA	NA	NA	NA
Westerschelde_BI.We.sp.08.1114	272	0	NA	NA	NA	NA
Westerschelde_BI.We.sp.08.1116	408	0	NA	NA	NA	NA
Westerschelde_BI.We.sp.08.1120	313	0	NA	NA	NA	NA
Westerschelde_BI.We.sp.08.1121	222	0	NA	NA	NA	NA
Westerschelde_BI.We.sp.08.1123	260	333	NA	NA	NA	NA
Westerschelde_BI.We.sp.08.1124	213	0	NA	NA	NA	NA
Westerschelde_BI.We.sp.08.1125	343	0	NA	NA	NA	NA
Westerschelde_BI.We.sp.08.1126	273	0	NA	NA	NA	NA
Westerschelde_BI.We.sp.08.1127	283	333	NA	NA	NA	NA
Westerschelde_BI.We.sp.08.1128	322	133	NA	NA	NA	NA
Westerschelde_BI.We.sp.08.1130	188	67	NA	NA	NA	NA
Westerschelde_BI.We.sp.08.1131	114	0	NA	NA	NA	NA
Westerschelde_BI.We.sp.08.1132	52	0	NA	NA	NA	NA
Westerschelde_BI.We.sp.08.1133	193	0	NA	NA	NA	NA
Westerschelde_BI.We.sp.08.1134	123	0	NA	NA	NA	NA
Westerschelde_BI.We.sp.08.1135	177	0	NA	NA	NA	NA
Westerschelde_BI.We.sp.08.1136	213	0	NA	NA	NA	NA
Westerschelde_BI.We.sp.08.1137	140	0	NA	NA	NA	NA
Westerschelde_BI.We.sp.08.1138	180	0	NA	NA	NA	NA
Westerschelde_BI.We.sp.08.1139	219	0	NA	NA	NA	NA

## Sheet: beta-polyhaline
station	d50	Bathyporeia_pilosa	Cerastoderma_glaucum	Corbula_gibba	Hediste_diversicolor	Travisia_forbesii
German_Baltic_1016	308	0	0	7	0	0
German_Baltic_175	137	0	7	0	0	0
German_Baltic_178	203	0	0	170	0	0
German_Baltic_181	371	0	0	27	0	0
German_Baltic_182	390	0	0	0	0	0
German_Baltic_183	1356	0	0	0	0	0
German_Baltic_185	695	0	0	0	0	0
German_Baltic_187	331	0	0	0	0	34
German_Baltic_189	56	0	0	320	0	0
German_Baltic_192	216	0	0	291	0	0
German_Baltic_193	21	0	0	743	0	0
German_Baltic_201	147	0	0	0	0	0
German_Baltic_202	51	0	0	40	0	0
German_Baltic_204	306	0	0	23	0	0
German_Baltic_205	301	0	0	86	0	0
German_Baltic_207	312	0	0	63	0	0
German_Baltic_208	363	0	0	206	0	0
German_Baltic_210	156	0	0	23	0	0
German_Baltic_211	156	0	0	0	0	0
German_Baltic_213	305	0	0	189	0	0
German_Baltic_221	290	0	0	0	0	6
German_Baltic_224	436	0	0	17	0	0
German_Baltic_225	342	0	0	214	0	0
German_Baltic_229	515	0	0	11	0	0
German_Baltic_233	515	0	0	0	0	0
German_Baltic_234	104	0	0	204	0	0
German_Baltic_235	47	0	0	600	0	0
German_Baltic_236	69	0	11	126	0	0
German_Baltic_237	135	0	0	34	0	0
German_Baltic_238	170	0	0	274	0	0
German_Baltic_241	213	0	0	51	0	0
German_Baltic_243	308	0	0	46	0	0
German_Baltic_245	269	0	0	252	0	0
German_Baltic_246	232	0	0	160	0	0
German_Baltic_249	892	0	0	7	0	0
German_Baltic_250	323	0	0	29	0	0
German_Baltic_252	160	0	0	5195	0	0
German_Baltic_254	130	0	0	2806	0	0
German_Baltic_258	195	0	0	0	0	0
German_Baltic_261	214	0	0	0	0	0
German_Baltic_264	222	0	0	131	0	0
German_Baltic_265	344	486	0	383	0	0
German_Baltic_267	425	4	0	4	4	0
German_Baltic_269	86	0	0	6	0	0
German_Baltic_270	35	0	0	40	0	0
German_Baltic_272	20	0	0	6	0	0
German_Baltic_276	67	0	0	34	0	0
German_Baltic_277	47	0	0	0	0	0
German_Baltic_281	329	0	0	122	0	0
German_Baltic_282	253	0	0	183	0	0
German_Baltic_284	33	0	0	7	0	0
German_Baltic_285	50	0	0	6	0	0
German_Baltic_287	16	0	0	20	0	0
German_Baltic_288	108	0	0	11	0	0
German_Baltic_296	317	0	0	34	0	0
German_Baltic_297	89	0	0	149	0	0
German_Baltic_298	35	0	0	57	0	0
German_Baltic_299	170	0	0	34	0	0
German_Baltic_300	254	0	0	6	0	0
German_Baltic_301	134	0	0	17	0	0
German_Baltic_302	301	0	0	75	0	0
German_Baltic_303	237	0	0	51	0	0
German_Baltic_304	117	0	0	46	0	0
German_Baltic_306	244	0	0	1143	0	0
German_Baltic_307	255	0	0	840	0	0
German_Baltic_317	150	0	0	69	0	0
German_Baltic_323	151	0	0	17	0	0
German_Baltic_326	136	0	0	11	0	0
German_Baltic_329	183	0	0	34	0	0
German_Baltic_330	176	0	0	137	0	0
German_Baltic_331	178	0	0	343	0	0
German_Baltic_333	173	0	0	720	0	0
German_Baltic_334	250	0	0	309	0	0
German_Baltic_335	331	6	0	932	0	0
German_Baltic_337	2019	0	0	200	0	97
German_Baltic_338	391	0	0	189	0	91
German_Baltic_339	580	0	0	23	0	103
German_Baltic_342	572	0	0	80	0	46
German_Baltic_343	456	0	0	63	0	11
German_Baltic_345	457	0	0	29	0	23
German_Baltic_346	652	0	0	34	0	29
German_Baltic_347	878	0	0	0	0	0
German_Baltic_348	561	0	0	0	0	0
German_Baltic_351	521	0	0	103	0	0
German_Baltic_352	1153	0	0	29	0	0
German_Baltic_353	862	0	0	23	0	0
German_Baltic_354	1111	0	0	6	0	0
German_Baltic_355	1345	0	0	6	0	0
German_Baltic_356	2092	0	0	0	0	211
German_Baltic_359	736	0	0	0	0	0
German_Baltic_364	706	0	0	11	0	0
German_Baltic_365	45	0	0	46	0	0
German_Baltic_367	45	0	0	6	0	0
German_Baltic_372	1877	0	0	0	0	7
German_Baltic_373	29	0	0	46	0	0
German_Baltic_375	14	0	0	257	0	0
German_Baltic_398	695	7	0	0	0	211
German_Baltic_400	145	0	0	810	0	0
German_Baltic_402	96	0	0	721	0	0
German_Baltic_406	579	0	0	7	0	0
German_Baltic_414	237	0	0	0	0	0
German_Baltic_427	448	0	0	27	0	7
German_Baltic_428	1064	0	0	21	0	0
German_Baltic_429	522	0	0	14	0	35
German_Baltic_430	459	0	0	14	0	0
German_Baltic_431	572	0	0	0	0	0
German_Baltic_432	817	0	0	126	0	0
German_Baltic_434	1200	7	0	0	0	0
German_Baltic_435	690	0	0	0	0	0
German_Baltic_436	667	0	0	98	0	21
German_Baltic_437	307	7	0	49	0	287
German_Baltic_438	361	0	0	126	0	7
German_Baltic_439	487	0	0	105	0	126
German_Baltic_440	369	0	0	70	0	35
German_Baltic_441	424	0	0	98	0	14
German_Baltic_442	439	61	0	27	0	122
German_Baltic_443	458	0	0	175	0	91
German_Baltic_444	241	0	0	68	0	0
German_Baltic_445	411	0	0	1085	0	7
German_Baltic_446	768	0	0	21	0	147
German_Baltic_447	420	0	0	203	0	35
German_Baltic_476	12	0	0	0	0	0
German_Baltic_483	558	0	0	0	0	0
German_Baltic_505	80	0	0	7	0	0
German_Baltic_509	24	0	0	0	0	0
German_Baltic_513	669	0	0	27	0	0
German_Baltic_514	75	0	0	14	0	0
German_Baltic_515	372	7	0	14	0	0
German_Baltic_516	22	0	0	1211	0	0
German_Baltic_517	441	0	0	469	0	0
German_Baltic_518	294	0	0	925	0	0
German_Baltic_519	316	0	0	54	0	0
German_Baltic_520	294	0	0	490	0	0
German_Baltic_521	176	0	0	54	0	0
German_Baltic_522	11	0	0	54	0	0
German_Baltic_523	754	14	0	54	0	20
German_Baltic_528	639	7	0	48	0	0
German_Baltic_537	35	0	0	224	0	0
German_Baltic_538	206	0	0	0	0	0
German_Baltic_539	143	0	0	27	0	0
German_Baltic_540	266	0	27	75	0	0
German_Baltic_543	41	0	0	61	0	0
German_Baltic_546	555	0	0	34	0	0
German_Baltic_548	642	0	0	27	0	0
German_Baltic_550	306	0	0	7	0	0
German_Baltic_551	471	0	0	7	0	0
German_Baltic_552	15	0	0	102	0	0
German_Baltic_554	292	0	0	136	0	0
German_Baltic_555	206	0	0	54	0	0
German_Baltic_556	128	0	0	0	0	0
German_Baltic_558	143	0	0	0	0	0
German_Baltic_562	15	0	0	61	0	0
German_Baltic_563	20	0	0	88	0	0
German_Baltic_564	9	0	0	41	0	0
German_Baltic_565	427	0	0	7	0	0
German_Baltic_566	16	0	0	48	0	0
German_Baltic_567	120	0	0	245	0	0
German_Baltic_568	457	7	0	48	0	0
German_Baltic_569	200	0	0	231	0	0
German_Baltic_570	13	0	0	231	0	0
German_Baltic_571	606	0	0	0	0	0
German_Baltic_572	624	0	0	75	0	0
German_Baltic_573	18	0	0	0	14	0
German_Baltic_574	259	14	0	20	0	0
German_Baltic_575	16	0	0	293	0	0
German_Baltic_576	12	0	0	41	0	0
German_Baltic_577	13	0	0	68	0	0
German_Baltic_578	12	0	0	55	0	0
German_Baltic_579	194	0	0	478	0	0
German_Baltic_580	168	0	0	231	0	0
German_Baltic_581	305	0	0	89	0	0
German_Baltic_582	360	0	0	7	0	0
German_Baltic_583	492	0	0	14	0	0
German_Baltic_584	24	0	0	20	0	0
German_Baltic_585	999	0	0	0	0	0
German_Baltic_586	980	0	0	0	0	0
German_Baltic_587	312	0	0	0	0	0
German_Baltic_610	16	0	0	34	0	0
German_Baltic_611	15	0	0	0	0	0
German_Baltic_612	11	0	0	0	0	0
German_Baltic_613	67	0	0	95	0	0
German_Baltic_616	27	0	0	88	0	0
German_Baltic_617	9	0	0	27	0	0
German_Baltic_618	7	0	0	0	0	0
German_Baltic_619	7	0	0	0	0	0
German_Baltic_621	9	0	0	82	0	0
German_Baltic_622	9	0	0	0	0	0
German_Baltic_623	13	0	0	7	0	0
German_Baltic_624	324	0	0	102	0	0
German_Baltic_628	96	0	0	0	0	0
German_Baltic_632	177	0	0	27	0	0
German_Baltic_634	8	0	0	27	0	0
German_Baltic_635	8	0	0	48	0	0
German_Baltic_636	11	0	0	0	0	0
German_Baltic_637	10	0	0	14	0	0
German_Baltic_638	8	0	0	0	0	0
German_Baltic_640	86	0	0	184	0	0
German_Baltic_641	65	0	0	75	0	0
German_Baltic_642	9	0	0	7	0	0
German_Baltic_645	13	0	0	0	0	0
German_Baltic_647	13	0	0	34	0	0
German_Baltic_648	15	0	0	34	0	0
German_Baltic_649	15	0	0	48	0	0
German_Baltic_650	14	0	0	7	0	0
German_Baltic_651	129	0	0	293	0	0
German_Baltic_653	38	0	0	13	0	0
German_Baltic_654	178	0	0	6	0	0
German_Baltic_655	181	0	0	27	0	0
German_Baltic_657	10	0	0	57	0	0
German_Baltic_659	11	0	0	0	0	0
German_Baltic_660	33	0	0	0	6	0
German_Baltic_661	16	0	0	0	0	0
German_Baltic_662	12	0	0	0	0	0
German_Baltic_663	79	0	0	14	0	0
German_Baltic_664	243	0	0	14	0	0
German_Baltic_666	81	0	0	102	0	0
German_Baltic_668	119	0	0	20	0	0
German_Baltic_669	111	0	0	20	0	0
German_Baltic_670	221	0	0	7	0	14
German_Baltic_676	448	0	0	27	0	0
German_Baltic_693	129	0	0	170	0	0
German_Baltic_695	209	0	0	82	0	0
German_Baltic_696	336	0	0	442	0	0
German_Baltic_697	279	0	0	169	0	0
German_Baltic_698	174	0	0	114	0	0
Westerschelde_BI.We.au.00.1001	320	200	NA	NA	NA	NA
Westerschelde_BI.We.au.00.1002	254	0	NA	NA	NA	NA
Westerschelde_BI.We.au.00.1003	274	0	NA	NA	NA	NA
Westerschelde_BI.We.au.00.1004	297	0	NA	NA	NA	NA
Westerschelde_BI.We.au.00.1005	288	0	NA	NA	NA	NA
Westerschelde_BI.We.au.00.1006	284	0	NA	NA	NA	NA
Westerschelde_BI.We.au.00.1007	332	0	NA	NA	NA	NA
Westerschelde_BI.We.au.00.1008	390	0	NA	NA	NA	NA
Westerschelde_BI.We.au.00.1009	197	0	NA	NA	NA	NA
Westerschelde_BI.We.au.00.1010	290	67	NA	NA	NA	NA
Westerschelde_BI.We.au.00.1011	195	0	NA	NA	NA	NA
Westerschelde_BI.We.au.00.1012	197	0	NA	NA	NA	NA
Westerschelde_BI.We.au.00.1013	207	67	NA	NA	NA	NA
Westerschelde_BI.We.au.00.1014	191	133	NA	NA	NA	NA
Westerschelde_BI.We.au.00.1015	336	0	NA	NA	NA	NA
Westerschelde_BI.We.au.00.1016	186	0	NA	NA	NA	NA
Westerschelde_BI.We.au.00.1017	275	0	NA	NA	NA	NA
Westerschelde_BI.We.au.00.1018	324	0	NA	NA	NA	NA
Westerschelde_BI.We.au.00.1019	178	67	NA	NA	NA	NA
Westerschelde_BI.We.au.00.1020	181	0	NA	NA	NA	NA
Westerschelde_BI.We.au.00.1021	343	0	NA	NA	NA	NA
Westerschelde_BI.We.au.00.1022	84	0	NA	NA	NA	NA
Westerschelde_BI.We.au.00.1023	453	0	NA	NA	NA	NA
Westerschelde_BI.We.au.00.1024	236	0	NA	NA	NA	NA
Westerschelde_BI.We.au.00.1025	221	0	NA	NA	NA	NA
Westerschelde_BI.We.au.00.1026	232	0	NA	NA	NA	NA
Westerschelde_BI.We.au.00.1027	326	0	NA	NA	NA	NA
Westerschelde_BI.We.au.00.1028	196	0	NA	NA	NA	NA
Westerschelde_BI.We.au.00.1029	357	0	NA	NA	NA	NA
Westerschelde_BI.We.au.00.1030	83	2800	NA	NA	NA	NA
Westerschelde_BI.We.au.00.1031	263	67	NA	NA	NA	NA
Westerschelde_BI.We.au.00.1032	192	0	NA	NA	NA	NA
Westerschelde_BI.We.au.00.1033	138	0	NA	NA	NA	NA
Westerschelde_BI.We.au.00.1034	246	133	NA	NA	NA	NA
Westerschelde_BI.We.au.00.1035	93	0	NA	NA	NA	NA
Westerschelde_BI.We.au.00.1036	263	0	NA	NA	NA	NA
Westerschelde_BI.We.au.00.1037	272	0	NA	NA	NA	NA
Westerschelde_BI.We.au.00.1038	109	400	NA	NA	NA	NA
Westerschelde_BI.We.au.00.1039	238	0	NA	NA	NA	NA
Westerschelde_BI.We.au.00.1040	154	0	NA	NA	NA	NA
Westerschelde_BI.We.au.01.1001	431	0	NA	NA	NA	NA
Westerschelde_BI.We.au.01.1002	276	0	NA	NA	NA	NA
Westerschelde_BI.We.au.01.1003	113	0	NA	NA	NA	NA
Westerschelde_BI.We.au.01.1004	289	0	NA	NA	NA	NA
Westerschelde_BI.We.au.01.1005	201	0	NA	NA	NA	NA
Westerschelde_BI.We.au.01.1006	288	0	NA	NA	NA	NA
Westerschelde_BI.We.au.01.1007	386	0	NA	NA	NA	NA
Westerschelde_BI.We.au.01.1008	256	67	NA	NA	NA	NA
Westerschelde_BI.We.au.01.1009	281	0	NA	NA	NA	NA
Westerschelde_BI.We.au.01.1010	190	0	NA	NA	NA	NA
Westerschelde_BI.We.au.01.1011	198	0	NA	NA	NA	NA
Westerschelde_BI.We.au.01.1012	210	0	NA	NA	NA	NA
Westerschelde_BI.We.au.01.1013	173	0	NA	NA	NA	NA
Westerschelde_BI.We.au.01.1014	146	0	NA	NA	NA	NA
Westerschelde_BI.We.au.01.1015	323	0	NA	NA	NA	NA
Westerschelde_BI.We.au.01.1016	62	67	NA	NA	NA	NA
Westerschelde_BI.We.au.01.1017	248	0	NA	NA	NA	NA
Westerschelde_BI.We.au.01.1018	248	0	NA	NA	NA	NA
Westerschelde_BI.We.au.01.1020	231	0	NA	NA	NA	NA
Westerschelde_BI.We.au.01.1021	304	0	NA	NA	NA	NA
Westerschelde_BI.We.au.01.1022	296	0	NA	NA	NA	NA
Westerschelde_BI.We.au.01.1023	239	0	NA	NA	NA	NA
Westerschelde_BI.We.au.01.1024	257	0	NA	NA	NA	NA
Westerschelde_BI.We.au.01.1025	214	0	NA	NA	NA	NA
Westerschelde_BI.We.au.01.1026	144	0	NA	NA	NA	NA
Westerschelde_BI.We.au.01.1027	288	0	NA	NA	NA	NA
Westerschelde_BI.We.au.01.1028	21	0	NA	NA	NA	NA
Westerschelde_BI.We.au.01.1029	442	0	NA	NA	NA	NA
Westerschelde_BI.We.au.01.1030	443	0	NA	NA	NA	NA
Westerschelde_BI.We.au.01.1032	201	0	NA	NA	NA	NA
Westerschelde_BI.We.au.01.1033	217	67	NA	NA	NA	NA
Westerschelde_BI.We.au.01.1034	58	0	NA	NA	NA	NA
Westerschelde_BI.We.au.01.1035	182	0	NA	NA	NA	NA
Westerschelde_BI.We.au.01.1036	234	67	NA	NA	NA	NA
Westerschelde_BI.We.au.01.1037	243	0	NA	NA	NA	NA
Westerschelde_BI.We.au.01.1038	131	0	NA	NA	NA	NA
Westerschelde_BI.We.au.01.1039	253	200	NA	NA	NA	NA
Westerschelde_BI.We.au.01.1040	116	0	NA	NA	NA	NA
Westerschelde_BI.We.au.02.1001	184	0	NA	NA	NA	NA
Westerschelde_BI.We.au.02.1002	285	0	NA	NA	NA	NA
Westerschelde_BI.We.au.02.1003	228	67	NA	NA	NA	NA
Westerschelde_BI.We.au.02.1004	85	0	NA	NA	NA	NA
Westerschelde_BI.We.au.02.1005	320	0	NA	NA	NA	NA
Westerschelde_BI.We.au.02.1006	156	0	NA	NA	NA	NA
Westerschelde_BI.We.au.02.1007	119	0	NA	NA	NA	NA
Westerschelde_BI.We.au.02.1008	282	0	NA	NA	NA	NA
Westerschelde_BI.We.au.02.1009	274	0	NA	NA	NA	NA
Westerschelde_BI.We.au.02.1010	285	0	NA	NA	NA	NA
Westerschelde_BI.We.au.02.1011	221	133	NA	NA	NA	NA
Westerschelde_BI.We.au.02.1012	167	0	NA	NA	NA	NA
Westerschelde_BI.We.au.02.1013	376	0	NA	NA	NA	NA
Westerschelde_BI.We.au.02.1014	246	0	NA	NA	NA	NA
Westerschelde_BI.We.au.02.1015	206	0	NA	NA	NA	NA
Westerschelde_BI.We.au.02.1016	178	0	NA	NA	NA	NA
Westerschelde_BI.We.au.02.1017	244	0	NA	NA	NA	NA
Westerschelde_BI.We.au.02.1018	288	0	NA	NA	NA	NA
Westerschelde_BI.We.au.02.1019	333	0	NA	NA	NA	NA
Westerschelde_BI.We.au.02.1020	313	0	NA	NA	NA	NA
Westerschelde_BI.We.au.02.1021	353	67	NA	NA	NA	NA
Westerschelde_BI.We.au.02.1022	454	0	NA	NA	NA	NA
Westerschelde_BI.We.au.02.1023	332	0	NA	NA	NA	NA
Westerschelde_BI.We.au.02.1024	332	0	NA	NA	NA	NA
Westerschelde_BI.We.au.02.1025	191	0	NA	NA	NA	NA
Westerschelde_BI.We.au.02.1026	287	0	NA	NA	NA	NA
Westerschelde_BI.We.au.02.1027	186	0	NA	NA	NA	NA
Westerschelde_BI.We.au.02.1028	401	0	NA	NA	NA	NA
Westerschelde_BI.We.au.02.1029	448	0	NA	NA	NA	NA
Westerschelde_BI.We.au.02.1030	350	0	NA	NA	NA	NA
Westerschelde_BI.We.au.02.1031	235	1667	NA	NA	NA	NA
Westerschelde_BI.We.au.02.1032	156	4467	NA	NA	NA	NA
Westerschelde_BI.We.au.02.1033	209	0	NA	NA	NA	NA
Westerschelde_BI.We.au.02.1034	131	0	NA	NA	NA	NA
Westerschelde_BI.We.au.02.1035	124	67	NA	NA	NA	NA
Westerschelde_BI.We.au.02.1036	160	3467	NA	NA	NA	NA
Westerschelde_BI.We.au.02.1037	64	0	NA	NA	NA	NA
Westerschelde_BI.We.au.02.1038	228	267	NA	NA	NA	NA
Westerschelde_BI.We.au.02.1039	58	467	NA	NA	NA	NA
Westerschelde_BI.We.au.02.1040	168	5400	NA	NA	NA	NA
Westerschelde_BI.We.au.03.1001	199	0	NA	NA	NA	NA
Westerschelde_BI.We.au.03.1003	190	0	NA	NA	NA	NA
Westerschelde_BI.We.au.03.1004	189	0	NA	NA	NA	NA
Westerschelde_BI.We.au.03.1005	181	0	NA	NA	NA	NA
Westerschelde_BI.We.au.03.1006	205	0	NA	NA	NA	NA
Westerschelde_BI.We.au.03.1007	390	67	NA	NA	NA	NA
Westerschelde_BI.We.au.03.1008	158	0	NA	NA	NA	NA
Westerschelde_BI.We.au.03.1009	199	0	NA	NA	NA	NA
Westerschelde_BI.We.au.03.1010	236	0	NA	NA	NA	NA
Westerschelde_BI.We.au.03.1011	408	0	NA	NA	NA	NA
Westerschelde_BI.We.au.03.1012	401	0	NA	NA	NA	NA
Westerschelde_BI.We.au.03.1013	248	0	NA	NA	NA	NA
Westerschelde_BI.We.au.03.1014	326	0	NA	NA	NA	NA
Westerschelde_BI.We.au.03.1015	320	0	NA	NA	NA	NA
Westerschelde_BI.We.au.03.1016	355	0	NA	NA	NA	NA
Westerschelde_BI.We.au.03.1017	308	0	NA	NA	NA	NA
Westerschelde_BI.We.au.03.1018	203	0	NA	NA	NA	NA
Westerschelde_BI.We.au.03.1019	194	0	NA	NA	NA	NA
Westerschelde_BI.We.au.03.1020	353	0	NA	NA	NA	NA
Westerschelde_BI.We.au.03.1021	349	0	NA	NA	NA	NA
Westerschelde_BI.We.au.03.1022	157	0	NA	NA	NA	NA
Westerschelde_BI.We.au.03.1023	400	0	NA	NA	NA	NA
Westerschelde_BI.We.au.03.1024	413	0	NA	NA	NA	NA
Westerschelde_BI.We.au.03.1025	162	0	NA	NA	NA	NA
Westerschelde_BI.We.au.03.1026	377	0	NA	NA	NA	NA
Westerschelde_BI.We.au.03.1027	246	0	NA	NA	NA	NA
Westerschelde_BI.We.au.03.1028	469	533	NA	NA	NA	NA
Westerschelde_BI.We.au.03.1029	538	0	NA	NA	NA	NA
Westerschelde_BI.We.au.03.1030	343	0	NA	NA	NA	NA
Westerschelde_BI.We.au.03.1031	101	0	NA	NA	NA	NA
Westerschelde_BI.We.au.03.1032	146	0	NA	NA	NA	NA
Westerschelde_BI.We.au.03.1033	206	3200	NA	NA	NA	NA
Westerschelde_BI.We.au.03.1034	173	0	NA	NA	NA	NA
Westerschelde_BI.We.au.03.1035	127	15467	NA	NA	NA	NA
Westerschelde_BI.We.au.03.1036	79	0	NA	NA	NA	NA
Westerschelde_BI.We.au.03.1037	204	67	NA	NA	NA	NA
Westerschelde_BI.We.au.03.1038	223	0	NA	NA	NA	NA
Westerschelde_BI.We.au.03.1039	45	0	NA	NA	NA	NA
Westerschelde_BI.We.au.03.1040	233	1333	NA	NA	NA	NA
Westerschelde_BI.We.au.04.1001	302	0	NA	NA	NA	NA
Westerschelde_BI.We.au.04.1002	240	0	NA	NA	NA	NA
Westerschelde_BI.We.au.04.1003	176	0	NA	NA	NA	NA
Westerschelde_BI.We.au.04.1004	402	0	NA	NA	NA	NA
Westerschelde_BI.We.au.04.1005	236	0	NA	NA	NA	NA
Westerschelde_BI.We.au.04.1006	205	0	NA	NA	NA	NA
Westerschelde_BI.We.au.04.1007	178	0	NA	NA	NA	NA
Westerschelde_BI.We.au.04.1008	329	0	NA	NA	NA	NA
Westerschelde_BI.We.au.04.1009	404	0	NA	NA	NA	NA
Westerschelde_BI.We.au.04.1010	302	0	NA	NA	NA	NA
Westerschelde_BI.We.au.04.1011	270	0	NA	NA	NA	NA
Westerschelde_BI.We.au.04.1012	226	0	NA	NA	NA	NA
Westerschelde_BI.We.au.04.1013	281	0	NA	NA	NA	NA
Westerschelde_BI.We.au.04.1014	196	0	NA	NA	NA	NA
Westerschelde_BI.We.au.04.1015	183	0	NA	NA	NA	NA
Westerschelde_BI.We.au.04.1016	223	0	NA	NA	NA	NA
Westerschelde_BI.We.au.04.1017	211	0	NA	NA	NA	NA
Westerschelde_BI.We.au.04.1018	249	0	NA	NA	NA	NA
Westerschelde_BI.We.au.04.1019	262	0	NA	NA	NA	NA
Westerschelde_BI.We.au.04.1020	294	133	NA	NA	NA	NA
Westerschelde_BI.We.au.04.1021	255	0	NA	NA	NA	NA
Westerschelde_BI.We.au.04.1022	339	0	NA	NA	NA	NA
Westerschelde_BI.We.au.04.1023	225	5733	NA	NA	NA	NA
Westerschelde_BI.We.au.04.1024	172	0	NA	NA	NA	NA
Westerschelde_BI.We.au.04.1025	160	0	NA	NA	NA	NA
Westerschelde_BI.We.au.04.1026	197	333	NA	NA	NA	NA
Westerschelde_BI.We.au.04.1027	234	0	NA	NA	NA	NA
Westerschelde_BI.We.au.04.1028	319	2467	NA	NA	NA	NA
Westerschelde_BI.We.au.04.1029	481	4600	NA	NA	NA	NA
Westerschelde_BI.We.au.04.1030	294	0	NA	NA	NA	NA
Westerschelde_BI.We.au.04.1031	80	867	NA	NA	NA	NA
Westerschelde_BI.We.au.04.1032	215	67	NA	NA	NA	NA
Westerschelde_BI.We.au.04.1033	249	0	NA	NA	NA	NA
Westerschelde_BI.We.au.04.1034	265	67	NA	NA	NA	NA
Westerschelde_BI.We.au.04.1035	216	67	NA	NA	NA	NA
Westerschelde_BI.We.au.04.1036	231	67	NA	NA	NA	NA
Westerschelde_BI.We.au.04.1037	147	400	NA	NA	NA	NA
Westerschelde_BI.We.au.04.1038	229	400	NA	NA	NA	NA
Westerschelde_BI.We.au.04.1039	195	0	NA	NA	NA	NA
Westerschelde_BI.We.au.04.1040	238	0	NA	NA	NA	NA
Westerschelde_BI.We.au.05.1001	301	0	NA	NA	NA	NA
Westerschelde_BI.We.au.05.1002	161	0	NA	NA	NA	NA
Westerschelde_BI.We.au.05.1003	451	0	NA	NA	NA	NA
Westerschelde_BI.We.au.05.1004	328	0	NA	NA	NA	NA
Westerschelde_BI.We.au.05.1005	286	0	NA	NA	NA	NA
Westerschelde_BI.We.au.05.1007	235	0	NA	NA	NA	NA
Westerschelde_BI.We.au.05.1008	269	0	NA	NA	NA	NA
Westerschelde_BI.We.au.05.1009	310	0	NA	NA	NA	NA
Westerschelde_BI.We.au.05.1010	312	0	NA	NA	NA	NA
Westerschelde_BI.We.au.05.1011	167	0	NA	NA	NA	NA
Westerschelde_BI.We.au.05.1012	322	0	NA	NA	NA	NA
Westerschelde_BI.We.au.05.1013	267	0	NA	NA	NA	NA
Westerschelde_BI.We.au.05.1014	339	0	NA	NA	NA	NA
Westerschelde_BI.We.au.05.1015	260	0	NA	NA	NA	NA
Westerschelde_BI.We.au.05.1016	188	0	NA	NA	NA	NA
Westerschelde_BI.We.au.05.1018	236	0	NA	NA	NA	NA
Westerschelde_BI.We.au.05.1019	252	4600	NA	NA	NA	NA
Westerschelde_BI.We.au.05.1020	343	1467	NA	NA	NA	NA
Westerschelde_BI.We.au.05.1021	317	6800	NA	NA	NA	NA
Westerschelde_BI.We.au.05.1022	385	200	NA	NA	NA	NA
Westerschelde_BI.We.au.05.1023	393	67	NA	NA	NA	NA
Westerschelde_BI.We.au.05.1025	501	0	NA	NA	NA	NA
Westerschelde_BI.We.au.05.1026	195	4867	NA	NA	NA	NA
Westerschelde_BI.We.au.05.1027	310	3667	NA	NA	NA	NA
Westerschelde_BI.We.au.05.1028	190	67	NA	NA	NA	NA
Westerschelde_BI.We.au.05.1029	317	0	NA	NA	NA	NA
Westerschelde_BI.We.au.05.1030	328	200	NA	NA	NA	NA
Westerschelde_BI.We.au.05.1031	157	400	NA	NA	NA	NA
Westerschelde_BI.We.au.05.1032	146	0	NA	NA	NA	NA
Westerschelde_BI.We.au.05.1033	104	200	NA	NA	NA	NA
Westerschelde_BI.We.au.05.1034	253	67	NA	NA	NA	NA
Westerschelde_BI.We.au.05.1035	128	0	NA	NA	NA	NA
Westerschelde_BI.We.au.05.1036	144	0	NA	NA	NA	NA
Westerschelde_BI.We.au.05.1037	191	0	NA	NA	NA	NA
Westerschelde_BI.We.au.05.1038	177	0	NA	NA	NA	NA
Westerschelde_BI.We.au.05.1039	240	133	NA	NA	NA	NA
Westerschelde_BI.We.au.05.1040	170	0	NA	NA	NA	NA
Westerschelde_BI.We.au.07.1001	236	0	NA	NA	NA	NA
Westerschelde_BI.We.au.07.1002	170	0	NA	NA	NA	NA
Westerschelde_BI.We.au.07.1003	172	0	NA	NA	NA	NA
Westerschelde_BI.We.au.07.1004	207	0	NA	NA	NA	NA
Westerschelde_BI.We.au.07.1005	150	0	NA	NA	NA	NA
Westerschelde_BI.We.au.07.1006	283	0	NA	NA	NA	NA
Westerschelde_BI.We.au.07.1007	217	0	NA	NA	NA	NA
Westerschelde_BI.We.au.07.1008	349	67	NA	NA	NA	NA
Westerschelde_BI.We.au.07.1009	342	0	NA	NA	NA	NA
Westerschelde_BI.We.au.07.1010	150	0	NA	NA	NA	NA
Westerschelde_BI.We.au.07.1011	112	0	NA	NA	NA	NA
Westerschelde_BI.We.au.07.1012	313	0	NA	NA	NA	NA
Westerschelde_BI.We.au.07.1013	227	0	NA	NA	NA	NA
Westerschelde_BI.We.au.07.1014	247	0	NA	NA	NA	NA
Westerschelde_BI.We.au.07.1015	207	1133	NA	NA	NA	NA
Westerschelde_BI.We.au.07.1016	257	0	NA	NA	NA	NA
Westerschelde_BI.We.au.07.1017	426	133	NA	NA	NA	NA
Westerschelde_BI.We.au.07.1019	202	6133	NA	NA	NA	NA
Westerschelde_BI.We.au.07.1020	407	0	NA	NA	NA	NA
Westerschelde_BI.We.au.07.1021	40	0	NA	NA	NA	NA
Westerschelde_BI.We.au.07.1022	185	1200	NA	NA	NA	NA
Westerschelde_BI.We.au.07.1023	483	5467	NA	NA	NA	NA
Westerschelde_BI.We.au.07.1024	150	3533	NA	NA	NA	NA
Westerschelde_BI.We.au.07.1025	350	1467	NA	NA	NA	NA
Westerschelde_BI.We.au.07.1026	329	0	NA	NA	NA	NA
Westerschelde_BI.We.au.07.1027	241	0	NA	NA	NA	NA
Westerschelde_BI.We.au.07.1028	617	0	NA	NA	NA	NA
Westerschelde_BI.We.au.07.1029	177	0	NA	NA	NA	NA
Westerschelde_BI.We.au.07.1030	313	0	NA	NA	NA	NA
Westerschelde_BI.We.au.07.1031	204	0	NA	NA	NA	NA
Westerschelde_BI.We.au.07.1032	265	0	NA	NA	NA	NA
Westerschelde_BI.We.au.07.1033	221	333	NA	NA	NA	NA
Westerschelde_BI.We.au.07.1034	209	0	NA	NA	NA	NA
Westerschelde_BI.We.au.07.1035	210	267	NA	NA	NA	NA
Westerschelde_BI.We.au.07.1036	223	133	NA	NA	NA	NA
Westerschelde_BI.We.au.07.1037	296	200	NA	NA	NA	NA
Westerschelde_BI.We.au.07.1038	256	0	NA	NA	NA	NA
Westerschelde_BI.We.au.07.1039	240	267	NA	NA	NA	NA
Westerschelde_BI.We.au.07.1040	174	0	NA	NA	NA	NA
Westerschelde_BI.We.au.08.1001	241	0	NA	NA	NA	NA
Westerschelde_BI.We.au.08.1002	169	0	NA	NA	NA	NA
Westerschelde_BI.We.au.08.1003	184	0	NA	NA	NA	NA
Westerschelde_BI.We.au.08.1004	141	0	NA	NA	NA	NA
Westerschelde_BI.We.au.08.1005	175	0	NA	NA	NA	NA
Westerschelde_BI.We.au.08.1006	151	0	NA	NA	NA	NA
Westerschelde_BI.We.au.08.1007	220	0	NA	NA	NA	NA
Westerschelde_BI.We.au.08.1008	276	0	NA	NA	NA	NA
Westerschelde_BI.We.au.08.1009	286	0	NA	NA	NA	NA
Westerschelde_BI.We.au.08.1010	256	0	NA	NA	NA	NA
Westerschelde_BI.We.au.08.1011	290	0	NA	NA	NA	NA
Westerschelde_BI.We.au.08.1012	325	0	NA	NA	NA	NA
Westerschelde_BI.We.au.08.1013	176	0	NA	NA	NA	NA
Westerschelde_BI.We.au.08.1014	281	0	NA	NA	NA	NA
Westerschelde_BI.We.au.08.1015	284	0	NA	NA	NA	NA
Westerschelde_BI.We.au.08.1016	162	0	NA	NA	NA	NA
Westerschelde_BI.We.au.08.1017	458	0	NA	NA	NA	NA
Westerschelde_BI.We.au.08.1018	193	0	NA	NA	NA	NA
Westerschelde_BI.We.au.08.1019	161	0	NA	NA	NA	NA
Westerschelde_BI.We.au.08.1020	372	400	NA	NA	NA	NA
Westerschelde_BI.We.au.08.1021	199	0	NA	NA	NA	NA
Westerschelde_BI.We.au.08.1022	249	0	NA	NA	NA	NA
Westerschelde_BI.We.au.08.1023	294	0	NA	NA	NA	NA
Westerschelde_BI.We.au.08.1024	187	0	NA	NA	NA	NA
Westerschelde_BI.We.au.08.1025	262	0	NA	NA	NA	NA
Westerschelde_BI.We.au.08.1026	334	133	NA	NA	NA	NA
Westerschelde_BI.We.au.08.1027	199	0	NA	NA	NA	NA
Westerschelde_BI.We.au.08.1028	141	0	NA	NA	NA	NA
Westerschelde_BI.We.au.08.1029	193	0	NA	NA	NA	NA
Westerschelde_BI.We.au.08.1030	294	0	NA	NA	NA	NA
Westerschelde_BI.We.au.08.1031	224	1667	NA	NA	NA	NA
Westerschelde_BI.We.au.08.1032	131	0	NA	NA	NA	NA
Westerschelde_BI.We.au.08.1033	111	267	NA	NA	NA	NA
Westerschelde_BI.We.au.08.1034	131	0	NA	NA	NA	NA
Westerschelde_BI.We.au.08.1035	203	0	NA	NA	NA	NA
Westerschelde_BI.We.au.08.1037	203	0	NA	NA	NA	NA
Westerschelde_BI.We.au.08.1038	226	67	NA	NA	NA	NA
Westerschelde_BI.We.au.08.1039	230	0	NA	NA	NA	NA
Westerschelde_BI.We.au.08.1040	207	0	NA	NA	NA	NA
Westerschelde_BI.We.sp.01.1001	204	0	NA	NA	NA	NA
Westerschelde_BI.We.sp.01.1003	247	0	NA	NA	NA	NA
Westerschelde_BI.We.sp.01.1004	38	0	NA	NA	NA	NA
Westerschelde_BI.We.sp.01.1005	191	0	NA	NA	NA	NA
Westerschelde_BI.We.sp.01.1006	92	0	NA	NA	NA	NA
Westerschelde_BI.We.sp.01.1007	308	0	NA	NA	NA	NA
Westerschelde_BI.We.sp.01.1009	428	0	NA	NA	NA	NA
Westerschelde_BI.We.sp.01.1010	271	0	NA	NA	NA	NA
Westerschelde_BI.We.sp.01.1011	331	0	NA	NA	NA	NA
Westerschelde_BI.We.sp.01.1012	218	200	NA	NA	NA	NA
Westerschelde_BI.We.sp.01.1013	399	0	NA	NA	NA	NA
Westerschelde_BI.We.sp.01.1014	322	0	NA	NA	NA	NA
Westerschelde_BI.We.sp.01.1015	252	0	NA	NA	NA	NA
Westerschelde_BI.We.sp.01.1016	177	0	NA	NA	NA	NA
Westerschelde_BI.We.sp.01.1017	283	333	NA	NA	NA	NA
Westerschelde_BI.We.sp.01.1018	349	0	NA	NA	NA	NA
Westerschelde_BI.We.sp.01.1019	193	0	NA	NA	NA	NA
Westerschelde_BI.We.sp.01.1020	205	333	NA	NA	NA	NA
Westerschelde_BI.We.sp.01.1021	33	0	NA	NA	NA	NA
Westerschelde_BI.We.sp.01.1022	69	200	NA	NA	NA	NA
Westerschelde_BI.We.sp.01.1023	256	0	NA	NA	NA	NA
Westerschelde_BI.We.sp.01.1024	310	0	NA	NA	NA	NA
Westerschelde_BI.We.sp.01.1025	392	0	NA	NA	NA	NA
Westerschelde_BI.We.sp.01.1026	290	2267	NA	NA	NA	NA
Westerschelde_BI.We.sp.01.1027	55	0	NA	NA	NA	NA
Westerschelde_BI.We.sp.01.1028	377	0	NA	NA	NA	NA
Westerschelde_BI.We.sp.01.1029	178	0	NA	NA	NA	NA
Westerschelde_BI.We.sp.01.1030	311	0	NA	NA	NA	NA
Westerschelde_BI.We.sp.01.1032	225	67	NA	NA	NA	NA
Westerschelde_BI.We.sp.01.1033	226	0	NA	NA	NA	NA
Westerschelde_BI.We.sp.01.1034	224	0	NA	NA	NA	NA
Westerschelde_BI.We.sp.01.1035	39	0	NA	NA	NA	NA
Westerschelde_BI.We.sp.01.1036	279	0	NA	NA	NA	NA
Westerschelde_BI.We.sp.01.1037	264	0	NA	NA	NA	NA
Westerschelde_BI.We.sp.01.1038	85	67	NA	NA	NA	NA
Westerschelde_BI.We.sp.01.1040	151	0	NA	NA	NA	NA
Westerschelde_BI.We.sp.02.1001	397	0	NA	NA	NA	NA
Westerschelde_BI.We.sp.02.1002	229	0	NA	NA	NA	NA
Westerschelde_BI.We.sp.02.1003	355	0	NA	NA	NA	NA
Westerschelde_BI.We.sp.02.1004	286	0	NA	NA	NA	NA
Westerschelde_BI.We.sp.02.1006	182	0	NA	NA	NA	NA
Westerschelde_BI.We.sp.02.1007	230	0	NA	NA	NA	NA
Westerschelde_BI.We.sp.02.1008	89	0	NA	NA	NA	NA
Westerschelde_BI.We.sp.02.1009	191	0	NA	NA	NA	NA
Westerschelde_BI.We.sp.02.1010	352	0	NA	NA	NA	NA
Westerschelde_BI.We.sp.02.1011	204	0	NA	NA	NA	NA
Westerschelde_BI.We.sp.02.1012	210	0	NA	NA	NA	NA
Westerschelde_BI.We.sp.02.1013	215	0	NA	NA	NA	NA
Westerschelde_BI.We.sp.02.1014	165	0	NA	NA	NA	NA
Westerschelde_BI.We.sp.02.1015	307	0	NA	NA	NA	NA
Westerschelde_BI.We.sp.02.1016	260	6467	NA	NA	NA	NA
Westerschelde_BI.We.sp.02.1017	335	67	NA	NA	NA	NA
Westerschelde_BI.We.sp.02.1018	267	5067	NA	NA	NA	NA
Westerschelde_BI.We.sp.02.1019	314	0	NA	NA	NA	NA
Westerschelde_BI.We.sp.02.1020	345	0	NA	NA	NA	NA
Westerschelde_BI.We.sp.02.1021	437	0	NA	NA	NA	NA
Westerschelde_BI.We.sp.02.1022	132	333	NA	NA	NA	NA
Westerschelde_BI.We.sp.02.1023	399	67	NA	NA	NA	NA
Westerschelde_BI.We.sp.02.1024	238	0	NA	NA	NA	NA
Westerschelde_BI.We.sp.02.1025	183	200	NA	NA	NA	NA
Westerschelde_BI.We.sp.02.1026	320	67	NA	NA	NA	NA
Westerschelde_BI.We.sp.02.1027	240	133	NA	NA	NA	NA
Westerschelde_BI.We.sp.02.1028	248	0	NA	NA	NA	NA
Westerschelde_BI.We.sp.02.1029	277	0	NA	NA	NA	NA
Westerschelde_BI.We.sp.02.1030	225	0	NA	NA	NA	NA
Westerschelde_BI.We.sp.02.1031	203	0	NA	NA	NA	NA
Westerschelde_BI.We.sp.02.1032	193	0	NA	NA	NA	NA
Westerschelde_BI.We.sp.02.1033	53	0	NA	NA	NA	NA
Westerschelde_BI.We.sp.02.1034	193	267	NA	NA	NA	NA
Westerschelde_BI.We.sp.02.1035	252	0	NA	NA	NA	NA
Westerschelde_BI.We.sp.02.1036	134	1867	NA	NA	NA	NA
Westerschelde_BI.We.sp.02.1037	226	0	NA	NA	NA	NA
Westerschelde_BI.We.sp.02.1038	132	133	NA	NA	NA	NA
Westerschelde_BI.We.sp.02.1039	152	0	NA	NA	NA	NA
Westerschelde_BI.We.sp.02.1040	63	0	NA	NA	NA	NA
Westerschelde_BI.We.sp.03.1001	249	0	NA	NA	NA	NA
Westerschelde_BI.We.sp.03.1002	210	0	NA	NA	NA	NA
Westerschelde_BI.We.sp.03.1003	328	0	NA	NA	NA	NA
Westerschelde_BI.We.sp.03.1004	262	0	NA	NA	NA	NA
Westerschelde_BI.We.sp.03.1005	165	0	NA	NA	NA	NA
Westerschelde_BI.We.sp.03.1007	204	0	NA	NA	NA	NA
Westerschelde_BI.We.sp.03.1008	127	0	NA	NA	NA	NA
Westerschelde_BI.We.sp.03.1011	228	0	NA	NA	NA	NA
Westerschelde_BI.We.sp.03.1012	482	0	NA	NA	NA	NA
Westerschelde_BI.We.sp.03.1013	245	0	NA	NA	NA	NA
Westerschelde_BI.We.sp.03.1014	213	0	NA	NA	NA	NA
Westerschelde_BI.We.sp.03.1015	338	0	NA	NA	NA	NA
Westerschelde_BI.We.sp.03.1016	620	0	NA	NA	NA	NA
Westerschelde_BI.We.sp.03.1018	389	2000	NA	NA	NA	NA
Westerschelde_BI.We.sp.03.1019	327	67	NA	NA	NA	NA
Westerschelde_BI.We.sp.03.1020	337	0	NA	NA	NA	NA
Westerschelde_BI.We.sp.03.1021	281	4400	NA	NA	NA	NA
Westerschelde_BI.We.sp.03.1022	383	0	NA	NA	NA	NA
Westerschelde_BI.We.sp.03.1023	238	733	NA	NA	NA	NA
Westerschelde_BI.We.sp.03.1024	212	67	NA	NA	NA	NA
Westerschelde_BI.We.sp.03.1025	181	1667	NA	NA	NA	NA
Westerschelde_BI.We.sp.03.1026	361	200	NA	NA	NA	NA
Westerschelde_BI.We.sp.03.1027	338	0	NA	NA	NA	NA
Westerschelde_BI.We.sp.03.1028	293	800	NA	NA	NA	NA
Westerschelde_BI.We.sp.03.1030	307	200	NA	NA	NA	NA
Westerschelde_BI.We.sp.03.1031	223	0	NA	NA	NA	NA
Westerschelde_BI.We.sp.03.1032	201	0	NA	NA	NA	NA
Westerschelde_BI.We.sp.03.1033	53	0	NA	NA	NA	NA
Westerschelde_BI.We.sp.03.1034	260	0	NA	NA	NA	NA
Westerschelde_BI.We.sp.03.1035	283	0	NA	NA	NA	NA
Westerschelde_BI.We.sp.03.1036	205	0	NA	NA	NA	NA
Westerschelde_BI.We.sp.03.1037	101	67	NA	NA	NA	NA
Westerschelde_BI.We.sp.03.1038	264	0	NA	NA	NA	NA
Westerschelde_BI.We.sp.03.1039	187	0	NA	NA	NA	NA
Westerschelde_BI.We.sp.03.1040	171	0	NA	NA	NA	NA
Westerschelde_BI.We.sp.04.1001	229	0	NA	NA	NA	NA
Westerschelde_BI.We.sp.04.1002	254	0	NA	NA	NA	NA
Westerschelde_BI.We.sp.04.1003	308	0	NA	NA	NA	NA
Westerschelde_BI.We.sp.04.1004	266	0	NA	NA	NA	NA
Westerschelde_BI.We.sp.04.1005	378	0	NA	NA	NA	NA
Westerschelde_BI.We.sp.04.1006	244	0	NA	NA	NA	NA
Westerschelde_BI.We.sp.04.1007	221	0	NA	NA	NA	NA
Westerschelde_BI.We.sp.04.1008	307	0	NA	NA	NA	NA
Westerschelde_BI.We.sp.04.1009	194	0	NA	NA	NA	NA
Westerschelde_BI.We.sp.04.1010	195	0	NA	NA	NA	NA
Westerschelde_BI.We.sp.04.1011	211	0	NA	NA	NA	NA
Westerschelde_BI.We.sp.04.1012	411	0	NA	NA	NA	NA
Westerschelde_BI.We.sp.04.1013	307	133	NA	NA	NA	NA
Westerschelde_BI.We.sp.04.1016	281	0	NA	NA	NA	NA
Westerschelde_BI.We.sp.04.1017	203	0	NA	NA	NA	NA
Westerschelde_BI.We.sp.04.1019	313	0	NA	NA	NA	NA
Westerschelde_BI.We.sp.04.1021	178	0	NA	NA	NA	NA
Westerschelde_BI.We.sp.04.1022	275	0	NA	NA	NA	NA
Westerschelde_BI.We.sp.04.1023	112	0	NA	NA	NA	NA
Westerschelde_BI.We.sp.04.1024	245	0	NA	NA	NA	NA
Westerschelde_BI.We.sp.04.1025	500	0	NA	NA	NA	NA
Westerschelde_BI.We.sp.04.1026	384	0	NA	NA	NA	NA
Westerschelde_BI.We.sp.04.1027	348	0	NA	NA	NA	NA
Westerschelde_BI.We.sp.04.1028	64	0	NA	NA	NA	NA
Westerschelde_BI.We.sp.04.1029	304	0	NA	NA	NA	NA
Westerschelde_BI.We.sp.04.1030	360	0	NA	NA	NA	NA
Westerschelde_BI.We.sp.04.1031	184	267	NA	NA	NA	NA
Westerschelde_BI.We.sp.04.1032	101	0	NA	NA	NA	NA
Westerschelde_BI.We.sp.04.1033	215	0	NA	NA	NA	NA
Westerschelde_BI.We.sp.04.1034	219	0	NA	NA	NA	NA
Westerschelde_BI.We.sp.04.1036	264	267	NA	NA	NA	NA
Westerschelde_BI.We.sp.04.1037	259	0	NA	NA	NA	NA
Westerschelde_BI.We.sp.04.1038	76	0	NA	NA	NA	NA
Westerschelde_BI.We.sp.04.1039	213	67	NA	NA	NA	NA
Westerschelde_BI.We.sp.04.1040	214	0	NA	NA	NA	NA
Westerschelde_BI.We.sp.05.1001	383	0	NA	NA	NA	NA
Westerschelde_BI.We.sp.05.1002	289	0	NA	NA	NA	NA
Westerschelde_BI.We.sp.05.1003	146	0	NA	NA	NA	NA
Westerschelde_BI.We.sp.05.1004	209	0	NA	NA	NA	NA
Westerschelde_BI.We.sp.05.1005	298	0	NA	NA	NA	NA
Westerschelde_BI.We.sp.05.1006	187	0	NA	NA	NA	NA
Westerschelde_BI.We.sp.05.1007	165	0	NA	NA	NA	NA
Westerschelde_BI.We.sp.05.1008	221	0	NA	NA	NA	NA
Westerschelde_BI.We.sp.05.1009	416	0	NA	NA	NA	NA
Westerschelde_BI.We.sp.05.1010	110	0	NA	NA	NA	NA
Westerschelde_BI.We.sp.05.1011	331	0	NA	NA	NA	NA
Westerschelde_BI.We.sp.05.1012	216	0	NA	NA	NA	NA
Westerschelde_BI.We.sp.05.1013	255	0	NA	NA	NA	NA
Westerschelde_BI.We.sp.05.1014	176	0	NA	NA	NA	NA
Westerschelde_BI.We.sp.05.1015	232	0	NA	NA	NA	NA
Westerschelde_BI.We.sp.05.1016	238	0	NA	NA	NA	NA
Westerschelde_BI.We.sp.05.1017	279	0	NA	NA	NA	NA
Westerschelde_BI.We.sp.05.1018	265	0	NA	NA	NA	NA
Westerschelde_BI.We.sp.05.1019	246	0	NA	NA	NA	NA
Westerschelde_BI.We.sp.05.1020	349	0	NA	NA	NA	NA
Westerschelde_BI.We.sp.05.1022	245	0	NA	NA	NA	NA
Westerschelde_BI.We.sp.05.1023	384	0	NA	NA	NA	NA
Westerschelde_BI.We.sp.05.1024	376	0	NA	NA	NA	NA
Westerschelde_BI.We.sp.05.1025	204	0	NA	NA	NA	NA
Westerschelde_BI.We.sp.05.1026	444	0	NA	NA	NA	NA
Westerschelde_BI.We.sp.05.1027	420	0	NA	NA	NA	NA
Westerschelde_BI.We.sp.05.1028	194	0	NA	NA	NA	NA
Westerschelde_BI.We.sp.05.1029	271	0	NA	NA	NA	NA
Westerschelde_BI.We.sp.05.1030	250	0	NA	NA	NA	NA
Westerschelde_BI.We.sp.05.1031	256	0	NA	NA	NA	NA
Westerschelde_BI.We.sp.05.1032	228	0	NA	NA	NA	NA
Westerschelde_BI.We.sp.05.1033	150	0	NA	NA	NA	NA
Westerschelde_BI.We.sp.05.1034	224	0	NA	NA	NA	NA
Westerschelde_BI.We.sp.05.1035	250	0	NA	NA	NA	NA
Westerschelde_BI.We.sp.05.1036	315	6467	NA	NA	NA	NA
Westerschelde_BI.We.sp.05.1037	237	333	NA	NA	NA	NA
Westerschelde_BI.We.sp.05.1038	225	0	NA	NA	NA	NA
Westerschelde_BI.We.sp.05.1039	207	0	NA	NA	NA	NA
Westerschelde_BI.We.sp.05.1040	219	67	NA	NA	NA	NA
Westerschelde_BI.We.sp.06.1001	287	0	NA	NA	NA	NA
Westerschelde_BI.We.sp.06.1002	281	0	NA	NA	NA	NA
Westerschelde_BI.We.sp.06.1003	301	0	NA	NA	NA	NA
Westerschelde_BI.We.sp.06.1005	274	0	NA	NA	NA	NA
Westerschelde_BI.We.sp.06.1006	248	0	NA	NA	NA	NA
Westerschelde_BI.We.sp.06.1007	182	0	NA	NA	NA	NA
Westerschelde_BI.We.sp.06.1008	422	0	NA	NA	NA	NA
Westerschelde_BI.We.sp.06.1009	197	0	NA	NA	NA	NA
Westerschelde_BI.We.sp.06.1010	204	267	NA	NA	NA	NA
Westerschelde_BI.We.sp.06.1011	309	67	NA	NA	NA	NA
Westerschelde_BI.We.sp.06.1012	332	67	NA	NA	NA	NA
Westerschelde_BI.We.sp.06.1013	232	133	NA	NA	NA	NA
Westerschelde_BI.We.sp.06.1014	408	0	NA	NA	NA	NA
Westerschelde_BI.We.sp.06.1015	288	39623	NA	NA	NA	NA
Westerschelde_BI.We.sp.06.1016	267	14465	NA	NA	NA	NA
Westerschelde_BI.We.sp.06.1017	262	64151	NA	NA	NA	NA
Westerschelde_BI.We.sp.06.1018	176	0	NA	NA	NA	NA
Westerschelde_BI.We.sp.06.1019	66	0	NA	NA	NA	NA
Westerschelde_BI.We.sp.06.1020	312	0	NA	NA	NA	NA
Westerschelde_BI.We.sp.06.1021	187	0	NA	NA	NA	NA
Westerschelde_BI.We.sp.06.1022	200	0	NA	NA	NA	NA
Westerschelde_BI.We.sp.06.1023	265	0	NA	NA	NA	NA
Westerschelde_BI.We.sp.06.1024	360	0	NA	NA	NA	NA
Westerschelde_BI.We.sp.06.1025	211	0	NA	NA	NA	NA
Westerschelde_BI.We.sp.06.1026	215	0	NA	NA	NA	NA
Westerschelde_BI.We.sp.06.1027	270	0	NA	NA	NA	NA
Westerschelde_BI.We.sp.06.1028	190	0	NA	NA	NA	NA
Westerschelde_BI.We.sp.06.1029	279	0	NA	NA	NA	NA
Westerschelde_BI.We.sp.06.1030	301	0	NA	NA	NA	NA
Westerschelde_BI.We.sp.06.1031	154	0	NA	NA	NA	NA
Westerschelde_BI.We.sp.06.1032	177	733	NA	NA	NA	NA
Westerschelde_BI.We.sp.06.1033	151	133	NA	NA	NA	NA
Westerschelde_BI.We.sp.06.1034	191	267	NA	NA	NA	NA
Westerschelde_BI.We.sp.06.1035	251	133	NA	NA	NA	NA
Westerschelde_BI.We.sp.06.1036	210	0	NA	NA	NA	NA
Westerschelde_BI.We.sp.06.1037	150	15094	NA	NA	NA	NA
Westerschelde_BI.We.sp.06.1038	283	0	NA	NA	NA	NA
Westerschelde_BI.We.sp.06.1039	129	23270	NA	NA	NA	NA
Westerschelde_BI.We.sp.06.1040	145	0	NA	NA	NA	NA
Westerschelde_BI.We.sp.07.1001	182	0	NA	NA	NA	NA
Westerschelde_BI.We.sp.07.1002	196	35849	NA	NA	NA	NA
Westerschelde_BI.We.sp.07.1003	71	1258	NA	NA	NA	NA
Westerschelde_BI.We.sp.07.1004	222	17610	NA	NA	NA	NA
Westerschelde_BI.We.sp.07.1005	181	0	NA	NA	NA	NA
Westerschelde_BI.We.sp.07.1006	78	0	NA	NA	NA	NA
Westerschelde_BI.We.sp.07.1007	69	0	NA	NA	NA	NA
Westerschelde_BI.We.sp.07.1008	151	0	NA	NA	NA	NA
Westerschelde_BI.We.sp.07.1009	238	0	NA	NA	NA	NA
Westerschelde_BI.We.sp.07.1010	231	0	NA	NA	NA	NA
Westerschelde_BI.We.sp.07.1011	328	0	NA	NA	NA	NA
Westerschelde_BI.We.sp.07.1012	162	0	NA	NA	NA	NA
Westerschelde_BI.We.sp.07.1013	315	0	NA	NA	NA	NA
Westerschelde_BI.We.sp.07.1014	221	0	NA	NA	NA	NA
Westerschelde_BI.We.sp.07.1015	191	0	NA	NA	NA	NA
Westerschelde_BI.We.sp.07.1016	394	467	NA	NA	NA	NA
Westerschelde_BI.We.sp.07.1017	284	0	NA	NA	NA	NA
Westerschelde_BI.We.sp.07.1018	247	67	NA	NA	NA	NA
Westerschelde_BI.We.sp.07.1019	305	0	NA	NA	NA	NA
Westerschelde_BI.We.sp.07.1020	378	0	NA	NA	NA	NA
Westerschelde_BI.We.sp.07.1021	240	23899	NA	NA	NA	NA
Westerschelde_BI.We.sp.07.1022	212	28931	NA	NA	NA	NA
Westerschelde_BI.We.sp.07.1023	279	0	NA	NA	NA	NA
Westerschelde_BI.We.sp.07.1024	231	0	NA	NA	NA	NA
Westerschelde_BI.We.sp.07.1025	352	0	NA	NA	NA	NA
Westerschelde_BI.We.sp.07.1026	288	0	NA	NA	NA	NA
Westerschelde_BI.We.sp.07.1027	233	0	NA	NA	NA	NA
Westerschelde_BI.We.sp.07.1028	263	0	NA	NA	NA	NA
Westerschelde_BI.We.sp.07.1029	270	0	NA	NA	NA	NA
Westerschelde_BI.We.sp.07.1030	279	0	NA	NA	NA	NA
Westerschelde_BI.We.sp.07.1031	57	0	NA	NA	NA	NA
Westerschelde_BI.We.sp.07.1032	175	0	NA	NA	NA	NA
Westerschelde_BI.We.sp.07.1033	254	0	NA	NA	NA	NA
Westerschelde_BI.We.sp.07.1034	227	0	NA	NA	NA	NA
Westerschelde_BI.We.sp.07.1035	195	0	NA	NA	NA	NA
Westerschelde_BI.We.sp.07.1036	233	0	NA	NA	NA	NA
Westerschelde_BI.We.sp.07.1037	182	0	NA	NA	NA	NA
Westerschelde_BI.We.sp.07.1038	102	0	NA	NA	NA	NA
Westerschelde_BI.We.sp.07.1040	223	0	NA	NA	NA	NA
Westerschelde_BI.We.sp.08.1031	237	0	NA	NA	NA	NA
Westerschelde_BI.We.sp.08.1032	115	0	NA	NA	NA	NA
Westerschelde_BI.We.sp.08.1033	239	0	NA	NA	NA	NA
Westerschelde_BI.We.sp.08.1034	87	0	NA	NA	NA	NA
Westerschelde_BI.We.sp.08.1035	105	0	NA	NA	NA	NA
Westerschelde_BI.We.sp.08.1036	43	0	NA	NA	NA	NA
Westerschelde_BI.We.sp.08.1037	214	0	NA	NA	NA	NA
Westerschelde_BI.We.sp.08.1038	205	0	NA	NA	NA	NA
Westerschelde_BI.We.sp.08.1039	263	0	NA	NA	NA	NA
Westerschelde_BI.We.sp.08.1040	146	0	NA	NA	NA	NA
Westerschelde_MO.We.au.04.1211	249	0	NA	NA	NA	NA
Westerschelde_MO.We.au.05.1235	234	0	NA	NA	NA	NA
Westerschelde_MO.We.sp.02.1214	271	0	NA	NA	NA	NA
Westerschelde_MO.We.sp.02.1223	76	0	NA	NA	NA	NA
Westerschelde_MO.We.sp.04.1201	226	0	NA	NA	NA	NA
Westerschelde_MO.We.sp.04.1213	252	0	NA	NA	NA	NA
Westerschelde_MO.We.sp.06.1212	202	0	NA	NA	NA	NA

## Sheet: alpha-polyhaline
station	d50	Bathyporeia_pilosa	Cerastoderma_glaucum	Corbula_gibba	Hediste_diversicolor	Travisia_forbesii
BelgianBeaches_69	242	5	0	0	0	0
BelgianBeaches_70	252	0	0	0	0	0
BelgianBeaches_71	263	34	0	0	0	0
BelgianBeaches_72	275	0	0	0	0	0
BelgianBeaches_73	268	0	0	0	0	0
BelgianBeaches_74	255	0	0	0	0	0
BelgianBeaches_75	245	0	0	0	0	0
BelgianBeaches_76	227	0	0	0	0	0
BelgianBeaches_77	265	0	0	0	0	0
BelgianBeaches_78	256	0	0	0	0	0
BelgianBeaches_79	261	0	0	0	0	0
Belgium_offshore_10	57.91	0	0	0	0	0
Belgium_offshore_106	251.62	0	0	0	0	0
Belgium_offshore_110	227.38	0	0	0	0	0
Belgium_offshore_129	56	0	0	0	0	0
Belgium_offshore_133	42.32	0	0	0	0	0
Belgium_offshore_137	98.29	0	0	0	0	0
Belgium_offshore_18	76.42	0	0	0	0	0
Belgium_offshore_20	281.15	0	0	0	0	0
Belgium_offshore_24	183.55	0	0	0	0	0
Belgium_offshore_25	196.96	0	0	0	0	0
Belgium_offshore_26	58.99	0	0	0	0	0
German_Baltic_179	248	0	0	0	0	0
German_Baltic_180	346	0	0	20	0	0
German_Baltic_186	250	0	0	297	0	0
German_Baltic_188	443	0	0	27	0	0
German_Baltic_194	60	0	0	703	0	0
German_Baltic_195	214	0	0	6	0	0
German_Baltic_196	201	0	0	166	0	0
German_Baltic_197	60	0	0	131	0	0
German_Baltic_198	211	0	0	29	0	0
German_Baltic_199	185	0	0	97	0	0
German_Baltic_200	191	0	0	63	0	0
German_Baltic_203	125	0	0	34	0	0
German_Baltic_206	249	0	0	383	0	0
German_Baltic_216	241	0	0	0	0	11
German_Baltic_217	405	0	0	0	0	0
German_Baltic_219	314	0	0	0	0	0
German_Baltic_220	456	0	0	11	0	6
German_Baltic_222	338	17	0	166	0	86
German_Baltic_223	336	0	0	257	0	0
German_Baltic_226	333	0	0	194	0	0
German_Baltic_228	411	0	0	17	0	0
German_Baltic_231	285	0	0	0	0	0
German_Baltic_232	286	0	0	0	0	0
German_Baltic_239	80	0	0	23	0	0
German_Baltic_240	220	0	0	0	0	0
German_Baltic_242	202	0	0	29	0	0
German_Baltic_244	170	0	0	57	0	0
German_Baltic_255	183	0	0	6	0	0
German_Baltic_256	164	0	0	46	0	0
German_Baltic_257	72	0	0	40	0	0
German_Baltic_259	187	0	0	69	0	0
German_Baltic_260	24	0	0	57	0	0
German_Baltic_262	57	0	0	63	0	0
German_Baltic_263	52	0	0	23	0	0
German_Baltic_271	44	0	0	23	0	0
German_Baltic_273	32	0	0	29	0	0
German_Baltic_274	38	0	0	23	0	0
German_Baltic_286	25	0	0	6	0	0
German_Baltic_289	45	0	0	40	0	0
German_Baltic_290	39	0	0	7	0	0
German_Baltic_291	46	0	0	40	0	0
German_Baltic_292	47	0	0	11	0	0
German_Baltic_293	42	0	0	7	0	0
German_Baltic_294	39	0	0	0	0	0
German_Baltic_295	33	0	0	0	0	0
German_Baltic_305	272	0	0	806	0	40
German_Baltic_308	344	0	0	0	0	0
German_Baltic_309	564	0	0	63	0	0
German_Baltic_310	416	0	0	17	0	0
German_Baltic_314	219	0	0	11	0	0
German_Baltic_315	191	0	0	63	0	0
German_Baltic_316	211	0	0	34	0	0
German_Baltic_318	145	0	0	120	0	0
German_Baltic_319	151	0	0	131	0	0
German_Baltic_320	183	0	0	23	0	0
German_Baltic_321	183	0	0	51	0	0
German_Baltic_322	141	0	0	131	0	0
German_Baltic_324	77	0	0	0	0	0
German_Baltic_325	70	0	0	80	0	0
German_Baltic_327	191	0	0	6	0	0
German_Baltic_328	141	0	0	97	0	0
German_Baltic_332	173	0	0	1423	0	0
German_Baltic_341	469	0	0	29	0	6
German_Baltic_344	494	0	0	74	0	46
German_Baltic_350	1297	0	0	11	0	0
German_Baltic_362	1778	0	0	91	0	0
German_Baltic_366	52	0	0	51	0	0
German_Baltic_368	26	0	0	6	0	0
German_Baltic_374	26	0	0	6	0	0
German_Baltic_376	34	0	0	23	0	0
German_Baltic_399	81	0	0	0	0	0
German_Baltic_401	34	0	0	0	0	0
German_Baltic_413	39	0	0	0	0	0
German_Baltic_553	198	0	0	34	0	0
German_Baltic_557	53	0	0	0	0	0
GermanBight_26	366	0	0	0	0	0
GermanBight_65	455	0	0	0	0	0
GermanBight_7	659	0	0	0	0	0
UK_109	70	0	0	0	0	0
UK_40	90	0	0	0	0	0
UK_41	90	0	0	0	0	0
UK_42	70	0	0	0	0	0
Westerschelde_BI.We.au.00.901	202	67	NA	NA	NA	NA
Westerschelde_BI.We.au.00.902	70	0	NA	NA	NA	NA
Westerschelde_BI.We.au.00.903	261	0	NA	NA	NA	NA
Westerschelde_BI.We.au.00.904	331	0	NA	NA	NA	NA
Westerschelde_BI.We.au.00.905	192	7200	NA	NA	NA	NA
Westerschelde_BI.We.au.00.906	176	0	NA	NA	NA	NA
Westerschelde_BI.We.au.00.907	172	0	NA	NA	NA	NA
Westerschelde_BI.We.au.00.908	220	0	NA	NA	NA	NA
Westerschelde_BI.We.au.00.909	221	0	NA	NA	NA	NA
Westerschelde_BI.We.au.00.910	157	0	NA	NA	NA	NA
Westerschelde_BI.We.au.00.911	342	0	NA	NA	NA	NA
Westerschelde_BI.We.au.00.912	343	0	NA	NA	NA	NA
Westerschelde_BI.We.au.00.913	135	0	NA	NA	NA	NA
Westerschelde_BI.We.au.00.914	133	0	NA	NA	NA	NA
Westerschelde_BI.We.au.00.915	296	0	NA	NA	NA	NA
Westerschelde_BI.We.au.00.916	250	0	NA	NA	NA	NA
Westerschelde_BI.We.au.00.917	213	0	NA	NA	NA	NA
Westerschelde_BI.We.au.00.918	350	0	NA	NA	NA	NA
Westerschelde_BI.We.au.00.919	300	0	NA	NA	NA	NA
Westerschelde_BI.We.au.00.920	317	0	NA	NA	NA	NA
Westerschelde_BI.We.au.00.921	354	0	NA	NA	NA	NA
Westerschelde_BI.We.au.00.922	274	0	NA	NA	NA	NA
Westerschelde_BI.We.au.00.923	196	0	NA	NA	NA	NA
Westerschelde_BI.We.au.00.924	239	0	NA	NA	NA	NA
Westerschelde_BI.We.au.00.926	113	0	NA	NA	NA	NA
Westerschelde_BI.We.au.00.927	242	0	NA	NA	NA	NA
Westerschelde_BI.We.au.00.928	404	0	NA	NA	NA	NA
Westerschelde_BI.We.au.00.929	37	0	NA	NA	NA	NA
Westerschelde_BI.We.au.00.930	459	67	NA	NA	NA	NA
Westerschelde_BI.We.au.00.931	52	0	NA	NA	NA	NA
Westerschelde_BI.We.au.00.932	135	1133	NA	NA	NA	NA
Westerschelde_BI.We.au.00.933	326	0	NA	NA	NA	NA
Westerschelde_BI.We.au.00.934	255	0	NA	NA	NA	NA
Westerschelde_BI.We.au.00.935	90	0	NA	NA	NA	NA
Westerschelde_BI.We.au.00.936	301	1400	NA	NA	NA	NA
Westerschelde_BI.We.au.00.937	198	0	NA	NA	NA	NA
Westerschelde_BI.We.au.01.901	353	0	NA	NA	NA	NA
Westerschelde_BI.We.au.01.902	217	0	NA	NA	NA	NA
Westerschelde_BI.We.au.01.904	153	0	NA	NA	NA	NA
Westerschelde_BI.We.au.01.905	163	0	NA	NA	NA	NA
Westerschelde_BI.We.au.01.906	304	0	NA	NA	NA	NA
Westerschelde_BI.We.au.01.907	234	0	NA	NA	NA	NA
Westerschelde_BI.We.au.01.908	191	0	NA	NA	NA	NA
Westerschelde_BI.We.au.01.909	66	0	NA	NA	NA	NA
Westerschelde_BI.We.au.01.910	317	0	NA	NA	NA	NA
Westerschelde_BI.We.au.01.912	294	0	NA	NA	NA	NA
Westerschelde_BI.We.au.01.913	272	0	NA	NA	NA	NA
Westerschelde_BI.We.au.01.914	195	0	NA	NA	NA	NA
Westerschelde_BI.We.au.01.915	473	0	NA	NA	NA	NA
Westerschelde_BI.We.au.01.916	303	0	NA	NA	NA	NA
Westerschelde_BI.We.au.01.917	262	0	NA	NA	NA	NA
Westerschelde_BI.We.au.01.918	248	0	NA	NA	NA	NA
Westerschelde_BI.We.au.01.920	277	0	NA	NA	NA	NA
Westerschelde_BI.We.au.01.921	201	0	NA	NA	NA	NA
Westerschelde_BI.We.au.01.922	261	0	NA	NA	NA	NA
Westerschelde_BI.We.au.01.923	409	0	NA	NA	NA	NA
Westerschelde_BI.We.au.01.924	206	0	NA	NA	NA	NA
Westerschelde_BI.We.au.01.925	358	0	NA	NA	NA	NA
Westerschelde_BI.We.au.01.928	268	0	NA	NA	NA	NA
Westerschelde_BI.We.au.01.930	180	0	NA	NA	NA	NA
Westerschelde_BI.We.au.01.931	178	0	NA	NA	NA	NA
Westerschelde_BI.We.au.01.932	186	7733	NA	NA	NA	NA
Westerschelde_BI.We.au.01.933	115	133	NA	NA	NA	NA
Westerschelde_BI.We.au.01.934	189	0	NA	NA	NA	NA
Westerschelde_BI.We.au.01.935	106	0	NA	NA	NA	NA
Westerschelde_BI.We.au.01.936	235	0	NA	NA	NA	NA
Westerschelde_BI.We.au.01.937	329	533	NA	NA	NA	NA
Westerschelde_BI.We.au.01.938	164	0	NA	NA	NA	NA
Westerschelde_BI.We.au.01.940	168	0	NA	NA	NA	NA
Westerschelde_BI.We.au.02.903	165	0	NA	NA	NA	NA
Westerschelde_BI.We.au.02.904	352	0	NA	NA	NA	NA
Westerschelde_BI.We.au.02.905	340	0	NA	NA	NA	NA
Westerschelde_BI.We.au.02.906	262	0	NA	NA	NA	NA
Westerschelde_BI.We.au.02.907	268	0	NA	NA	NA	NA
Westerschelde_BI.We.au.02.910	180	0	NA	NA	NA	NA
Westerschelde_BI.We.au.02.911	307	0	NA	NA	NA	NA
Westerschelde_BI.We.au.02.912	325	0	NA	NA	NA	NA
Westerschelde_BI.We.au.02.913	462	0	NA	NA	NA	NA
Westerschelde_BI.We.au.02.914	69	0	NA	NA	NA	NA
Westerschelde_BI.We.au.02.915	239	0	NA	NA	NA	NA
Westerschelde_BI.We.au.02.917	430	0	NA	NA	NA	NA
Westerschelde_BI.We.au.02.918	415	0	NA	NA	NA	NA
Westerschelde_BI.We.au.02.919	293	0	NA	NA	NA	NA
Westerschelde_BI.We.au.02.920	245	0	NA	NA	NA	NA
Westerschelde_BI.We.au.02.922	421	0	NA	NA	NA	NA
Westerschelde_BI.We.au.02.923	300	0	NA	NA	NA	NA
Westerschelde_BI.We.au.02.926	286	0	NA	NA	NA	NA
Westerschelde_BI.We.au.02.927	382	0	NA	NA	NA	NA
Westerschelde_BI.We.au.02.928	462	0	NA	NA	NA	NA
Westerschelde_BI.We.au.02.929	268	0	NA	NA	NA	NA
Westerschelde_BI.We.au.02.930	189	0	NA	NA	NA	NA
Westerschelde_BI.We.au.02.932	215	0	NA	NA	NA	NA
Westerschelde_BI.We.au.02.933	201	0	NA	NA	NA	NA
Westerschelde_BI.We.au.02.934	214	0	NA	NA	NA	NA
Westerschelde_BI.We.au.02.935	186	0	NA	NA	NA	NA
Westerschelde_BI.We.au.02.936	173	0	NA	NA	NA	NA
Westerschelde_BI.We.au.02.937	154	0	NA	NA	NA	NA
Westerschelde_BI.We.au.02.940	154	0	NA	NA	NA	NA
Westerschelde_BI.We.au.03.901	270	0	NA	NA	NA	NA
Westerschelde_BI.We.au.03.902	206	0	NA	NA	NA	NA
Westerschelde_BI.We.au.03.903	171	0	NA	NA	NA	NA
Westerschelde_BI.We.au.03.904	191	0	NA	NA	NA	NA
Westerschelde_BI.We.au.03.906	392	0	NA	NA	NA	NA
Westerschelde_BI.We.au.03.907	233	0	NA	NA	NA	NA
Westerschelde_BI.We.au.03.909	451	0	NA	NA	NA	NA
Westerschelde_BI.We.au.03.910	70	0	NA	NA	NA	NA
Westerschelde_BI.We.au.03.911	276	0	NA	NA	NA	NA
Westerschelde_BI.We.au.03.915	272	0	NA	NA	NA	NA
Westerschelde_BI.We.au.03.916	155	0	NA	NA	NA	NA
Westerschelde_BI.We.au.03.917	160	0	NA	NA	NA	NA
Westerschelde_BI.We.au.03.918	343	0	NA	NA	NA	NA
Westerschelde_BI.We.au.03.919	239	0	NA	NA	NA	NA
Westerschelde_BI.We.au.03.920	267	0	NA	NA	NA	NA
Westerschelde_BI.We.au.03.921	242	0	NA	NA	NA	NA
Westerschelde_BI.We.au.03.923	469	0	NA	NA	NA	NA
Westerschelde_BI.We.au.03.924	224	0	NA	NA	NA	NA
Westerschelde_BI.We.au.03.925	238	0	NA	NA	NA	NA
Westerschelde_BI.We.au.03.926	393	0	NA	NA	NA	NA
Westerschelde_BI.We.au.03.927	329	0	NA	NA	NA	NA
Westerschelde_BI.We.au.03.928	227	0	NA	NA	NA	NA
Westerschelde_BI.We.au.03.930	241	0	NA	NA	NA	NA
Westerschelde_BI.We.au.03.931	238	0	NA	NA	NA	NA
Westerschelde_BI.We.au.03.932	139	0	NA	NA	NA	NA
Westerschelde_BI.We.au.03.933	81	0	NA	NA	NA	NA
Westerschelde_BI.We.au.03.934	183	0	NA	NA	NA	NA
Westerschelde_BI.We.au.03.935	330	0	NA	NA	NA	NA
Westerschelde_BI.We.au.03.936	72	0	NA	NA	NA	NA
Westerschelde_BI.We.au.03.937	70	0	NA	NA	NA	NA
Westerschelde_BI.We.au.03.938	318	0	NA	NA	NA	NA
Westerschelde_BI.We.au.03.940	334	0	NA	NA	NA	NA
Westerschelde_BI.We.au.04.902	247	0	NA	NA	NA	NA
Westerschelde_BI.We.au.04.903	295	0	NA	NA	NA	NA
Westerschelde_BI.We.au.04.904	259	0	NA	NA	NA	NA
Westerschelde_BI.We.au.04.905	387	0	NA	NA	NA	NA
Westerschelde_BI.We.au.04.907	224	0	NA	NA	NA	NA
Westerschelde_BI.We.au.04.908	169	0	NA	NA	NA	NA
Westerschelde_BI.We.au.04.909	339	0	NA	NA	NA	NA
Westerschelde_BI.We.au.04.910	175	0	NA	NA	NA	NA
Westerschelde_BI.We.au.04.913	248	0	NA	NA	NA	NA
Westerschelde_BI.We.au.04.914	342	0	NA	NA	NA	NA
Westerschelde_BI.We.au.04.915	157	0	NA	NA	NA	NA
Westerschelde_BI.We.au.04.916	402	0	NA	NA	NA	NA
Westerschelde_BI.We.au.04.919	149	0	NA	NA	NA	NA
Westerschelde_BI.We.au.04.920	247	67	NA	NA	NA	NA
Westerschelde_BI.We.au.04.921	198	0	NA	NA	NA	NA
Westerschelde_BI.We.au.04.922	228	0	NA	NA	NA	NA
Westerschelde_BI.We.au.04.925	46	0	NA	NA	NA	NA
Westerschelde_BI.We.au.04.927	181	0	NA	NA	NA	NA
Westerschelde_BI.We.au.04.929	215	0	NA	NA	NA	NA
Westerschelde_BI.We.au.04.930	276	0	NA	NA	NA	NA
Westerschelde_BI.We.au.04.932	96	0	NA	NA	NA	NA
Westerschelde_BI.We.au.04.933	191	0	NA	NA	NA	NA
Westerschelde_BI.We.au.04.934	335	5533	NA	NA	NA	NA
Westerschelde_BI.We.au.04.935	206	0	NA	NA	NA	NA
Westerschelde_BI.We.au.04.936	195	0	NA	NA	NA	NA
Westerschelde_BI.We.au.04.939	149	0	NA	NA	NA	NA
Westerschelde_BI.We.au.05.901	201	0	NA	NA	NA	NA
Westerschelde_BI.We.au.05.902	206	0	NA	NA	NA	NA
Westerschelde_BI.We.au.05.903	160	0	NA	NA	NA	NA
Westerschelde_BI.We.au.05.905	221	0	NA	NA	NA	NA
Westerschelde_BI.We.au.05.908	258	0	NA	NA	NA	NA
Westerschelde_BI.We.au.05.909	126	0	NA	NA	NA	NA
Westerschelde_BI.We.au.05.910	219	0	NA	NA	NA	NA
Westerschelde_BI.We.au.05.913	293	0	NA	NA	NA	NA
Westerschelde_BI.We.au.05.914	100	0	NA	NA	NA	NA
Westerschelde_BI.We.au.05.915	261	0	NA	NA	NA	NA
Westerschelde_BI.We.au.05.917	275	0	NA	NA	NA	NA
Westerschelde_BI.We.au.05.918	261	0	NA	NA	NA	NA
Westerschelde_BI.We.au.05.919	98	0	NA	NA	NA	NA
Westerschelde_BI.We.au.05.920	337	0	NA	NA	NA	NA
Westerschelde_BI.We.au.05.921	172	0	NA	NA	NA	NA
Westerschelde_BI.We.au.05.922	293	0	NA	NA	NA	NA
Westerschelde_BI.We.au.05.923	480	67	NA	NA	NA	NA
Westerschelde_BI.We.au.05.924	177	0	NA	NA	NA	NA
Westerschelde_BI.We.au.05.926	238	67	NA	NA	NA	NA
Westerschelde_BI.We.au.05.927	57	0	NA	NA	NA	NA
Westerschelde_BI.We.au.05.929	334	0	NA	NA	NA	NA
Westerschelde_BI.We.au.05.930	287	0	NA	NA	NA	NA
Westerschelde_BI.We.au.05.931	175	0	NA	NA	NA	NA
Westerschelde_BI.We.au.05.933	94	0	NA	NA	NA	NA
Westerschelde_BI.We.au.05.934	174	0	NA	NA	NA	NA
Westerschelde_BI.We.au.05.935	165	0	NA	NA	NA	NA
Westerschelde_BI.We.au.05.936	199	0	NA	NA	NA	NA
Westerschelde_BI.We.au.05.937	205	0	NA	NA	NA	NA
Westerschelde_BI.We.au.05.938	70	0	NA	NA	NA	NA
Westerschelde_BI.We.au.05.940	198	0	NA	NA	NA	NA
Westerschelde_BI.We.au.07.901	294	0	NA	NA	NA	NA
Westerschelde_BI.We.au.07.902	325	0	NA	NA	NA	NA
Westerschelde_BI.We.au.07.903	181	0	NA	NA	NA	NA
Westerschelde_BI.We.au.07.905	304	0	NA	NA	NA	NA
Westerschelde_BI.We.au.07.906	211	0	NA	NA	NA	NA
Westerschelde_BI.We.au.07.907	191	0	NA	NA	NA	NA
Westerschelde_BI.We.au.07.908	177	0	NA	NA	NA	NA
Westerschelde_BI.We.au.07.909	253	0	NA	NA	NA	NA
Westerschelde_BI.We.au.07.910	232	0	NA	NA	NA	NA
Westerschelde_BI.We.au.07.911	167	0	NA	NA	NA	NA
Westerschelde_BI.We.au.07.912	132	0	NA	NA	NA	NA
Westerschelde_BI.We.au.07.913	301	0	NA	NA	NA	NA
Westerschelde_BI.We.au.07.914	259	0	NA	NA	NA	NA
Westerschelde_BI.We.au.07.915	229	667	NA	NA	NA	NA
Westerschelde_BI.We.au.07.916	338	0	NA	NA	NA	NA
Westerschelde_BI.We.au.07.917	371	0	NA	NA	NA	NA
Westerschelde_BI.We.au.07.918	89	0	NA	NA	NA	NA
Westerschelde_BI.We.au.07.919	98	733	NA	NA	NA	NA
Westerschelde_BI.We.au.07.920	120	0	NA	NA	NA	NA
Westerschelde_BI.We.au.07.921	383	0	NA	NA	NA	NA
Westerschelde_BI.We.au.07.922	353	867	NA	NA	NA	NA
Westerschelde_BI.We.au.07.923	363	333	NA	NA	NA	NA
Westerschelde_BI.We.au.07.924	355	0	NA	NA	NA	NA
Westerschelde_BI.We.au.07.925	232	0	NA	NA	NA	NA
Westerschelde_BI.We.au.07.926	310	0	NA	NA	NA	NA
Westerschelde_BI.We.au.07.927	313	0	NA	NA	NA	NA
Westerschelde_BI.We.au.07.928	304	0	NA	NA	NA	NA
Westerschelde_BI.We.au.07.929	329	0	NA	NA	NA	NA
Westerschelde_BI.We.au.07.930	429	0	NA	NA	NA	NA
Westerschelde_BI.We.au.07.931	146	0	NA	NA	NA	NA
Westerschelde_BI.We.au.07.932	88	0	NA	NA	NA	NA
Westerschelde_BI.We.au.07.933	186	0	NA	NA	NA	NA
Westerschelde_BI.We.au.07.934	71	0	NA	NA	NA	NA
Westerschelde_BI.We.au.07.937	196	0	NA	NA	NA	NA
Westerschelde_BI.We.au.07.938	84	0	NA	NA	NA	NA
Westerschelde_BI.We.au.07.939	53	0	NA	NA	NA	NA
Westerschelde_BI.We.au.08.901	284	0	NA	NA	NA	NA
Westerschelde_BI.We.au.08.903	270	0	NA	NA	NA	NA
Westerschelde_BI.We.au.08.904	192	0	NA	NA	NA	NA
Westerschelde_BI.We.au.08.905	233	0	NA	NA	NA	NA
Westerschelde_BI.We.au.08.906	270	0	NA	NA	NA	NA
Westerschelde_BI.We.au.08.907	279	0	NA	NA	NA	NA
Westerschelde_BI.We.au.08.908	309	0	NA	NA	NA	NA
Westerschelde_BI.We.au.08.909	263	0	NA	NA	NA	NA
Westerschelde_BI.We.au.08.910	254	0	NA	NA	NA	NA
Westerschelde_BI.We.au.08.911	380	0	NA	NA	NA	NA
Westerschelde_BI.We.au.08.912	295	0	NA	NA	NA	NA
Westerschelde_BI.We.au.08.913	220	867	NA	NA	NA	NA
Westerschelde_BI.We.au.08.914	264	0	NA	NA	NA	NA
Westerschelde_BI.We.au.08.915	191	0	NA	NA	NA	NA
Westerschelde_BI.We.au.08.916	180	0	NA	NA	NA	NA
Westerschelde_BI.We.au.08.917	130	267	NA	NA	NA	NA
Westerschelde_BI.We.au.08.918	287	11600	NA	NA	NA	NA
Westerschelde_BI.We.au.08.919	134	0	NA	NA	NA	NA
Westerschelde_BI.We.au.08.920	264	67	NA	NA	NA	NA
Westerschelde_BI.We.au.08.921	317	400	NA	NA	NA	NA
Westerschelde_BI.We.au.08.922	422	0	NA	NA	NA	NA
Westerschelde_BI.We.au.08.923	164	0	NA	NA	NA	NA
Westerschelde_BI.We.au.08.924	306	0	NA	NA	NA	NA
Westerschelde_BI.We.au.08.925	436	0	NA	NA	NA	NA
Westerschelde_BI.We.au.08.926	230	0	NA	NA	NA	NA
Westerschelde_BI.We.au.08.928	254	0	NA	NA	NA	NA
Westerschelde_BI.We.au.08.929	391	0	NA	NA	NA	NA
Westerschelde_BI.We.au.08.931	224	0	NA	NA	NA	NA
Westerschelde_BI.We.au.08.932	118	0	NA	NA	NA	NA
Westerschelde_BI.We.au.08.934	59	0	NA	NA	NA	NA
Westerschelde_BI.We.au.08.937	243	0	NA	NA	NA	NA
Westerschelde_BI.We.au.08.938	204	0	NA	NA	NA	NA
Westerschelde_BI.We.au.08.939	271	0	NA	NA	NA	NA
Westerschelde_BI.We.au.08.940	136	0	NA	NA	NA	NA
Westerschelde_BI.We.sp.01.901	168	0	NA	NA	NA	NA
Westerschelde_BI.We.sp.01.902	269	0	NA	NA	NA	NA
Westerschelde_BI.We.sp.01.903	192	0	NA	NA	NA	NA
Westerschelde_BI.We.sp.01.904	201	0	NA	NA	NA	NA
Westerschelde_BI.We.sp.01.905	262	0	NA	NA	NA	NA
Westerschelde_BI.We.sp.01.906	303	0	NA	NA	NA	NA
Westerschelde_BI.We.sp.01.907	396	0	NA	NA	NA	NA
Westerschelde_BI.We.sp.01.908	316	0	NA	NA	NA	NA
Westerschelde_BI.We.sp.01.909	142	0	NA	NA	NA	NA
Westerschelde_BI.We.sp.01.910	255	0	NA	NA	NA	NA
Westerschelde_BI.We.sp.01.911	385	0	NA	NA	NA	NA
Westerschelde_BI.We.sp.01.912	83	0	NA	NA	NA	NA
Westerschelde_BI.We.sp.01.913	254	0	NA	NA	NA	NA
Westerschelde_BI.We.sp.01.914	350	0	NA	NA	NA	NA
Westerschelde_BI.We.sp.01.915	252	0	NA	NA	NA	NA
Westerschelde_BI.We.sp.01.916	178	0	NA	NA	NA	NA
Westerschelde_BI.We.sp.01.917	190	0	NA	NA	NA	NA
Westerschelde_BI.We.sp.01.918	210	0	NA	NA	NA	NA
Westerschelde_BI.We.sp.01.919	165	6600	NA	NA	NA	NA
Westerschelde_BI.We.sp.01.920	295	0	NA	NA	NA	NA
Westerschelde_BI.We.sp.01.921	382	0	NA	NA	NA	NA
Westerschelde_BI.We.sp.01.922	240	0	NA	NA	NA	NA
Westerschelde_BI.We.sp.01.923	177	0	NA	NA	NA	NA
Westerschelde_BI.We.sp.01.925	291	0	NA	NA	NA	NA
Westerschelde_BI.We.sp.01.926	349	0	NA	NA	NA	NA
Westerschelde_BI.We.sp.01.928	313	0	NA	NA	NA	NA
Westerschelde_BI.We.sp.01.930	265	0	NA	NA	NA	NA
Westerschelde_BI.We.sp.01.933	71	0	NA	NA	NA	NA
Westerschelde_BI.We.sp.01.934	139	0	NA	NA	NA	NA
Westerschelde_BI.We.sp.01.935	113	0	NA	NA	NA	NA
Westerschelde_BI.We.sp.01.936	195	0	NA	NA	NA	NA
Westerschelde_BI.We.sp.01.937	59	0	NA	NA	NA	NA
Westerschelde_BI.We.sp.01.939	116	0	NA	NA	NA	NA
Westerschelde_BI.We.sp.01.940	367	0	NA	NA	NA	NA
Westerschelde_BI.We.sp.02.901	173	0	NA	NA	NA	NA
Westerschelde_BI.We.sp.02.902	248	0	NA	NA	NA	NA
Westerschelde_BI.We.sp.02.903	296	0	NA	NA	NA	NA
Westerschelde_BI.We.sp.02.905	282	0	NA	NA	NA	NA
Westerschelde_BI.We.sp.02.906	170	0	NA	NA	NA	NA
Westerschelde_BI.We.sp.02.907	207	0	NA	NA	NA	NA
Westerschelde_BI.We.sp.02.909	300	0	NA	NA	NA	NA
Westerschelde_BI.We.sp.02.910	177	0	NA	NA	NA	NA
Westerschelde_BI.We.sp.02.911	49	0	NA	NA	NA	NA
Westerschelde_BI.We.sp.02.912	268	0	NA	NA	NA	NA
Westerschelde_BI.We.sp.02.913	414	0	NA	NA	NA	NA
Westerschelde_BI.We.sp.02.914	343	0	NA	NA	NA	NA
Westerschelde_BI.We.sp.02.915	481	0	NA	NA	NA	NA
Westerschelde_BI.We.sp.02.916	442	7867	NA	NA	NA	NA
Westerschelde_BI.We.sp.02.917	49	0	NA	NA	NA	NA
Westerschelde_BI.We.sp.02.918	302	67	NA	NA	NA	NA
Westerschelde_BI.We.sp.02.919	317	0	NA	NA	NA	NA
Westerschelde_BI.We.sp.02.920	246	0	NA	NA	NA	NA
Westerschelde_BI.We.sp.02.921	295	0	NA	NA	NA	NA
Westerschelde_BI.We.sp.02.923	476	0	NA	NA	NA	NA
Westerschelde_BI.We.sp.02.924	336	0	NA	NA	NA	NA
Westerschelde_BI.We.sp.02.925	38	0	NA	NA	NA	NA
Westerschelde_BI.We.sp.02.927	368	0	NA	NA	NA	NA
Westerschelde_BI.We.sp.02.928	384	0	NA	NA	NA	NA
Westerschelde_BI.We.sp.02.929	252	0	NA	NA	NA	NA
Westerschelde_BI.We.sp.02.932	224	0	NA	NA	NA	NA
Westerschelde_BI.We.sp.02.933	244	0	NA	NA	NA	NA
Westerschelde_BI.We.sp.02.934	51	0	NA	NA	NA	NA
Westerschelde_BI.We.sp.02.935	194	0	NA	NA	NA	NA
Westerschelde_BI.We.sp.02.937	248	0	NA	NA	NA	NA
Westerschelde_BI.We.sp.02.939	126	0	NA	NA	NA	NA
Westerschelde_BI.We.sp.02.940	299	0	NA	NA	NA	NA
Westerschelde_BI.We.sp.03.901	273	0	NA	NA	NA	NA
Westerschelde_BI.We.sp.03.902	225	0	NA	NA	NA	NA
Westerschelde_BI.We.sp.03.903	214	0	NA	NA	NA	NA
Westerschelde_BI.We.sp.03.905	124	0	NA	NA	NA	NA
Westerschelde_BI.We.sp.03.907	252	0	NA	NA	NA	NA
Westerschelde_BI.We.sp.03.908	255	0	NA	NA	NA	NA
Westerschelde_BI.We.sp.03.909	284	0	NA	NA	NA	NA
Westerschelde_BI.We.sp.03.912	255	0	NA	NA	NA	NA
Westerschelde_BI.We.sp.03.913	331	0	NA	NA	NA	NA
Westerschelde_BI.We.sp.03.914	217	0	NA	NA	NA	NA
Westerschelde_BI.We.sp.03.915	196	0	NA	NA	NA	NA
Westerschelde_BI.We.sp.03.916	335	0	NA	NA	NA	NA
Westerschelde_BI.We.sp.03.917	329	0	NA	NA	NA	NA
Westerschelde_BI.We.sp.03.919	354	0	NA	NA	NA	NA
Westerschelde_BI.We.sp.03.920	245	0	NA	NA	NA	NA
Westerschelde_BI.We.sp.03.922	161	0	NA	NA	NA	NA
Westerschelde_BI.We.sp.03.923	179	0	NA	NA	NA	NA
Westerschelde_BI.We.sp.03.924	374	0	NA	NA	NA	NA
Westerschelde_BI.We.sp.03.925	381	0	NA	NA	NA	NA
Westerschelde_BI.We.sp.03.926	206	0	NA	NA	NA	NA
Westerschelde_BI.We.sp.03.927	218	0	NA	NA	NA	NA
Westerschelde_BI.We.sp.03.928	40	0	NA	NA	NA	NA
Westerschelde_BI.We.sp.03.930	187	0	NA	NA	NA	NA
Westerschelde_BI.We.sp.03.931	84	0	NA	NA	NA	NA
Westerschelde_BI.We.sp.03.934	82	0	NA	NA	NA	NA
Westerschelde_BI.We.sp.03.935	39	0	NA	NA	NA	NA
Westerschelde_BI.We.sp.03.936	189	0	NA	NA	NA	NA
Westerschelde_BI.We.sp.03.937	110	400	NA	NA	NA	NA
Westerschelde_BI.We.sp.03.938	86	0	NA	NA	NA	NA
Westerschelde_BI.We.sp.03.939	110	0	NA	NA	NA	NA
Westerschelde_BI.We.sp.03.940	169	0	NA	NA	NA	NA
Westerschelde_BI.We.sp.04.901	81	0	NA	NA	NA	NA
Westerschelde_BI.We.sp.04.902	234	0	NA	NA	NA	NA
Westerschelde_BI.We.sp.04.903	238	0	NA	NA	NA	NA
Westerschelde_BI.We.sp.04.904	203	0	NA	NA	NA	NA
Westerschelde_BI.We.sp.04.905	252	0	NA	NA	NA	NA
Westerschelde_BI.We.sp.04.906	198	0	NA	NA	NA	NA
Westerschelde_BI.We.sp.04.907	173	0	NA	NA	NA	NA
Westerschelde_BI.We.sp.04.908	289	0	NA	NA	NA	NA
Westerschelde_BI.We.sp.04.910	81	0	NA	NA	NA	NA
Westerschelde_BI.We.sp.04.911	386	0	NA	NA	NA	NA
Westerschelde_BI.We.sp.04.912	169	0	NA	NA	NA	NA
Westerschelde_BI.We.sp.04.913	85	0	NA	NA	NA	NA
Westerschelde_BI.We.sp.04.914	299	0	NA	NA	NA	NA
Westerschelde_BI.We.sp.04.915	271	0	NA	NA	NA	NA
Westerschelde_BI.We.sp.04.916	249	0	NA	NA	NA	NA
Westerschelde_BI.We.sp.04.917	433	0	NA	NA	NA	NA
Westerschelde_BI.We.sp.04.918	192	0	NA	NA	NA	NA
Westerschelde_BI.We.sp.04.919	307	0	NA	NA	NA	NA
Westerschelde_BI.We.sp.04.920	248	0	NA	NA	NA	NA
Westerschelde_BI.We.sp.04.921	394	0	NA	NA	NA	NA
Westerschelde_BI.We.sp.04.922	350	0	NA	NA	NA	NA
Westerschelde_BI.We.sp.04.923	154	0	NA	NA	NA	NA
Westerschelde_BI.We.sp.04.924	220	0	NA	NA	NA	NA
Westerschelde_BI.We.sp.04.925	329	0	NA	NA	NA	NA
Westerschelde_BI.We.sp.04.927	283	0	NA	NA	NA	NA
Westerschelde_BI.We.sp.04.928	173	0	NA	NA	NA	NA
Westerschelde_BI.We.sp.04.930	192	0	NA	NA	NA	NA
Westerschelde_BI.We.sp.04.931	221	2333	NA	NA	NA	NA
Westerschelde_BI.We.sp.04.933	176	200	NA	NA	NA	NA
Westerschelde_BI.We.sp.04.934	148	0	NA	NA	NA	NA
Westerschelde_BI.We.sp.04.935	247	467	NA	NA	NA	NA
Westerschelde_BI.We.sp.04.936	377	0	NA	NA	NA	NA
Westerschelde_BI.We.sp.04.937	198	67	NA	NA	NA	NA
Westerschelde_BI.We.sp.04.939	71	0	NA	NA	NA	NA
Westerschelde_BI.We.sp.04.940	120	0	NA	NA	NA	NA
Westerschelde_BI.We.sp.05.901	245	0	NA	NA	NA	NA
Westerschelde_BI.We.sp.05.902	237	0	NA	NA	NA	NA
Westerschelde_BI.We.sp.05.903	468	0	NA	NA	NA	NA
Westerschelde_BI.We.sp.05.904	40	0	NA	NA	NA	NA
Westerschelde_BI.We.sp.05.905	257	0	NA	NA	NA	NA
Westerschelde_BI.We.sp.05.906	245	0	NA	NA	NA	NA
Westerschelde_BI.We.sp.05.907	233	0	NA	NA	NA	NA
Westerschelde_BI.We.sp.05.908	290	0	NA	NA	NA	NA
Westerschelde_BI.We.sp.05.909	263	0	NA	NA	NA	NA
Westerschelde_BI.We.sp.05.910	82	0	NA	NA	NA	NA
Westerschelde_BI.We.sp.05.911	402	0	NA	NA	NA	NA
Westerschelde_BI.We.sp.05.912	427	0	NA	NA	NA	NA
Westerschelde_BI.We.sp.05.913	79	0	NA	NA	NA	NA
Westerschelde_BI.We.sp.05.915	227	0	NA	NA	NA	NA
Westerschelde_BI.We.sp.05.917	257	0	NA	NA	NA	NA
Westerschelde_BI.We.sp.05.918	300	0	NA	NA	NA	NA
Westerschelde_BI.We.sp.05.919	369	0	NA	NA	NA	NA
Westerschelde_BI.We.sp.05.920	474	0	NA	NA	NA	NA
Westerschelde_BI.We.sp.05.922	267	0	NA	NA	NA	NA
Westerschelde_BI.We.sp.05.923	382	0	NA	NA	NA	NA
Westerschelde_BI.We.sp.05.924	199	0	NA	NA	NA	NA
Westerschelde_BI.We.sp.05.926	72	0	NA	NA	NA	NA
Westerschelde_BI.We.sp.05.928	190	0	NA	NA	NA	NA
Westerschelde_BI.We.sp.05.931	218	0	NA	NA	NA	NA
Westerschelde_BI.We.sp.05.932	296	0	NA	NA	NA	NA
Westerschelde_BI.We.sp.05.934	208	0	NA	NA	NA	NA
Westerschelde_BI.We.sp.05.936	196	0	NA	NA	NA	NA
Westerschelde_BI.We.sp.05.937	186	0	NA	NA	NA	NA
Westerschelde_BI.We.sp.06.901	253	4867	NA	NA	NA	NA
Westerschelde_BI.We.sp.06.902	304	83019	NA	NA	NA	NA
Westerschelde_BI.We.sp.06.903	177	0	NA	NA	NA	NA
Westerschelde_BI.We.sp.06.904	337	7547	NA	NA	NA	NA
Westerschelde_BI.We.sp.06.906	382	0	NA	NA	NA	NA
Westerschelde_BI.We.sp.06.907	220	0	NA	NA	NA	NA
Westerschelde_BI.We.sp.06.908	174	0	NA	NA	NA	NA
Westerschelde_BI.We.sp.06.909	241	0	NA	NA	NA	NA
Westerschelde_BI.We.sp.06.910	356	0	NA	NA	NA	NA
Westerschelde_BI.We.sp.06.911	266	0	NA	NA	NA	NA
Westerschelde_BI.We.sp.06.912	177	0	NA	NA	NA	NA
Westerschelde_BI.We.sp.06.913	266	0	NA	NA	NA	NA
Westerschelde_BI.We.sp.06.914	150	0	NA	NA	NA	NA
Westerschelde_BI.We.sp.06.915	305	0	NA	NA	NA	NA
Westerschelde_BI.We.sp.06.916	181	0	NA	NA	NA	NA
Westerschelde_BI.We.sp.06.917	253	2667	NA	NA	NA	NA
Westerschelde_BI.We.sp.06.918	315	3333	NA	NA	NA	NA
Westerschelde_BI.We.sp.06.919	210	0	NA	NA	NA	NA
Westerschelde_BI.We.sp.06.920	233	800	NA	NA	NA	NA
Westerschelde_BI.We.sp.06.921	165	0	NA	NA	NA	NA
Westerschelde_BI.We.sp.06.922	380	51572	NA	NA	NA	NA
Westerschelde_BI.We.sp.06.923	391	17610	NA	NA	NA	NA
Westerschelde_BI.We.sp.06.924	218	53459	NA	NA	NA	NA
Westerschelde_BI.We.sp.06.925	390	0	NA	NA	NA	NA
Westerschelde_BI.We.sp.06.926	205	0	NA	NA	NA	NA
Westerschelde_BI.We.sp.06.927	195	0	NA	NA	NA	NA
Westerschelde_BI.We.sp.06.928	207	0	NA	NA	NA	NA
Westerschelde_BI.We.sp.06.929	332	0	NA	NA	NA	NA
Westerschelde_BI.We.sp.06.932	249	0	NA	NA	NA	NA
Westerschelde_BI.We.sp.06.933	237	0	NA	NA	NA	NA
Westerschelde_BI.We.sp.06.934	140	0	NA	NA	NA	NA
Westerschelde_BI.We.sp.06.935	65	0	NA	NA	NA	NA
Westerschelde_BI.We.sp.06.937	213	67	NA	NA	NA	NA
Westerschelde_BI.We.sp.06.938	225	0	NA	NA	NA	NA
Westerschelde_BI.We.sp.06.939	327	0	NA	NA	NA	NA
Westerschelde_BI.We.sp.06.940	178	0	NA	NA	NA	NA
Westerschelde_BI.We.sp.07.901	309	0	NA	NA	NA	NA
Westerschelde_BI.We.sp.07.902	224	67	NA	NA	NA	NA
Westerschelde_BI.We.sp.07.903	196	629	NA	NA	NA	NA
Westerschelde_BI.We.sp.07.904	212	0	NA	NA	NA	NA
Westerschelde_BI.We.sp.07.905	235	59120	NA	NA	NA	NA
Westerschelde_BI.We.sp.08.901	151	0	NA	NA	NA	NA
Westerschelde_BI.We.sp.08.902	155	0	NA	NA	NA	NA
Westerschelde_BI.We.sp.08.903	353	0	NA	NA	NA	NA
Westerschelde_BI.We.sp.08.904	357	0	NA	NA	NA	NA
Westerschelde_BI.We.sp.08.905	189	0	NA	NA	NA	NA
Westerschelde_BI.We.sp.08.906	229	0	NA	NA	NA	NA
Westerschelde_BI.We.sp.08.907	320	0	NA	NA	NA	NA
Westerschelde_BI.We.sp.08.908	326	0	NA	NA	NA	NA
Westerschelde_BI.We.sp.08.909	345	0	NA	NA	NA	NA
Westerschelde_BI.We.sp.08.910	242	0	NA	NA	NA	NA
Westerschelde_BI.We.sp.08.911	206	0	NA	NA	NA	NA
Westerschelde_BI.We.sp.08.912	256	0	NA	NA	NA	NA
Westerschelde_BI.We.sp.08.913	206	0	NA	NA	NA	NA
Westerschelde_BI.We.sp.08.914	191	0	NA	NA	NA	NA
Westerschelde_BI.We.sp.08.915	115	0	NA	NA	NA	NA
Westerschelde_BI.We.sp.08.916	378	0	NA	NA	NA	NA
Westerschelde_BI.We.sp.08.917	403	0	NA	NA	NA	NA
Westerschelde_BI.We.sp.08.919	253	0	NA	NA	NA	NA
Westerschelde_BI.We.sp.08.920	345	0	NA	NA	NA	NA
Westerschelde_BI.We.sp.08.922	272	0	NA	NA	NA	NA
Westerschelde_BI.We.sp.08.924	283	0	NA	NA	NA	NA
Westerschelde_BI.We.sp.08.925	225	67	NA	NA	NA	NA
Westerschelde_BI.We.sp.08.926	372	0	NA	NA	NA	NA
Westerschelde_BI.We.sp.08.927	50	0	NA	NA	NA	NA
Westerschelde_BI.We.sp.08.928	259	0	NA	NA	NA	NA
Westerschelde_BI.We.sp.08.929	271	0	NA	NA	NA	NA
Westerschelde_BI.We.sp.08.931	311	0	NA	NA	NA	NA
Westerschelde_BI.We.sp.08.932	203	0	NA	NA	NA	NA
Westerschelde_BI.We.sp.08.933	222	0	NA	NA	NA	NA
Westerschelde_BI.We.sp.08.934	167	0	NA	NA	NA	NA
Westerschelde_BI.We.sp.08.935	182	0	NA	NA	NA	NA
Westerschelde_BI.We.sp.08.937	173	0	NA	NA	NA	NA
Westerschelde_BI.We.sp.08.938	347	133	NA	NA	NA	NA
Westerschelde_BI.We.sp.08.939	125	0	NA	NA	NA	NA
Westerschelde_BI.We.sp.08.940	56	0	NA	NA	NA	NA
Westerschelde_MO.We.au.01.1201	210	0	NA	NA	NA	NA
Westerschelde_MO.We.au.01.1204	227	0	NA	NA	NA	NA
Westerschelde_MO.We.au.01.1205	199	0	NA	NA	NA	NA
Westerschelde_MO.We.au.01.1211	240	0	NA	NA	NA	NA
Westerschelde_MO.We.au.01.1212	259	0	NA	NA	NA	NA
Westerschelde_MO.We.au.01.1213	265	0	NA	NA	NA	NA
Westerschelde_MO.We.au.01.1214	198	0	NA	NA	NA	NA
Westerschelde_MO.We.au.01.1215	162	0	NA	NA	NA	NA
Westerschelde_MO.We.au.01.1221	233	0	NA	NA	NA	NA
Westerschelde_MO.We.au.01.1224	368	0	NA	NA	NA	NA
Westerschelde_MO.We.au.01.1225	270	0	NA	NA	NA	NA
Westerschelde_MO.We.au.01.1231	178	0	NA	NA	NA	NA
Westerschelde_MO.We.au.01.1232	274	0	NA	NA	NA	NA
Westerschelde_MO.We.au.01.1233	169	0	NA	NA	NA	NA
Westerschelde_MO.We.au.01.1234	180	0	NA	NA	NA	NA
Westerschelde_MO.We.au.01.241	183	0	NA	NA	NA	NA
Westerschelde_MO.We.au.01.242	206	0	NA	NA	NA	NA
Westerschelde_MO.We.au.01.243	187	0	NA	NA	NA	NA
Westerschelde_MO.We.au.02.1201	274	0	NA	NA	NA	NA
Westerschelde_MO.We.au.02.1202	243	0	NA	NA	NA	NA
Westerschelde_MO.We.au.02.1203	53	0	NA	NA	NA	NA
Westerschelde_MO.We.au.02.1204	220	0	NA	NA	NA	NA
Westerschelde_MO.We.au.02.1205	56	0	NA	NA	NA	NA
Westerschelde_MO.We.au.02.1211	138	0	NA	NA	NA	NA
Westerschelde_MO.We.au.02.1212	231	67	NA	NA	NA	NA
Westerschelde_MO.We.au.02.1213	172	0	NA	NA	NA	NA
Westerschelde_MO.We.au.02.1214	278	0	NA	NA	NA	NA
Westerschelde_MO.We.au.02.1215	289	0	NA	NA	NA	NA
Westerschelde_MO.We.au.02.1222	258	0	NA	NA	NA	NA
Westerschelde_MO.We.au.02.1223	380	0	NA	NA	NA	NA
Westerschelde_MO.We.au.02.1224	273	0	NA	NA	NA	NA
Westerschelde_MO.We.au.02.1225	163	0	NA	NA	NA	NA
Westerschelde_MO.We.au.02.1231	170	0	NA	NA	NA	NA
Westerschelde_MO.We.au.02.1232	345	0	NA	NA	NA	NA
Westerschelde_MO.We.au.02.1233	172	0	NA	NA	NA	NA
Westerschelde_MO.We.au.02.1234	97	0	NA	NA	NA	NA
Westerschelde_MO.We.au.02.1235	178	0	NA	NA	NA	NA
Westerschelde_MO.We.au.02.241	177	0	NA	NA	NA	NA
Westerschelde_MO.We.au.02.242	198	0	NA	NA	NA	NA
Westerschelde_MO.We.au.02.243	206	0	NA	NA	NA	NA
Westerschelde_MO.We.au.03.1202	223	0	NA	NA	NA	NA
Westerschelde_MO.We.au.03.1203	235	0	NA	NA	NA	NA
Westerschelde_MO.We.au.03.1204	187	0	NA	NA	NA	NA
Westerschelde_MO.We.au.03.1205	245	0	NA	NA	NA	NA
Westerschelde_MO.We.au.03.1211	158	0	NA	NA	NA	NA
Westerschelde_MO.We.au.03.1212	163	0	NA	NA	NA	NA
Westerschelde_MO.We.au.03.1214	225	0	NA	NA	NA	NA
Westerschelde_MO.We.au.03.1215	202	0	NA	NA	NA	NA
Westerschelde_MO.We.au.03.1222	272	0	NA	NA	NA	NA
Westerschelde_MO.We.au.03.1223	223	0	NA	NA	NA	NA
Westerschelde_MO.We.au.03.1224	241	0	NA	NA	NA	NA
Westerschelde_MO.We.au.03.1225	243	0	NA	NA	NA	NA
Westerschelde_MO.We.au.03.1231	294	0	NA	NA	NA	NA
Westerschelde_MO.We.au.03.1232	110	0	NA	NA	NA	NA
Westerschelde_MO.We.au.03.1233	197	0	NA	NA	NA	NA
Westerschelde_MO.We.au.03.1234	222	0	NA	NA	NA	NA
Westerschelde_MO.We.au.03.1235	153	0	NA	NA	NA	NA
Westerschelde_MO.We.au.03.241	190	0	NA	NA	NA	NA
Westerschelde_MO.We.au.03.242	196	0	NA	NA	NA	NA
Westerschelde_MO.We.au.03.243	254	0	NA	NA	NA	NA
Westerschelde_MO.We.au.04.1201	208	0	NA	NA	NA	NA
Westerschelde_MO.We.au.04.1203	210	0	NA	NA	NA	NA
Westerschelde_MO.We.au.04.1204	151	0	NA	NA	NA	NA
Westerschelde_MO.We.au.04.1205	249	0	NA	NA	NA	NA
Westerschelde_MO.We.au.04.1212	208	0	NA	NA	NA	NA
Westerschelde_MO.We.au.04.1213	237	0	NA	NA	NA	NA
Westerschelde_MO.We.au.04.1221	51	0	NA	NA	NA	NA
Westerschelde_MO.We.au.04.1222	237	0	NA	NA	NA	NA
Westerschelde_MO.We.au.04.1224	207	0	NA	NA	NA	NA
Westerschelde_MO.We.au.04.1225	293	0	NA	NA	NA	NA
Westerschelde_MO.We.au.04.1231	174	0	NA	NA	NA	NA
Westerschelde_MO.We.au.04.1232	189	0	NA	NA	NA	NA
Westerschelde_MO.We.au.04.1233	202	0	NA	NA	NA	NA
Westerschelde_MO.We.au.04.1234	161	0	NA	NA	NA	NA
Westerschelde_MO.We.au.04.1235	251	0	NA	NA	NA	NA
Westerschelde_MO.We.au.04.241	196	0	NA	NA	NA	NA
Westerschelde_MO.We.au.04.242	228	0	NA	NA	NA	NA
Westerschelde_MO.We.au.05.1201	243	0	NA	NA	NA	NA
Westerschelde_MO.We.au.05.1202	165	0	NA	NA	NA	NA
Westerschelde_MO.We.au.05.1203	215	0	NA	NA	NA	NA
Westerschelde_MO.We.au.05.1204	248	0	NA	NA	NA	NA
Westerschelde_MO.We.au.05.1205	209	0	NA	NA	NA	NA
Westerschelde_MO.We.au.05.1211	183	0	NA	NA	NA	NA
Westerschelde_MO.We.au.05.1212	160	0	NA	NA	NA	NA
Westerschelde_MO.We.au.05.1214	200	0	NA	NA	NA	NA
Westerschelde_MO.We.au.05.1215	265	0	NA	NA	NA	NA
Westerschelde_MO.We.au.05.1221	334	0	NA	NA	NA	NA
Westerschelde_MO.We.au.05.1222	217	0	NA	NA	NA	NA
Westerschelde_MO.We.au.05.1223	177	0	NA	NA	NA	NA
Westerschelde_MO.We.au.05.1231	167	0	NA	NA	NA	NA
Westerschelde_MO.We.au.05.1232	171	0	NA	NA	NA	NA
Westerschelde_MO.We.au.05.1233	198	0	NA	NA	NA	NA
Westerschelde_MO.We.au.05.1234	235	0	NA	NA	NA	NA
Westerschelde_MO.We.au.05.241	184	0	NA	NA	NA	NA
Westerschelde_MO.We.au.05.242	210	0	NA	NA	NA	NA
Westerschelde_MO.We.au.05.243	213	0	NA	NA	NA	NA
Westerschelde_MO.We.au.08.1201	188	0	NA	NA	NA	NA
Westerschelde_MO.We.au.08.1202	175	0	NA	NA	NA	NA
Westerschelde_MO.We.au.08.1203	268	0	NA	NA	NA	NA
Westerschelde_MO.We.au.08.1204	239	0	NA	NA	NA	NA
Westerschelde_MO.We.au.08.1205	203	0	NA	NA	NA	NA
Westerschelde_MO.We.au.08.1211	267	0	NA	NA	NA	NA
Westerschelde_MO.We.au.08.1212	198	0	NA	NA	NA	NA
Westerschelde_MO.We.au.08.1213	106	0	NA	NA	NA	NA
Westerschelde_MO.We.au.08.1214	301	0	NA	NA	NA	NA
Westerschelde_MO.We.au.08.1215	191	0	NA	NA	NA	NA
Westerschelde_MO.We.au.08.1221	19	0	NA	NA	NA	NA
Westerschelde_MO.We.au.08.1222	17	0	NA	NA	NA	NA
Westerschelde_MO.We.au.08.1224	286	0	NA	NA	NA	NA
Westerschelde_MO.We.au.08.1225	157	0	NA	NA	NA	NA
Westerschelde_MO.We.au.08.1231	158	0	NA	NA	NA	NA
Westerschelde_MO.We.au.08.1232	81	0	NA	NA	NA	NA
Westerschelde_MO.We.au.08.1233	48	67	NA	NA	NA	NA
Westerschelde_MO.We.au.08.1234	169	0	NA	NA	NA	NA
Westerschelde_MO.We.au.08.1235	192	0	NA	NA	NA	NA
Westerschelde_MO.We.sp.01.1201	230	0	NA	NA	NA	NA
Westerschelde_MO.We.sp.01.1202	216	0	NA	NA	NA	NA
Westerschelde_MO.We.sp.01.1203	229	0	NA	NA	NA	NA
Westerschelde_MO.We.sp.01.1204	159	0	NA	NA	NA	NA
Westerschelde_MO.We.sp.01.1205	233	0	NA	NA	NA	NA
Westerschelde_MO.We.sp.01.1211	292	0	NA	NA	NA	NA
Westerschelde_MO.We.sp.01.1212	167	0	NA	NA	NA	NA
Westerschelde_MO.We.sp.01.1213	244	0	NA	NA	NA	NA
Westerschelde_MO.We.sp.01.1214	180	0	NA	NA	NA	NA
Westerschelde_MO.We.sp.01.1215	197	0	NA	NA	NA	NA
Westerschelde_MO.We.sp.01.1221	406	0	NA	NA	NA	NA
Westerschelde_MO.We.sp.01.1223	189	0	NA	NA	NA	NA
Westerschelde_MO.We.sp.01.1224	431	0	NA	NA	NA	NA
Westerschelde_MO.We.sp.01.1225	311	0	NA	NA	NA	NA
Westerschelde_MO.We.sp.01.1231	194	0	NA	NA	NA	NA
Westerschelde_MO.We.sp.01.1232	276	0	NA	NA	NA	NA
Westerschelde_MO.We.sp.01.1233	194	0	NA	NA	NA	NA
Westerschelde_MO.We.sp.01.1234	221	0	NA	NA	NA	NA
Westerschelde_MO.We.sp.01.1235	201	0	NA	NA	NA	NA
Westerschelde_MO.We.sp.01.241	185	0	NA	NA	NA	NA
Westerschelde_MO.We.sp.01.242	201	0	NA	NA	NA	NA
Westerschelde_MO.We.sp.01.243	219	0	NA	NA	NA	NA
Westerschelde_MO.We.sp.02.1201	265	0	NA	NA	NA	NA
Westerschelde_MO.We.sp.02.1202	157	0	NA	NA	NA	NA
Westerschelde_MO.We.sp.02.1203	169	0	NA	NA	NA	NA
Westerschelde_MO.We.sp.02.1204	141	0	NA	NA	NA	NA
Westerschelde_MO.We.sp.02.1205	275	0	NA	NA	NA	NA
Westerschelde_MO.We.sp.02.1211	194	0	NA	NA	NA	NA
Westerschelde_MO.We.sp.02.1212	248	0	NA	NA	NA	NA
Westerschelde_MO.We.sp.02.1213	187	0	NA	NA	NA	NA
Westerschelde_MO.We.sp.02.1215	229	0	NA	NA	NA	NA
Westerschelde_MO.We.sp.02.1221	187	0	NA	NA	NA	NA
Westerschelde_MO.We.sp.02.1222	141	0	NA	NA	NA	NA
Westerschelde_MO.We.sp.02.1224	357	0	NA	NA	NA	NA
Westerschelde_MO.We.sp.02.1225	42	0	NA	NA	NA	NA
Westerschelde_MO.We.sp.02.1231	192	0	NA	NA	NA	NA
Westerschelde_MO.We.sp.02.1232	250	0	NA	NA	NA	NA
Westerschelde_MO.We.sp.02.1233	169	0	NA	NA	NA	NA
Westerschelde_MO.We.sp.02.1234	173	0	NA	NA	NA	NA
Westerschelde_MO.We.sp.02.1235	178	0	NA	NA	NA	NA
Westerschelde_MO.We.sp.02.241	185	0	NA	NA	NA	NA
Westerschelde_MO.We.sp.02.242	202	0	NA	NA	NA	NA
Westerschelde_MO.We.sp.02.243	211	0	NA	NA	NA	NA
Westerschelde_MO.We.sp.03.1201	204	0	NA	NA	NA	NA
Westerschelde_MO.We.sp.03.1202	232	0	NA	NA	NA	NA
Westerschelde_MO.We.sp.03.1203	203	0	NA	NA	NA	NA
Westerschelde_MO.We.sp.03.1204	204	0	NA	NA	NA	NA
Westerschelde_MO.We.sp.03.1205	250	0	NA	NA	NA	NA
Westerschelde_MO.We.sp.03.1211	189	0	NA	NA	NA	NA
Westerschelde_MO.We.sp.03.1213	221	0	NA	NA	NA	NA
Westerschelde_MO.We.sp.03.1214	271	0	NA	NA	NA	NA
Westerschelde_MO.We.sp.03.1221	221	0	NA	NA	NA	NA
Westerschelde_MO.We.sp.03.1222	212	0	NA	NA	NA	NA
Westerschelde_MO.We.sp.03.1225	137	0	NA	NA	NA	NA
Westerschelde_MO.We.sp.03.1231	188	0	NA	NA	NA	NA
Westerschelde_MO.We.sp.03.1232	182	0	NA	NA	NA	NA
Westerschelde_MO.We.sp.03.1233	159	0	NA	NA	NA	NA
Westerschelde_MO.We.sp.03.1234	169	0	NA	NA	NA	NA
Westerschelde_MO.We.sp.03.241	190	133	NA	NA	NA	NA
Westerschelde_MO.We.sp.03.242	205	0	NA	NA	NA	NA
Westerschelde_MO.We.sp.03.243	238	0	NA	NA	NA	NA
Westerschelde_MO.We.sp.04.1203	232	0	NA	NA	NA	NA
Westerschelde_MO.We.sp.04.1204	193	0	NA	NA	NA	NA
Westerschelde_MO.We.sp.04.1205	201	0	NA	NA	NA	NA
Westerschelde_MO.We.sp.04.1211	178	67	NA	NA	NA	NA
Westerschelde_MO.We.sp.04.1212	184	0	NA	NA	NA	NA
Westerschelde_MO.We.sp.04.1214	192	0	NA	NA	NA	NA
Westerschelde_MO.We.sp.04.1215	148	0	NA	NA	NA	NA
Westerschelde_MO.We.sp.04.1221	330	0	NA	NA	NA	NA
Westerschelde_MO.We.sp.04.1222	192	0	NA	NA	NA	NA
Westerschelde_MO.We.sp.04.1223	280	0	NA	NA	NA	NA
Westerschelde_MO.We.sp.04.1224	421	0	NA	NA	NA	NA
Westerschelde_MO.We.sp.04.1225	81	0	NA	NA	NA	NA
Westerschelde_MO.We.sp.04.1231	180	0	NA	NA	NA	NA
Westerschelde_MO.We.sp.04.1232	258	0	NA	NA	NA	NA
Westerschelde_MO.We.sp.04.1233	184	0	NA	NA	NA	NA
Westerschelde_MO.We.sp.04.1234	202	0	NA	NA	NA	NA
Westerschelde_MO.We.sp.04.1235	242	0	NA	NA	NA	NA
Westerschelde_MO.We.sp.04.241	197	0	NA	NA	NA	NA
Westerschelde_MO.We.sp.04.242	217	0	NA	NA	NA	NA
Westerschelde_MO.We.sp.04.243	284	0	NA	NA	NA	NA
Westerschelde_MO.We.sp.05.1201	249	0	NA	NA	NA	NA
Westerschelde_MO.We.sp.05.1202	203	0	NA	NA	NA	NA
Westerschelde_MO.We.sp.05.1203	199	0	NA	NA	NA	NA
Westerschelde_MO.We.sp.05.1204	225	0	NA	NA	NA	NA
Westerschelde_MO.We.sp.05.1205	289	0	NA	NA	NA	NA
Westerschelde_MO.We.sp.05.1212	230	0	NA	NA	NA	NA
Westerschelde_MO.We.sp.05.1214	123	0	NA	NA	NA	NA
Westerschelde_MO.We.sp.05.1215	202	0	NA	NA	NA	NA
Westerschelde_MO.We.sp.05.1221	240	0	NA	NA	NA	NA
Westerschelde_MO.We.sp.05.1222	236	0	NA	NA	NA	NA
Westerschelde_MO.We.sp.05.1223	274	0	NA	NA	NA	NA
Westerschelde_MO.We.sp.05.1224	424	0	NA	NA	NA	NA
Westerschelde_MO.We.sp.05.1225	168	0	NA	NA	NA	NA
Westerschelde_MO.We.sp.05.1231	198	0	NA	NA	NA	NA
Westerschelde_MO.We.sp.05.1232	179	0	NA	NA	NA	NA
Westerschelde_MO.We.sp.05.1234	233	0	NA	NA	NA	NA
Westerschelde_MO.We.sp.05.1235	118	0	NA	NA	NA	NA
Westerschelde_MO.We.sp.05.241	195	0	NA	NA	NA	NA
Westerschelde_MO.We.sp.05.242	223	0	NA	NA	NA	NA
Westerschelde_MO.We.sp.05.243	240	0	NA	NA	NA	NA
Westerschelde_MO.We.sp.06.1201	239	0	NA	NA	NA	NA
Westerschelde_MO.We.sp.06.1202	229	0	NA	NA	NA	NA
Westerschelde_MO.We.sp.06.1204	172	0	NA	NA	NA	NA
Westerschelde_MO.We.sp.06.1205	245	0	NA	NA	NA	NA
Westerschelde_MO.We.sp.06.1211	300	0	NA	NA	NA	NA
Westerschelde_MO.We.sp.06.1215	271	0	NA	NA	NA	NA
Westerschelde_MO.We.sp.06.1221	278	0	NA	NA	NA	NA
Westerschelde_MO.We.sp.06.1223	335	0	NA	NA	NA	NA
Westerschelde_MO.We.sp.06.1224	367	0	NA	NA	NA	NA
Westerschelde_MO.We.sp.06.1225	310	0	NA	NA	NA	NA
Westerschelde_MO.We.sp.06.1232	132	0	NA	NA	NA	NA
Westerschelde_MO.We.sp.06.1233	146	0	NA	NA	NA	NA
Westerschelde_MO.We.sp.06.1234	193	0	NA	NA	NA	NA
Westerschelde_MO.We.sp.06.1235	136	0	NA	NA	NA	NA
Westerschelde_MO.We.sp.06.241	200	0	NA	NA	NA	NA
Westerschelde_MO.We.sp.06.242	216	0	NA	NA	NA	NA
Westerschelde_MO.We.sp.06.243	228	0	NA	NA	NA	NA
Westerschelde_MO.We.sp.07.1201	219	0	NA	NA	NA	NA
Westerschelde_MO.We.sp.07.1202	304	0	NA	NA	NA	NA
Westerschelde_MO.We.sp.07.1203	171	0	NA	NA	NA	NA
Westerschelde_MO.We.sp.07.1211	296	0	NA	NA	NA	NA
Westerschelde_MO.We.sp.07.1212	289	0	NA	NA	NA	NA
Westerschelde_MO.We.sp.07.1214	212	0	NA	NA	NA	NA
Westerschelde_MO.We.sp.07.1215	246	0	NA	NA	NA	NA
Westerschelde_MO.We.sp.07.1221	214	0	NA	NA	NA	NA
Westerschelde_MO.We.sp.07.1222	294	0	NA	NA	NA	NA
Westerschelde_MO.We.sp.07.1223	213	0	NA	NA	NA	NA
Westerschelde_MO.We.sp.07.1231	58	0	NA	NA	NA	NA
Westerschelde_MO.We.sp.07.1232	167	0	NA	NA	NA	NA
Westerschelde_MO.We.sp.07.1233	54	0	NA	NA	NA	NA
Westerschelde_MO.We.sp.07.1235	175	0	NA	NA	NA	NA

## Sheet: euhaline
station	d50	Bathyporeia_pilosa	Cerastoderma_glaucum	Corbula_gibba	Hediste_diversicolor	Travisia_forbesi
BelgianBeaches_1	224	1837	0	0	0	0
BelgianBeaches_10	184	0	0	0	0	0
BelgianBeaches_100	257	29	0	0	0	0
BelgianBeaches_101	254	0	0	0	0	0
BelgianBeaches_102	317	0	0	0	0	0
BelgianBeaches_103	242	0	0	0	0	0
BelgianBeaches_104	246	0	0	0	0	0
BelgianBeaches_105	254	0	0	0	0	0
BelgianBeaches_106	331	0	0	0	0	0
BelgianBeaches_107	236	0	0	0	0	0
BelgianBeaches_108	234	0	0	0	0	0
BelgianBeaches_109	233	0	0	0	0	0
BelgianBeaches_11	184	0	0	0	0	0
BelgianBeaches_110	359	0	0	0	0	0
BelgianBeaches_111	233	0	0	0	0	0
BelgianBeaches_112	250	0	0	0	0	0
BelgianBeaches_113	224	0	0	0	0	0
BelgianBeaches_114	226	0	0	0	0	0
BelgianBeaches_115	219	0	0	0	0	0
BelgianBeaches_116	258	0	0	0	0	0
BelgianBeaches_117	256	0	0	0	0	0
BelgianBeaches_118	265	0	0	0	0	0
BelgianBeaches_119	256	0	0	0	0	0
BelgianBeaches_12	179	0	0	0	0	0
BelgianBeaches_120	235	0	0	0	0	0
BelgianBeaches_121	200	19	0	0	0	0
BelgianBeaches_122	214	0	0	0	0	0
BelgianBeaches_123	220	0	0	0	0	0
BelgianBeaches_124	207	0	0	0	0	0
BelgianBeaches_125	218	0	0	0	0	0
BelgianBeaches_126	222	0	0	0	0	0
BelgianBeaches_127	219	0	0	0	0	0
BelgianBeaches_128	214	0	0	0	0	0
BelgianBeaches_129	209	0	0	0	0	0
BelgianBeaches_13	177	0	0	0	0	0
BelgianBeaches_130	218	0	0	0	0	0
BelgianBeaches_131	201	1910	0	0	0	0
BelgianBeaches_132	206	1628	0	0	0	0
BelgianBeaches_133	209	2310	0	0	0	0
BelgianBeaches_134	210	97	0	0	0	0
BelgianBeaches_135	210	49	0	0	0	0
BelgianBeaches_136	207	0	0	0	0	0
BelgianBeaches_137	207	0	0	0	0	0
BelgianBeaches_138	199	0	0	0	0	0
BelgianBeaches_139	194	0	0	0	0	0
BelgianBeaches_14	181	0	0	0	0	0
BelgianBeaches_140	191	0	0	0	0	0
BelgianBeaches_141	193	0	0	0	0	0
BelgianBeaches_142	194	0	0	0	0	0
BelgianBeaches_143	188	0	0	0	0	0
BelgianBeaches_144	228	604	0	0	0	0
BelgianBeaches_145	217	653	0	0	0	0
BelgianBeaches_146	214	68	0	0	0	0
BelgianBeaches_147	245	0	0	0	0	0
BelgianBeaches_148	240	0	0	0	0	0
BelgianBeaches_149	255	0	0	0	0	0
BelgianBeaches_15	327	0	0	0	0	0
BelgianBeaches_150	206	0	0	0	0	0
BelgianBeaches_151	196	0	0	0	0	0
BelgianBeaches_152	204	0	0	0	0	0
BelgianBeaches_153	190	0	0	0	0	0
BelgianBeaches_154	187	0	0	0	0	0
BelgianBeaches_155	185	0	0	0	0	0
BelgianBeaches_156	191	0	0	0	0	0
BelgianBeaches_157	213	0	0	0	0	0
BelgianBeaches_158	198	0	0	0	0	0
BelgianBeaches_159	205	0	0	0	0	0
BelgianBeaches_16	464	10	0	0	0	0
BelgianBeaches_160	213	10	0	0	0	0
BelgianBeaches_161	206	322	0	0	0	0
BelgianBeaches_162	202	39	0	0	0	0
BelgianBeaches_163	188	29	0	0	0	0
BelgianBeaches_164	188	0	0	0	0	0
BelgianBeaches_165	189	0	0	0	0	0
BelgianBeaches_166	193	0	0	0	0	0
BelgianBeaches_167	185	0	0	0	0	0
BelgianBeaches_168	191	0	0	0	0	0
BelgianBeaches_169	212	0	0	0	0	0
BelgianBeaches_17	302	156	0	0	0	0
BelgianBeaches_170	249	0	0	0	0	0
BelgianBeaches_171	224	0	0	0	0	0
BelgianBeaches_172	224	0	0	0	0	0
BelgianBeaches_173	217	0	0	0	0	0
BelgianBeaches_174	237	0	0	0	0	0
BelgianBeaches_175	224	185	0	0	0	0
BelgianBeaches_176	195	331	0	0	0	0
BelgianBeaches_177	194	78	0	0	0	0
BelgianBeaches_178	184	0	0	0	0	0
BelgianBeaches_179	183	0	0	0	0	0
BelgianBeaches_18	436	0	0	0	0	0
BelgianBeaches_180	189	0	0	0	0	0
BelgianBeaches_181	181	0	0	0	0	0
BelgianBeaches_182	183	0	0	0	0	0
BelgianBeaches_183	203	497	0	0	0	0
BelgianBeaches_184	203	127	0	0	0	0
BelgianBeaches_185	207	19	0	0	0	0
BelgianBeaches_186	194	0	0	0	0	0
BelgianBeaches_187	194	0	0	0	0	0
BelgianBeaches_188	193	0	0	0	0	0
BelgianBeaches_189	184	0	0	0	0	0
BelgianBeaches_19	211	171	0	0	0	0
BelgianBeaches_190	188	0	0	0	0	0
BelgianBeaches_191	191	0	0	0	0	0
BelgianBeaches_192	188	0	0	0	0	0
BelgianBeaches_193	188	0	0	0	0	0
BelgianBeaches_194	193	0	0	0	0	0
BelgianBeaches_195	196	0	0	0	0	0
BelgianBeaches_196	214	361	0	0	0	0
BelgianBeaches_197	241	195	0	0	0	0
BelgianBeaches_198	222	1491	0	0	0	0
BelgianBeaches_199	197	88	0	0	0	0
BelgianBeaches_2	217	12266	0	0	0	0
BelgianBeaches_20	203	10	0	0	0	0
BelgianBeaches_200	216	0	0	0	0	0
BelgianBeaches_201	192	390	0	0	0	0
BelgianBeaches_202	201	10	0	0	0	0
BelgianBeaches_203	189	0	0	0	0	0
BelgianBeaches_204	185	0	0	0	0	0
BelgianBeaches_205	179	0	0	0	0	0
BelgianBeaches_206	181	0	0	0	0	0
BelgianBeaches_207	181	0	0	0	0	0
BelgianBeaches_208	182	0	0	0	0	0
BelgianBeaches_209	243	88	0	0	0	0
BelgianBeaches_21	189	19	0	0	0	0
BelgianBeaches_210	253	10	0	0	0	0
BelgianBeaches_211	279	0	0	0	0	0
BelgianBeaches_212	280	0	0	0	0	0
BelgianBeaches_213	263	195	0	0	0	0
BelgianBeaches_214	269	1121	0	0	0	0
BelgianBeaches_215	253	1365	0	0	0	0
BelgianBeaches_216	269	136	0	0	0	0
BelgianBeaches_217	243	58	0	0	0	0
BelgianBeaches_218	243	107	0	0	0	0
BelgianBeaches_219	233	10	0	0	0	0
BelgianBeaches_22	190	5	0	0	0	0
BelgianBeaches_220	219	10	0	0	0	0
BelgianBeaches_221	233	10	0	0	0	0
BelgianBeaches_222	216	0	0	0	0	0
BelgianBeaches_223	231	10	0	0	0	0
BelgianBeaches_224	297	0	0	0	0	0
BelgianBeaches_225	293	0	0	0	0	0
BelgianBeaches_226	288	0	0	0	0	0
BelgianBeaches_227	308	0	0	0	0	0
BelgianBeaches_228	310	0	0	0	0	0
BelgianBeaches_229	290	97	0	0	0	0
BelgianBeaches_23	188	0	0	0	0	0
BelgianBeaches_230	300	117	0	0	0	0
BelgianBeaches_231	284	10	0	0	0	0
BelgianBeaches_232	281	0	0	0	0	0
BelgianBeaches_233	285	0	0	0	0	0
BelgianBeaches_234	293	0	0	0	0	0
BelgianBeaches_235	273	0	0	0	0	0
BelgianBeaches_236	287	0	0	0	0	0
BelgianBeaches_237	290	0	0	0	0	0
BelgianBeaches_238	274	0	0	0	0	0
BelgianBeaches_239	217	78	0	0	0	0
BelgianBeaches_24	190	5	0	0	0	0
BelgianBeaches_240	209	175	0	0	0	0
BelgianBeaches_241	267	19	0	0	0	0
BelgianBeaches_242	210	49	0	0	0	0
BelgianBeaches_243	200	429	0	0	0	0
BelgianBeaches_244	201	49	0	0	0	0
BelgianBeaches_245	198	19	0	0	0	0
BelgianBeaches_246	201	68	0	0	0	0
BelgianBeaches_247	188	0	0	0	0	0
BelgianBeaches_248	183	0	0	0	0	0
BelgianBeaches_249	191	0	0	0	0	0
BelgianBeaches_25	185	0	0	0	0	0
BelgianBeaches_250	186	0	0	0	0	0
BelgianBeaches_251	187	0	0	0	0	0
BelgianBeaches_252	188	0	0	0	0	0
BelgianBeaches_253	202	0	0	0	0	0
BelgianBeaches_254	269	0	0	0	0	0
BelgianBeaches_255	327	0	0	0	0	0
BelgianBeaches_256	335	0	0	0	0	0
BelgianBeaches_257	346	19	0	0	0	0
BelgianBeaches_258	264	107	0	0	0	0
BelgianBeaches_259	275	1062	0	0	0	0
BelgianBeaches_26	183	5	0	0	0	0
BelgianBeaches_260	312	224	0	0	0	0
BelgianBeaches_261	321	10	0	0	0	0
BelgianBeaches_262	313	0	0	0	0	0
BelgianBeaches_263	262	0	0	0	0	0
BelgianBeaches_264	289	0	0	0	0	0
BelgianBeaches_265	276	0	0	0	0	0
BelgianBeaches_266	285	0	0	0	0	0
BelgianBeaches_267	324	0	0	0	0	0
BelgianBeaches_268	290	0	0	0	0	0
BelgianBeaches_269	210	0	0	0	0	0
BelgianBeaches_27	220	0	0	0	0	0
BelgianBeaches_270	230	0	0	0	0	0
BelgianBeaches_271	230	0	0	0	0	0
BelgianBeaches_272	223	0	0	0	0	0
BelgianBeaches_273	243	117	0	0	0	0
BelgianBeaches_274	215	127	0	0	0	0
BelgianBeaches_275	225	0	0	0	0	0
BelgianBeaches_276	236	0	0	0	0	0
BelgianBeaches_277	228	0	0	0	0	0
BelgianBeaches_278	240	0	0	0	0	0
BelgianBeaches_279	244	0	0	0	0	0
BelgianBeaches_28	219	5	0	0	0	0
BelgianBeaches_280	211	0	0	0	0	0
BelgianBeaches_281	250	0	0	0	0	0
BelgianBeaches_282	244	0	0	0	0	0
BelgianBeaches_283	222	0	0	0	0	0
BelgianBeaches_284	258	127	0	0	0	0
BelgianBeaches_285	287	13	0	0	0	0
BelgianBeaches_286	271	867	0	0	0	0
BelgianBeaches_287	274	322	0	0	0	0
BelgianBeaches_288	271	2749	0	0	0	0
BelgianBeaches_289	247	29	0	0	0	0
BelgianBeaches_29	218	346	0	0	0	0
BelgianBeaches_290	273	0	0	0	0	0
BelgianBeaches_291	269	0	0	0	0	0
BelgianBeaches_292	252	0	0	0	0	0
BelgianBeaches_293	240	0	0	0	0	0
BelgianBeaches_294	249	0	0	0	0	0
BelgianBeaches_295	267	0	0	0	0	0
BelgianBeaches_296	258	0	0	0	0	0
BelgianBeaches_297	260	0	0	0	0	0
BelgianBeaches_298	218	0	0	0	0	0
BelgianBeaches_299	251	0	0	0	0	0
BelgianBeaches_3	217	1793	0	0	0	0
BelgianBeaches_30	246	278	0	0	0	0
BelgianBeaches_300	256	10	0	0	0	0
BelgianBeaches_301	297	0	0	0	0	0
BelgianBeaches_302	260	0	0	0	0	0
BelgianBeaches_303	261	49	0	0	0	0
BelgianBeaches_304	258	10	0	0	0	0
BelgianBeaches_305	263	224	0	0	0	0
BelgianBeaches_306	250	0	0	0	0	0
BelgianBeaches_307	251	0	0	0	0	0
BelgianBeaches_308	231	0	0	0	0	0
BelgianBeaches_309	219	0	0	0	0	0
BelgianBeaches_31	246	185	0	0	0	0
BelgianBeaches_310	238	0	0	0	0	0
BelgianBeaches_311	231	0	0	0	0	0
BelgianBeaches_312	207	0	0	0	0	0
BelgianBeaches_313	212	0	0	0	0	0
BelgianBeaches_314	295	0	0	0	0	0
BelgianBeaches_315	280	0	0	0	0	0
BelgianBeaches_316	284	0	0	0	0	0
BelgianBeaches_317	319	0	0	0	0	0
BelgianBeaches_318	308	0	0	0	0	0
BelgianBeaches_319	285	0	0	0	0	0
BelgianBeaches_32	208	0	0	0	0	0
BelgianBeaches_320	295	10	0	0	0	0
BelgianBeaches_321	334	0	0	0	0	0
BelgianBeaches_322	270	0	0	0	0	0
BelgianBeaches_323	268	0	0	0	0	0
BelgianBeaches_324	305	0	0	0	0	0
BelgianBeaches_325	314	0	0	0	0	0
BelgianBeaches_326	281	0	0	0	0	0
BelgianBeaches_327	256	0	0	0	0	0
BelgianBeaches_328	247	0	0	0	0	0
BelgianBeaches_329	244	136	0	0	0	0
BelgianBeaches_33	203	0	0	0	0	0
BelgianBeaches_330	242	19	0	0	0	0
BelgianBeaches_331	216	0	0	0	0	0
BelgianBeaches_332	232	10	0	0	0	0
BelgianBeaches_333	207	1901	0	0	0	0
BelgianBeaches_334	207	58	0	0	0	0
BelgianBeaches_335	198	653	0	0	0	0
BelgianBeaches_336	189	49	0	0	0	0
BelgianBeaches_337	183	0	0	0	0	0
BelgianBeaches_338	189	10	0	0	0	0
BelgianBeaches_339	180	0	0	0	0	0
BelgianBeaches_34	199	0	0	0	0	0
BelgianBeaches_340	185	0	0	0	0	0
BelgianBeaches_341	187	0	0	0	0	0
BelgianBeaches_342	189	0	0	0	0	0
BelgianBeaches_343	187	0	0	0	0	0
BelgianBeaches_35	200	0	0	0	0	0
BelgianBeaches_36	191	0	0	0	0	0
BelgianBeaches_37	199	0	0	0	0	0
BelgianBeaches_38	186	0	0	0	0	0
BelgianBeaches_39	182	0	0	0	0	0
BelgianBeaches_4	235	15	0	0	0	0
BelgianBeaches_40	225	156	0	0	0	0
BelgianBeaches_41	225	0	0	0	0	0
BelgianBeaches_42	208	5	0	0	0	0
BelgianBeaches_43	215	0	0	0	0	0
BelgianBeaches_44	218	10	0	0	0	0
BelgianBeaches_45	211	0	0	0	0	0
BelgianBeaches_46	207	0	0	0	0	0
BelgianBeaches_47	204	15	0	0	0	0
BelgianBeaches_48	201	0	0	0	0	0
BelgianBeaches_49	195	0	0	0	0	0
BelgianBeaches_5	207	0	0	0	0	0
BelgianBeaches_50	438	0	0	0	0	0
BelgianBeaches_51	539	132	0	0	0	0
BelgianBeaches_52	380	63	0	0	0	0
BelgianBeaches_53	345	0	0	0	0	0
BelgianBeaches_54	392	0	0	0	0	0
BelgianBeaches_55	247	0	0	0	0	0
BelgianBeaches_56	235	0	0	0	0	0
BelgianBeaches_57	238	0	0	0	0	0
BelgianBeaches_58	265	10	0	0	0	0
BelgianBeaches_59	247	78	0	0	0	0
BelgianBeaches_6	196	2344	0	0	0	0
BelgianBeaches_60	247	5	0	0	0	0
BelgianBeaches_61	257	39	0	0	0	0
BelgianBeaches_62	244	0	0	0	0	0
BelgianBeaches_63	225	0	0	0	0	0
BelgianBeaches_64	241	0	0	0	0	0
BelgianBeaches_65	238	0	0	0	0	0
BelgianBeaches_66	227	0	0	0	0	0
BelgianBeaches_67	227	0	0	0	0	0
BelgianBeaches_68	227	0	0	0	0	0
BelgianBeaches_7	198	19	0	0	0	0
BelgianBeaches_8	188	15	0	0	0	0
BelgianBeaches_80	242	0	0	0	0	0
BelgianBeaches_81	297	19	0	0	0	0
BelgianBeaches_82	284	0	0	0	0	0
BelgianBeaches_83	265	0	0	0	0	0
BelgianBeaches_84	245	0	0	0	0	0
BelgianBeaches_85	267	0	0	0	0	0
BelgianBeaches_86	275	0	0	0	0	0
BelgianBeaches_87	305	0	0	0	0	0
BelgianBeaches_88	236	0	0	0	0	0
BelgianBeaches_89	250	0	0	0	0	0
BelgianBeaches_9	192	5	0	0	0	0
BelgianBeaches_90	276	0	0	0	0	0
BelgianBeaches_91	263	0	0	0	0	0
BelgianBeaches_92	225	0	0	0	0	0
BelgianBeaches_93	249	0	0	0	0	0
BelgianBeaches_94	224	0	0	0	0	0
BelgianBeaches_95	213	0	0	0	0	0
BelgianBeaches_96	238	0	0	0	0	0
BelgianBeaches_97	228	0	0	0	0	0
BelgianBeaches_98	314	0	0	0	0	0
BelgianBeaches_99	272	0	0	0	0	0
Belgium_offshore_1	185	0	0	0	0	0
Belgium_offshore_100	174	0	0	0	0	0
Belgium_offshore_101	174	0	0	0	0	0
Belgium_offshore_102	176	0	0	0	0	0
Belgium_offshore_103	191	3	0	0	0	0
Belgium_offshore_104	194	0	0	0	0	0
Belgium_offshore_105	194	0	0	0	0	0
Belgium_offshore_107	205	0	0	0	0	0
Belgium_offshore_108	275	0	0	0	0	0
Belgium_offshore_109	247	0	0	0	0	0
Belgium_offshore_11	127	0	0	0	0	0
Belgium_offshore_111	137	0	0	0	0	0
Belgium_offshore_112	156	0	0	0	0	0
Belgium_offshore_113	185	0	0	0	0	0
Belgium_offshore_114	372	0	0	0	0	10
Belgium_offshore_116	356	0	0	0	0	10
Belgium_offshore_117	319	0	0	0	0	10
Belgium_offshore_118	322	0	0	0	0	10
Belgium_offshore_119	322	0	0	0	0	20
Belgium_offshore_12	175	0	0	0	0	0
Belgium_offshore_120	406	0	0	0	0	10
Belgium_offshore_121	300	0	0	0	0	10
Belgium_offshore_122	330	0	0	0	0	10
Belgium_offshore_123	424	0	0	0	0	10
Belgium_offshore_124	339	0	0	0	0	10
Belgium_offshore_125	365	0	0	0	0	10
Belgium_offshore_126	293	0	0	0	0	10
Belgium_offshore_127	348	0	0	0	0	10
Belgium_offshore_128	351	0	0	0	0	10
Belgium_offshore_13	40	0	0	0	0	0
Belgium_offshore_130	139	0	0	0	0	0
Belgium_offshore_131	72	0	0	0	0	0
Belgium_offshore_132	64	0	0	0	0	0
Belgium_offshore_134	41	0	0	0	0	0
Belgium_offshore_135	42	0	0	0	0	0
Belgium_offshore_136	111	0	0	0	0	0
Belgium_offshore_138	50	0	0	0	0	0
Belgium_offshore_14	106	0	0	0	0	0
Belgium_offshore_15	223	0	0	0	0	0
Belgium_offshore_16	141	0	0	0	0	0
Belgium_offshore_17	55	0	0	0	0	0
Belgium_offshore_19	121	0	0	0	0	0
Belgium_offshore_2	184	0	0	0	0	0
Belgium_offshore_21	271	0	0	0	0	0
Belgium_offshore_22	231	0	0	0	0	0
Belgium_offshore_23	314	0	0	0	0	0
Belgium_offshore_27	302	0	0	0	0	0
Belgium_offshore_28	320	0	0	0	0	0
Belgium_offshore_29	235	0	0	0	0	0
Belgium_offshore_3	186	0	0	0	0	0
Belgium_offshore_30	249	0	0	0	0	0
Belgium_offshore_31	190	0	0	0	0	0
Belgium_offshore_32	185	0	0	0	0	0
Belgium_offshore_33	187	0	0	0	0	0
Belgium_offshore_34	231	0	0	0	0	0
Belgium_offshore_35	232	0	0	0	0	0
Belgium_offshore_36	231	0	0	0	0	0
Belgium_offshore_37	304	0	0	0	0	0
Belgium_offshore_38	336	0	0	0	0	0
Belgium_offshore_39	298	0	0	0	0	0
Belgium_offshore_4	258	0	0	0	0	0
Belgium_offshore_42	350	0	0	0	0	0
Belgium_offshore_43	352	0	0	0	0	0
Belgium_offshore_44	367	0	0	0	0	0
Belgium_offshore_45	361	0	0	0	0	0
Belgium_offshore_46	364	0	0	0	0	0
Belgium_offshore_47	304	0	0	0	0	0
Belgium_offshore_48	244	0	0	0	0	0
Belgium_offshore_49	323	0	0	0	0	0
Belgium_offshore_5	213	0	0	0	0	0
Belgium_offshore_50	352	0	0	0	0	0
Belgium_offshore_51	334	0	0	0	0	0
Belgium_offshore_52	322	0	0	0	0	0
Belgium_offshore_53	344	0	0	0	0	0
Belgium_offshore_54	382	0	0	0	0	0
Belgium_offshore_55	263	0	0	0	0	0
Belgium_offshore_56	348	0	0	0	0	0
Belgium_offshore_57	374	0	0	0	0	0
Belgium_offshore_58	391	0	0	0	0	0
Belgium_offshore_59	408	0	0	0	0	0
Belgium_offshore_6	167	0	0	0	0	0
Belgium_offshore_60	331	0	0	0	0	0
Belgium_offshore_61	361	0	0	0	0	0
Belgium_offshore_63	392	0	0	0	0	0
Belgium_offshore_66	140	0	0	0	0	0
Belgium_offshore_67	158	0	0	0	0	0
Belgium_offshore_68	156	0	0	0	0	0
Belgium_offshore_69	94	0	0	0	0	0
Belgium_offshore_7	229	0	0	0	0	0
Belgium_offshore_70	125	0	0	0	0	0
Belgium_offshore_71	102	0	0	0	0	0
Belgium_offshore_72	149	0	0	0	0	0
Belgium_offshore_73	136	0	0	0	0	0
Belgium_offshore_74	141	0	0	0	0	0
Belgium_offshore_75	368	0	0	0	0	0
Belgium_offshore_77	419	0	0	0	0	0
Belgium_offshore_78	425	0	0	0	0	0
Belgium_offshore_79	408	0	0	0	0	0
Belgium_offshore_8	228	0	0	0	0	0
Belgium_offshore_80	391	0	0	0	0	0
Belgium_offshore_81	377	0	0	0	0	0
Belgium_offshore_82	441	0	0	0	0	0
Belgium_offshore_83	426	0	0	0	0	0
Belgium_offshore_84	351	0	0	0	0	0
Belgium_offshore_85	375	0	0	0	0	0
Belgium_offshore_86	428	0	0	0	0	0
Belgium_offshore_87	580	0	0	0	0	0
Belgium_offshore_88	409	0	0	0	0	0
Belgium_offshore_89	432	0	0	0	0	0
Belgium_offshore_9	161	0	0	0	0	0
Belgium_offshore_90	458	0	0	0	0	0
Belgium_offshore_91	439	0	0	0	0	0
Belgium_offshore_92	180	0	0	0	0	0
Belgium_offshore_93	178	0	0	0	0	0
Belgium_offshore_94	179	0	0	0	0	0
Belgium_offshore_95	197	0	0	0	0	0
Belgium_offshore_96	200	0	0	0	0	0
Belgium_offshore_97	196	0	0	0	0	0
Belgium_offshore_98	201	0	0	0	0	0
Belgium_offshore_99	199	0	0	0	0	0
GermanBight_1	462	0	0	0	0	0
GermanBight_10	189	0	0	0	0	0
GermanBight_11	194	0	0	14	0	0
GermanBight_12	194	0	0	37	0	0
GermanBight_13	194	0	0	4	0	0
GermanBight_14	180	0	0	16	0	0
GermanBight_15	146	0	0	0	0	0
GermanBight_16	151	0	0	0	0	0
GermanBight_17	144	0	0	0	0	0
GermanBight_18	148	0	0	0	0	0
GermanBight_19	302	0	0	0	0	0
GermanBight_2	506	0	0	0	0	0
GermanBight_20	220	0	0	3	0	0
GermanBight_21	222	0	0	0	0	0
GermanBight_22	520	0	0	0	0	0
GermanBight_23	219	0	0	0	0	0
GermanBight_24	241	0	0	0	0	0
GermanBight_25	326	0	0	0	0	0
GermanBight_27	441	0	0	0	0	0
GermanBight_28	367	0	0	0	0	0
GermanBight_29	408	0	0	0	0	0
GermanBight_3	451	0	0	0	0	0
GermanBight_30	418	0	0	4	0	0
GermanBight_31	384	0	0	0	0	0
GermanBight_32	168	0	0	571	0	0
GermanBight_33	75	0	0	126	0	0
GermanBight_34	177	0	0	27	0	0
GermanBight_35	222	0	0	122	0	0
GermanBight_36	155	0	0	98	0	0
GermanBight_37	131	0	0	18	0	0
GermanBight_38	125	0	0	13	0	0
GermanBight_39	135	0	0	3	0	0
GermanBight_4	390	0	0	0	0	0
GermanBight_40	119	0	0	7	0	0
GermanBight_41	126	0	0	0	0	0
GermanBight_42	128	0	0	0	0	0
GermanBight_43	137	0	0	0	0	0
GermanBight_44	146	0	0	0	0	0
GermanBight_45	121	0	0	0	0	0
GermanBight_46	83	0	0	0	0	0
GermanBight_47	81	0	0	0	0	0
GermanBight_48	84	0	0	0	0	0
GermanBight_49	82	0	0	0	0	0
GermanBight_5	562	0	0	0	0	0
GermanBight_50	81	0	0	0	0	0
GermanBight_51	84	0	0	0	0	0
GermanBight_52	151	0	0	150	0	0
GermanBight_53	154	0	0	92	0	0
GermanBight_54	154	0	0	10	0	0
GermanBight_55	152	0	0	30	0	0
GermanBight_56	149	4	0	0	0	0
GermanBight_57	153	0	0	20	0	0
GermanBight_58	154	0	0	3313	0	0
GermanBight_59	140	0	0	514	0	0
GermanBight_6	452	0	0	0	0	0
GermanBight_60	144	0	0	813	0	0
GermanBight_61	142	0	0	3	0	0
GermanBight_62	151	0	0	7	0	0
GermanBight_63	159	0	0	39	0	0
GermanBight_64	132	0	0	3	0	0
GermanBight_66	436	0	0	0	0	0
GermanBight_67	576	0	0	0	0	0
GermanBight_68	354	0	0	0	0	0
GermanBight_69	445	0	0	0	0	0
GermanBight_70	460	0	0	0	0	0
GermanBight_71	401	0	0	0	0	0
GermanBight_72	88	0	0	7	0	0
GermanBight_73	90	0	0	3	0	0
GermanBight_74	92	0	0	3	0	0
GermanBight_75	92	0	0	7	0	0
GermanBight_76	91	0	0	0	0	0
GermanBight_77	91	0	0	0	0	0
GermanBight_78	93	0	0	0	0	0
GermanBight_79	170	0	0	0	0	0
GermanBight_8	190	0	0	0	0	0
GermanBight_80	159	0	0	20	0	0
GermanBight_81	1123	0	0	0	0	0
GermanBight_82	164	0	0	10	0	0
GermanBight_83	158	0	0	0	0	0
GermanBight_84	204	0	0	3	0	0
GermanBight_9	177	0	0	0	0	0
NorthSea_1012_38198	283	0	NA	NA	NA	NA
NorthSea_1013_38198	108	0	NA	NA	NA	NA
NorthSea_1015_38198	72	0	NA	NA	NA	NA
NorthSea_1017_38199	75	0	NA	NA	NA	NA
NorthSea_1018_38199	87	0	NA	NA	NA	NA
NorthSea_1019_38200	123	0	NA	NA	NA	NA
NorthSea_1020_38200	150	0	NA	NA	NA	NA
NorthSea_1022_38200	198	0	NA	NA	NA	NA
NorthSea_1153_38222	103	0	NA	NA	NA	NA
NorthSea_564_37830	324	0	NA	NA	NA	NA
NorthSea_599_37837	271	0	NA	NA	NA	NA
NorthSea_GB5_36770	76	0	NA	NA	NA	NA
NorthSea_GB5_36831	76	0	NA	NA	NA	NA
NorthSea_GB5_36923	76	0	NA	NA	NA	NA
NorthSea_GB5_37012	76	0	NA	NA	NA	NA
NorthSea_GB5_37043	76	0	NA	NA	NA	NA
NorthSea_GB5_37135	76	0	NA	NA	NA	NA
NorthSea_GB5_37347	76	0	NA	NA	NA	NA
NorthSea_OG7_36770	130	0	NA	NA	NA	NA
NorthSea_OG7_36831	130	0	NA	NA	NA	NA
NorthSea_OG7_36923	130	0	NA	NA	NA	NA
NorthSea_OG7_37012	130	0	NA	NA	NA	NA
NorthSea_OG7_37043	130	0	NA	NA	NA	NA
NorthSea_OG7_37073	130	0	NA	NA	NA	NA
NorthSea_OG7_37104	130	0	NA	NA	NA	NA
NorthSea_OG7_37165	130	0	NA	NA	NA	NA
NorthSea_OG7_37196	130	0	NA	NA	NA	NA
NorthSea_OG7_37257	130	0	NA	NA	NA	NA
NorthSea_OG7_37347	130	0	NA	NA	NA	NA
NorthSea_OG7_37377	130	0	NA	NA	NA	NA
UK_1	230	0	0	0	0	0
UK_100	66	0	0	0	0	0
UK_101	66	0	0	0	0	0
UK_104	110	0	0	1	0	0
UK_105	39	0	0	1	0	0
UK_107	20	0	0	0	0	0
UK_108	130	0	0	1	0	0
UK_110	30	0	0	0	0	0
UK_111	110	0	0	1	0	0
UK_112	50	0	0	1	0	0
UK_113	130	0	0	1	0	0
UK_114	180	0	0	0	0	0
UK_115	180	0	0	1	0	0
UK_116	66	0	0	0	0	0
UK_118	140	0	0	2	0	0
UK_119	130	0	0	0	0	0
UK_120	110	0	0	2	0	0
UK_121	110	0	0	2	0	0
UK_129	130	0	0	9	0	0
UK_2	160	0	0	0	0	0
UK_20	90	0	0	0	0	0
UK_21	43	0	0	0	0	0
UK_22	36	0	0	0	0	0
UK_23	66	0	0	0	0	0
UK_24	32	0	0	0	0	0
UK_25	39	0	0	0	0	0
UK_26	29	0	0	0	0	0
UK_27	45	0	0	0	0	0
UK_28	31	0	0	0	0	0
UK_29	29	0	0	0	0	0
UK_30	28	0	0	0	0	0
UK_31	34	0	0	0	0	0
UK_34	30	0	0	0	0	0
UK_35	30	0	0	0	0	0
UK_39	20	0	0	0	0	0
UK_43	30	0	0	0	0	0
UK_44	30	0	0	0	0	0
UK_45	30	0	0	0	0	0
UK_46	110	0	0	0	0	0
UK_47	110	0	0	0	0	0
UK_48	100	0	0	0	0	0
UK_49	50	0	0	0	0	0
UK_50	80	0	0	0	0	0
UK_51	240	0	0	0	0	0
UK_53	80	0	0	0	0	0
UK_54	130	0	0	0	0	0
UK_55	70	0	0	0	0	0
UK_56	170	0	0	0	0	0
UK_84	90	0	0	0	0	0
UK_85	80	0	0	0	0	0
UK_86	50	0	0	0	0	0
UK_87	40	0	0	0	0	0
UK_90	80	0	0	0	0	0
UK_93	66	0	0	0	0	0
UK_94	66	0	0	0	0	0
UK_95	66	0	0	0	0	0
UK_96	66	0	0	0	0	0
UK_97	66	0	0	0	0	0
UK_98	66	0	0	0	0	0
UK_99	66	0	0	0	0	0
Westerschelde_BI.We.au.00.925	324	0	NA	NA	NA	NA
Westerschelde_BI.We.au.00.938	220	0	NA	NA	NA	NA
Westerschelde_BI.We.au.00.939	318	0	NA	NA	NA	NA
Westerschelde_BI.We.au.00.940	98	0	NA	NA	NA	NA
Westerschelde_BI.We.au.01.903	33	0	NA	NA	NA	NA
Westerschelde_BI.We.au.01.919	174	0	NA	NA	NA	NA
Westerschelde_BI.We.au.01.927	183	0	NA	NA	NA	NA
Westerschelde_BI.We.au.01.939	335	0	NA	NA	NA	NA
Westerschelde_BI.We.au.02.901	292	0	NA	NA	NA	NA
Westerschelde_BI.We.au.02.902	250	0	NA	NA	NA	NA
Westerschelde_BI.We.au.02.908	156	0	NA	NA	NA	NA
Westerschelde_BI.We.au.02.916	300	0	NA	NA	NA	NA
Westerschelde_BI.We.au.02.921	169	0	NA	NA	NA	NA
Westerschelde_BI.We.au.02.924	264	0	NA	NA	NA	NA
Westerschelde_BI.We.au.02.925	172	0	NA	NA	NA	NA
Westerschelde_BI.We.au.02.931	165	0	NA	NA	NA	NA
Westerschelde_BI.We.au.02.939	267	0	NA	NA	NA	NA
Westerschelde_BI.We.au.03.905	238	0	NA	NA	NA	NA
Westerschelde_BI.We.au.03.908	193	0	NA	NA	NA	NA
Westerschelde_BI.We.au.03.912	318	0	NA	NA	NA	NA
Westerschelde_BI.We.au.03.913	145	0	NA	NA	NA	NA
Westerschelde_BI.We.au.03.922	290	0	NA	NA	NA	NA
Westerschelde_BI.We.au.03.929	245	0	NA	NA	NA	NA
Westerschelde_BI.We.au.03.939	333	0	NA	NA	NA	NA
Westerschelde_BI.We.au.04.906	292	0	NA	NA	NA	NA
Westerschelde_BI.We.au.04.911	275	0	NA	NA	NA	NA
Westerschelde_BI.We.au.04.912	259	0	NA	NA	NA	NA
Westerschelde_BI.We.au.04.917	325	0	NA	NA	NA	NA
Westerschelde_BI.We.au.04.918	392	0	NA	NA	NA	NA
Westerschelde_BI.We.au.04.923	299	0	NA	NA	NA	NA
Westerschelde_BI.We.au.04.924	516	0	NA	NA	NA	NA
Westerschelde_BI.We.au.04.926	423	0	NA	NA	NA	NA
Westerschelde_BI.We.au.04.928	190	0	NA	NA	NA	NA
Westerschelde_BI.We.au.04.931	304	0	NA	NA	NA	NA
Westerschelde_BI.We.au.04.940	63	0	NA	NA	NA	NA
Westerschelde_BI.We.au.05.906	419	0	NA	NA	NA	NA
Westerschelde_BI.We.au.05.912	362	0	NA	NA	NA	NA
Westerschelde_BI.We.au.05.916	185	0	NA	NA	NA	NA
Westerschelde_BI.We.au.05.925	206	0	NA	NA	NA	NA
Westerschelde_BI.We.au.05.928	209	0	NA	NA	NA	NA
Westerschelde_BI.We.au.05.932	170	0	NA	NA	NA	NA
Westerschelde_BI.We.au.05.939	210	0	NA	NA	NA	NA
Westerschelde_BI.We.au.07.904	229	0	NA	NA	NA	NA
Westerschelde_BI.We.au.07.935	184	0	NA	NA	NA	NA
Westerschelde_BI.We.au.07.936	147	0	NA	NA	NA	NA
Westerschelde_BI.We.au.08.902	361	0	NA	NA	NA	NA
Westerschelde_BI.We.au.08.927	186	0	NA	NA	NA	NA
Westerschelde_BI.We.au.08.930	135	0	NA	NA	NA	NA
Westerschelde_BI.We.au.08.933	112	0	NA	NA	NA	NA
Westerschelde_BI.We.au.08.935	117	0	NA	NA	NA	NA
Westerschelde_BI.We.au.08.936	197	0	NA	NA	NA	NA
Westerschelde_BI.We.sp.01.924	73	0	NA	NA	NA	NA
Westerschelde_BI.We.sp.01.927	341	0	NA	NA	NA	NA
Westerschelde_BI.We.sp.01.929	208	0	NA	NA	NA	NA
Westerschelde_BI.We.sp.01.931	69	0	NA	NA	NA	NA
Westerschelde_BI.We.sp.01.932	357	0	NA	NA	NA	NA
Westerschelde_BI.We.sp.02.904	201	0	NA	NA	NA	NA
Westerschelde_BI.We.sp.02.922	328	0	NA	NA	NA	NA
Westerschelde_BI.We.sp.02.926	363	0	NA	NA	NA	NA
Westerschelde_BI.We.sp.02.930	335	0	NA	NA	NA	NA
Westerschelde_BI.We.sp.02.931	340	0	NA	NA	NA	NA
Westerschelde_BI.We.sp.02.936	384	0	NA	NA	NA	NA
Westerschelde_BI.We.sp.02.938	183	0	NA	NA	NA	NA
Westerschelde_BI.We.sp.03.904	225	0	NA	NA	NA	NA
Westerschelde_BI.We.sp.03.906	246	0	NA	NA	NA	NA
Westerschelde_BI.We.sp.03.910	212	0	NA	NA	NA	NA
Westerschelde_BI.We.sp.03.911	283	0	NA	NA	NA	NA
Westerschelde_BI.We.sp.03.929	596	0	NA	NA	NA	NA
Westerschelde_BI.We.sp.03.932	48	0	NA	NA	NA	NA
Westerschelde_BI.We.sp.04.926	319	0	NA	NA	NA	NA
Westerschelde_BI.We.sp.04.938	219	0	NA	NA	NA	NA
Westerschelde_BI.We.sp.05.916	307	0	NA	NA	NA	NA
Westerschelde_BI.We.sp.05.925	279	0	NA	NA	NA	NA
Westerschelde_BI.We.sp.05.927	74	0	NA	NA	NA	NA
Westerschelde_BI.We.sp.05.930	370	0	NA	NA	NA	NA
Westerschelde_BI.We.sp.05.933	106	0	NA	NA	NA	NA
Westerschelde_BI.We.sp.05.935	222	0	NA	NA	NA	NA
Westerschelde_BI.We.sp.05.938	249	0	NA	NA	NA	NA
Westerschelde_BI.We.sp.05.939	69	0	NA	NA	NA	NA
Westerschelde_BI.We.sp.05.940	191	0	NA	NA	NA	NA
Westerschelde_BI.We.sp.06.905	345	0	NA	NA	NA	NA
Westerschelde_BI.We.sp.06.930	190	0	NA	NA	NA	NA
Westerschelde_BI.We.sp.06.936	353	0	NA	NA	NA	NA
Westerschelde_BI.We.sp.08.918	390	0	NA	NA	NA	NA
Westerschelde_BI.We.sp.08.921	310	0	NA	NA	NA	NA
Westerschelde_BI.We.sp.08.923	472	0	NA	NA	NA	NA
Westerschelde_BI.We.sp.08.930	204	0	NA	NA	NA	NA
