# Supplementary material for: On the Myths of Indicator Species: Issues and Further Consideration in the Use of Static Concepts for Ecological Applications
Source: PLoS One. 2013 Oct 16;8(10):e78219. doi: 10.1371/journal.pone.0078219 (PMC3797757; doi:10.1371/journal.pone.0078219)
Supplement: Appendix S3 — Data on sediment organic content (LOI) linked with the abundance of selected species and their salinity ranges of the Baltic Sea and North Sea. (XLSX) [file pone.0078219.s003.xlsx]

## Sheet: summary
station's prefix (=data set)	provider	oligo	beta-meso	alpha-meso	beta-poly	alpha-poly	eu
German_Baltic	Zettler, Michael	72	362	209	278	75
Estonia	Kotta, Jonne	55	1467
North Sea (= North Sea)	Reiss, Henning						27
UK (=Great Britain)	Greathead, Clare					4	113
Belgian_Beaches	Degraer, Steven					11	332
German_Bight (= North Sea 2)	Zettler, Michael					3	81
Belgium_Offshore	van Hoey, Gert					9	91
overall		127	1829	209	278	102	644

## Sheet: oligohaline
station	loi	Ampharete_baltica	Cerastoderma_glaucum	Corbula_gibba	Hediste_diversicolor	Travisia_forbesii
Estonia_13729	0.36	0	0	0	0	0
Estonia_13730	0.36	0	0	0	0	0
Estonia_13749	0.36	0	0	0	0	0
Estonia_15372	1.55	0	0	0	0	0
Estonia_15374	4.7	0	10	0	10	0
Estonia_17735	0.51	0	0	0	20	0
Estonia_17749	0.62	0	0	0	0	0
Estonia_17754	0.34	0	0	0	0	0
Estonia_17758	0.62	0	0	0	0	0
Estonia_17759	0.34	0	0	0	0	0
Estonia_17816	0.28	0	0	0	141	0
Estonia_17821	0.28	0	0	0	94	0
Estonia_18044	0.51	0	0	0	0	0
Estonia_18049	1.11	0	0	0	0	0
Estonia_18050	1.11	0	0	0	0	0
Estonia_18051	1.6	0	0	0	0	0
Estonia_18052	1.6	0	0	0	0	0
Estonia_18884	0.65	0	0	0	0	0
Estonia_18886	0.84	0	0	0	0	0
Estonia_18887	2.02	0	0	0	47	0
Estonia_18889	0.89	0	0	0	0	0
Estonia_18890	0.65	0	0	0	47	0
Estonia_18891	0.64	0	0	0	0	0
Estonia_19027	4.78	0	0	0	0	0
Estonia_19028	1.51	0	0	0	47	0
Estonia_19031	1.76	0	0	0	94	0
Estonia_19032	1.76	0	94	0	47	0
Estonia_19033	0.46	0	47	0	0	0
Estonia_19060	1.19	0	0	0	47	0
Estonia_19062	1.75	0	0	0	0	0
Estonia_19063	0.55	0	47	0	0	0
Estonia_19064	0.51	0	0	0	0	0
Estonia_19065	3.7	0	0	0	0	0
Estonia_19157	0.63	0	0	0	0	0
Estonia_19158	0.63	0	0	0	0	0
Estonia_19211	2.16	0	0	0	0	0
Estonia_19212	2.16	0	0	0	23	0
Estonia_19227	1.25	0	0	0	0	0
Estonia_19228	1.25	0	0	0	0	0
Estonia_19229	0.78	0	0	0	0	0
Estonia_19230	0.78	0	0	0	0	0
Estonia_19629	0.46	0	0	0	0	0
Estonia_19659	1.89	0	0	0	282	0
Estonia_20480	0.25	0	0	0	0	0
Estonia_20492	1.99	0	0	0	0	0
Estonia_20497	6.36	0	0	0	0	0
Estonia_20499	1.99	0	0	0	0	0
Estonia_20528	0.99	0	0	0	0	0
Estonia_20985	0.87	0	0	0	0	0
Estonia_20986	0.87	0	0	0	0	0
Estonia_20988	0.46	0	0	0	0	0
Estonia_20989	1.15	0	0	0	0	0
Estonia_20990	1.34	0	0	0	0	0
Estonia_20993	0.63	0	0	0	0	0
Estonia_9468	2.16	0	0	0	0	0
German_Baltic_1	0.36	0	0	0	0	0
German_Baltic_10	0.43	0	0	0	0	0
German_Baltic_107	0.55	0	0	0	4076	0
German_Baltic_11	1.16	0	0	0	0	0
German_Baltic_110	0.66	0	0	0	1274	0
German_Baltic_113	0.66	0	0	0	0	0
German_Baltic_116	0.5	0	0	0	2208	0
German_Baltic_117	1.15	0	0	0	0	0
German_Baltic_12	1.65	0	0	0	0	0
German_Baltic_121	0.82	0	0	0	0	0
German_Baltic_122	0.93	0	0	0	0	0
German_Baltic_125	1.42	0	0	0	0	0
German_Baltic_126	0.26	0	0	0	0	0
German_Baltic_127	0.89	0	0	0	0	0
German_Baltic_128	0.64	0	0	0	0	0
German_Baltic_129	1.26	0	0	0	0	0
German_Baltic_130	0.1	0	0	0	0	0
German_Baltic_143	6.91	0	0	0	0	0
German_Baltic_144	0.51	0	0	0	0	0
German_Baltic_145	0.52	0	0	0	0	0
German_Baltic_147	0.21	0	0	0	0	0
German_Baltic_148	0.78	0	0	0	0	0
German_Baltic_149	1.2	0	0	0	0	0
German_Baltic_2	0.31	0	0	0	0	0
German_Baltic_3	1.39	0	0	0	0	0
German_Baltic_4	0.23	0	0	0	0	0
German_Baltic_5	1.84	0	0	0	0	0
German_Baltic_6	0.56	0	0	0	0	0
German_Baltic_7	0.25	0	0	0	0	0
German_Baltic_791	0.22	0	0	0	0	0
German_Baltic_792	0.11	0	0	0	0	0
German_Baltic_793	0.22	0	0	0	0	0
German_Baltic_794	0.23	0	0	0	0	0
German_Baltic_795	0.23	0	0	0	0	0
German_Baltic_796	2.28	0	0	0	85	0
German_Baltic_797	0.3	0	0	0	0	0
German_Baltic_798	0.48	0	0	0	0	0
German_Baltic_799	0.26	0	0	0	0	0
German_Baltic_8	0.34	0	0	0	0	0
German_Baltic_800	0.23	0	0	0	0	0
German_Baltic_801	0.24	0	0	0	0	0
German_Baltic_802	0.27	0	0	0	0	0
German_Baltic_803	0.33	0	0	0	0	0
German_Baltic_804	0.48	0	0	0	0	0
German_Baltic_805	0.33	0	0	0	0	0
German_Baltic_806	0.25	0	0	0	0	0
German_Baltic_807	0.22	0	0	0	0	0
German_Baltic_808	0.4	0	0	0	0	0
German_Baltic_809	0.66	0	0	0	0	0
German_Baltic_810	0.2	0	0	0	0	0
German_Baltic_811	0.23	0	0	0	0	0
German_Baltic_812	1.98	0	0	0	0	0
German_Baltic_813	0.18	0	0	0	0	0
German_Baltic_814	1.01	0	0	0	0	0
German_Baltic_815	0.19	0	0	0	0	0
German_Baltic_816	0.26	0	0	0	0	0
German_Baltic_817	0.28	0	0	0	0	0
German_Baltic_818	0.53	0	0	0	0	0
German_Baltic_819	0.51	0	0	0	0	0
German_Baltic_820	0.24	0	0	0	0	0
German_Baltic_821	0.32	0	0	0	0	0
German_Baltic_822	0.69	0	0	0	0	0
German_Baltic_823	0.13	0	0	0	0	0
German_Baltic_824	0.41	0	0	0	0	0
German_Baltic_825	0.17	0	0	0	0	0
German_Baltic_899	0.51	0	0	0	1529	0
German_Baltic_9	0.36	0	0	0	0	0
German_Baltic_903	0.44	0	0	0	2123	0
German_Baltic_904	1.34	0	0	0	6285	0
German_Baltic_908	0.88	0	0	0	4161	0
German_Baltic_909	0.76	0	0	0	8238	0
German_Baltic_914	3.8	0	0	0	0	0

## Sheet: beta-mesohaline
station	loi	Ampharete_baltica	Cerastoderma_glaucum	Corbula_gibba	Hediste_diversicolor	Travisia_forbesii
Estonia_12944	6.86	0	0	0	0	0
Estonia_12945	5.63	0	0	0	0	0
Estonia_12981	7.63	0	0	0	0	0
Estonia_12982	10.67	0	0	0	0	0
Estonia_12983	7.95	0	0	0	0	0
Estonia_12987	5.79	0	0	0	0	0
Estonia_13582	1.11	0	1316	0	0	0
Estonia_13585	1.99	0	188	0	47	0
Estonia_13588	1.27	0	0	0	0	0
Estonia_13607	16.2	0	329	0	0	0
Estonia_13612	1.63	0	0	0	0	0
Estonia_13613	0.63	0	0	0	0	0
Estonia_13616	1.99	0	141	0	0	0
Estonia_13617	2.97	0	517	0	0	0
Estonia_13646	12.6	0	3196	0	329	0
Estonia_13652	11.44	0	3478	0	235	0
Estonia_13653	14.56	0	2726	0	0	0
Estonia_13655	15.14	0	329	0	141	0
Estonia_13657	11.6	0	658	0	705	0
Estonia_13660	1.94	0	2397	0	94	0
Estonia_13661	11.26	0	188	0	141	0
Estonia_13662	3.03	0	25192	0	0	0
Estonia_13664	2.14	0	1645	0	141	0
Estonia_13665	17.94	0	0	0	705	0
Estonia_13666	19.45	0	376	0	517	0
Estonia_13667	10.88	0	141	0	1128	0
Estonia_13668	9.92	0	235	0	799	0
Estonia_13702	1.67	0	0	0	0	0
Estonia_13720	4	0	0	0	0	0
Estonia_13721	8.91	0	0	0	0	0
Estonia_13722	2.4	0	0	0	20	0
Estonia_13723	4	0	0	0	0	0
Estonia_13725	8.91	0	0	0	0	0
Estonia_13726	8.91	0	0	0	0	0
Estonia_13731	4	0	0	0	0	0
Estonia_13733	9.05	0	0	0	0	0
Estonia_13751	0.96	0	0	0	0	0
Estonia_13753	2.73	0	10	0	0	0
Estonia_13757	2.73	0	170	0	210	0
Estonia_13758	2.73	0	10	0	210	0
Estonia_13759	3.63	0	0	0	0	0
Estonia_14016	1.11	0	3431	0	0	0
Estonia_14021	16.2	0	517	0	0	0
Estonia_14022	11.03	0	47	0	0	0
Estonia_14052	1.12	0	0	0	0	0
Estonia_14058	1.85	0	47	0	0	0
Estonia_14059	1.99	0	7379	0	0	0
Estonia_14063	2.02	0	1927	0	0	0
Estonia_14064	4.41	0	47	0	0	0
Estonia_14067	0.93	0	282	0	0	0
Estonia_14155	11.81	0	188	0	0	0
Estonia_14813	2.41	0	0	0	0	0
Estonia_14821	5.9	0	0	0	0	0
Estonia_14823	2.97	0	0	0	0	0
Estonia_14824	1.99	0	1410	0	0	0
Estonia_14825	0.63	0	188	0	141	0
Estonia_14836	1.36	0	2209	0	0	0
Estonia_14838	1.36	0	799	0	0	0
Estonia_14842	5.26	0	94	0	235	0
Estonia_14848	2.02	0	3008	0	329	0
Estonia_14853	1.11	0	564	0	0	0
Estonia_14863	0.7	0	141	0	0	0
Estonia_14864	1.72	0	2068	0	141	0
Estonia_14866	2.8	0	94	0	0	0
Estonia_14871	3.37	0	329	0	0	0
Estonia_14872	11.81	0	94	0	0	0
Estonia_14873	1.11	0	12784	0	47	0
Estonia_14878	13.43	0	188	0	94	0
Estonia_14879	1.11	0	1551	0	188	0
Estonia_14881	13.43	0	0	0	235	0
Estonia_14882	1.99	0	141	0	329	0
Estonia_14884	16.2	0	564	0	0	0
Estonia_14885	8.55	0	0	0	0	0
Estonia_14886	0.26	0	1927	0	141	0
Estonia_14889	1.99	0	6674	0	47	0
Estonia_14890	1.11	0	1222	0	141	0
Estonia_14895	1.05	0	141	0	0	0
Estonia_14896	3.64	0	0	0	0	0
Estonia_14897	1.64	0	1410	0	0	0
Estonia_14899	5.26	0	423	0	282	0
Estonia_14900	6.85	0	94	0	940	0
Estonia_14902	15.55	0	1034	0	0	0
Estonia_14903	1.06	0	4465	0	846	0
Estonia_14904	0.46	0	7802	0	1128	0
Estonia_14906	1.81	0	1222	0	0	0
Estonia_14907	0.63	0	2726	0	470	0
Estonia_14914	5.26	0	470	0	141	0
Estonia_14915	5.73	0	752	0	0	0
Estonia_14940	0.29	0	0	0	94	0
Estonia_14941	0.34	0	376	0	94	0
Estonia_14963	5.73	0	4230	0	47	0
Estonia_14965	1.06	0	1457	0	517	0
Estonia_14969	5.9	0	0	0	0	0
Estonia_14971	18.63	0	0	0	0	0
Estonia_14972	1.06	0	1645	0	329	0
Estonia_14974	1.36	0	0	0	47	0
Estonia_14975	18.63	0	0	0	0	0
Estonia_14977	3.21	0	0	0	0	0
Estonia_14982	1.85	0	376	0	0	0
Estonia_14983	3.02	0	94	0	0	0
Estonia_14984	5.9	0	0	0	0	0
Estonia_14985	0.47	0	0	0	0	0
Estonia_14987	0.47	0	0	0	0	0
Estonia_14990	1.63	0	2115	0	0	0
Estonia_14992	0.47	0	0	0	0	0
Estonia_14993	0.61	0	0	0	0	0
Estonia_14996	0.61	0	0	0	0	0
Estonia_14998	0.63	0	0	0	0	0
Estonia_15000	0.7	0	47	0	0	0
Estonia_15004	1.63	0	1457	0	0	0
Estonia_15005	0.63	0	0	0	0	0
Estonia_15006	0.26	0	940	0	94	0
Estonia_15009	1.64	0	940	0	0	0
Estonia_15016	1.27	0	846	0	141	0
Estonia_15018	0.7	0	0	0	0	0
Estonia_15021	0.61	0	0	0	0	0
Estonia_15030	11.61	0	0	0	0	0
Estonia_15034	1.36	0	47	0	141	0
Estonia_15037	2.41	0	0	0	47	0
Estonia_15038	1.85	0	0	0	0	0
Estonia_15053	1.12	0	47	0	0	0
Estonia_15059	3.64	0	0	0	0	0
Estonia_15067	2.69	0	0	0	235	0
Estonia_15068	2.69	0	94	0	611	0
Estonia_15072	2.8	0	987	0	0	0
Estonia_15073	0.96	0	0	0	0	0
Estonia_15074	3.37	0	235	0	0	0
Estonia_15075	1.43	0	2773	0	47	0
Estonia_15076	1.64	0	376	0	141	0
Estonia_15078	2.73	0	0	0	0	0
Estonia_15081	3.02	0	282	0	0	0
Estonia_15082	1.81	0	1927	0	0	0
Estonia_15083	1.43	0	3713	0	94	0
Estonia_15107	2.97	0	329	0	1222	0
Estonia_15108	1.36	0	47	0	0	0
Estonia_15109	3.64	0	0	0	0	0
Estonia_15113	3.37	0	94	0	0	0
Estonia_15115	0.45	0	47	0	0	0
Estonia_15120	6.43	0	235	0	0	0
Estonia_15121	18.35	0	705	0	47	0
Estonia_15123	2.41	0	94	0	0	0
Estonia_15124	6.43	0	4465	0	0	0
Estonia_15125	0.46	0	1645	0	47	0
Estonia_15126	0.63	0	1645	0	188	0
Estonia_15133	2.02	0	1175	0	94	0
Estonia_15134	4.41	0	423	0	0	0
Estonia_15142	3.02	0	141	0	0	0
Estonia_15144	18.35	0	1034	0	47	0
Estonia_15146	18.35	0	1269	0	47	0
Estonia_15147	0.46	0	4747	0	188	0
Estonia_15149	4.41	0	846	0	0	0
Estonia_15150	0.45	0	0	0	0	0
Estonia_15153	11.61	0	0	0	0	0
Estonia_15157	15.55	0	376	0	0	0
Estonia_15159	6.85	0	0	0	1222	0
Estonia_15160	2.69	0	141	0	705	0
Estonia_15161	6.85	0	0	0	705	0
Estonia_15162	1.72	0	564	0	94	0
Estonia_15163	19.1	0	0	0	0	0
Estonia_15166	0.49	0	94	0	47	0
Estonia_15168	0.34	0	188	0	0	0
Estonia_15172	0.29	0	0	0	0	0
Estonia_15174	5.35	0	1269	0	0	0
Estonia_15175	16.95	0	0	0	0	0
Estonia_15177	0.55	0	0	0	47	0
Estonia_15179	5.35	0	329	0	0	0
Estonia_15184	0.85	0	2397	0	893	0
Estonia_15185	13.43	0	282	0	376	0
Estonia_15189	18.63	0	0	0	0	0
Estonia_15190	5.35	0	188	0	0	0
Estonia_15191	0.85	0	987	0	611	0
Estonia_15196	0.85	0	2632	0	235	0
Estonia_15199	0.55	0	0	0	0	0
Estonia_15204	16.95	0	94	0	0	0
Estonia_15207	0.96	0	0	0	0	0
Estonia_15211	6.43	0	3008	0	188	0
Estonia_15212	0.55	0	47	0	141	0
Estonia_15213	1.37	0	47	0	94	0
Estonia_15214	1.37	0	94	0	94	0
Estonia_15218	1.37	0	423	0	188	0
Estonia_15220	0.53	0	0	0	0	0
Estonia_15222	0.53	0	0	0	0	0
Estonia_15226	1.05	0	141	0	0	0
Estonia_15229	0.68	0	0	0	0	0
Estonia_15233	15.55	0	752	0	47	0
Estonia_15236	19.1	0	0	0	0	0
Estonia_15237	0.93	0	705	0	0	0
Estonia_15238	11.03	0	141	0	0	0
Estonia_15241	1.72	0	893	0	141	0
Estonia_15245	16.95	0	0	0	0	0
Estonia_15248	11.61	0	0	0	0	0
Estonia_15249	1.43	0	376	0	0	0
Estonia_15253	11.81	0	94	0	0	0
Estonia_15255	19.1	0	47	0	0	0
Estonia_15256	1.12	0	141	0	0	0
Estonia_15257	0.56	0	0	0	0	0
Estonia_15258	0.68	0	0	0	0	0
Estonia_15264	0.68	0	0	0	0	0
Estonia_15265	0.29	0	0	0	141	0
Estonia_15266	0.56	0	47	0	0	0
Estonia_15268	0.56	0	47	0	0	0
Estonia_15271	0.53	0	0	0	0	0
Estonia_15273	1.81	0	1504	0	0	0
Estonia_15277	1.05	0	47	0	0	0
Estonia_15283	2.8	0	94	0	0	0
Estonia_15315	4.84	0	0	0	0	0
Estonia_15322	4.84	0	0	0	50	0
Estonia_15360	1.8	0	0	0	0	0
Estonia_15364	1.26	0	0	0	0	0
Estonia_15365	8.6	0	0	0	0	0
Estonia_15398	3.7	0	0	0	0	0
Estonia_15399	2.31	0	180	0	230	0
Estonia_15400	12.3	0	0	0	0	0
Estonia_15401	1.64	0	0	0	0	0
Estonia_15429	12.3	0	0	0	0	0
Estonia_15803	1.73	0	329	0	0	0
Estonia_15806	0.84	0	141	0	47	0
Estonia_15807	0.95	0	47	0	188	0
Estonia_15808	1.4	0	0	0	0	0
Estonia_15809	0.7	0	376	0	235	0
Estonia_15973	2.28	0	329	0	47	0
Estonia_15977	4.58	0	47	0	0	0
Estonia_15980	1.4	0	376	0	0	0
Estonia_15981	0.71	0	47	0	235	0
Estonia_15982	3.95	0	141	0	94	0
Estonia_15983	1.4	0	282	0	0	0
Estonia_15984	0.5	0	0	0	0	0
Estonia_15985	1.53	0	47	0	470	0
Estonia_15986	0.5	0	47	0	141	0
Estonia_15989	0.48	0	141	0	0	0
Estonia_15991	2.46	0	94	0	376	0
Estonia_15993	2.46	0	0	0	47	0
Estonia_15994	3.25	0	94	0	282	0
Estonia_15995	3.25	0	188	0	376	0
Estonia_15996	3.93	0	141	0	1034	0
Estonia_15997	2.4	0	0	0	47	0
Estonia_15998	11.3	0	0	0	0	0
Estonia_15999	4.58	0	0	0	47	0
Estonia_16000	11.3	0	0	0	0	0
Estonia_16001	3.34	0	47	0	752	0
Estonia_16002	1.42	0	423	0	564	0
Estonia_16004	3.96	0	517	0	0	0
Estonia_16009	3.96	0	1598	0	0	0
Estonia_16011	3.38	0	7943	0	705	0
Estonia_16014	2.03	0	4935	0	47	0
Estonia_16015	1.69	0	47	0	0	0
Estonia_16016	4.64	0	0	0	235	0
Estonia_16017	4.64	0	47	0	611	0
Estonia_16018	2.4	0	47	0	94	0
Estonia_16019	0.92	0	235	0	188	0
Estonia_16020	1.25	0	893	0	0	0
Estonia_16021	1.32	0	329	0	0	0
Estonia_16023	1.91	0	188	0	0	0
Estonia_16027	2.4	0	0	0	0	0
Estonia_16029	2.56	0	235	0	282	0
Estonia_16031	15.17	0	0	0	0	0
Estonia_16034	4.31	0	282	0	376	0
Estonia_16035	3.11	0	893	0	329	0
Estonia_16036	7.77	0	0	0	0	0
Estonia_16038	7.77	0	0	0	0	0
Estonia_16039	5.83	0	94	0	329	0
Estonia_16041	2.46	0	94	0	141	0
Estonia_16043	5.83	0	47	0	188	0
Estonia_16044	4.31	0	423	0	329	0
Estonia_16045	5.83	0	141	0	282	0
Estonia_16046	1.61	0	0	0	0	0
Estonia_16048	0.51	0	329	0	0	0
Estonia_16049	4.02	0	47	0	235	0
Estonia_16052	2.46	0	47	0	329	0
Estonia_16053	1.61	0	658	0	94	0
Estonia_16054	0.51	0	893	0	0	0
Estonia_16056	1.89	0	940	0	470	0
Estonia_16057	4.02	0	282	0	564	0
Estonia_16060	3.7	0	564	0	94	0
Estonia_16061	0.5	0	3478	0	470	0
Estonia_16062	0.5	0	1457	0	799	0
Estonia_16111	1.89	0	1175	0	1081	0
Estonia_16112	3.7	0	2115	0	47	0
Estonia_16114	2.82	0	0	0	0	0
Estonia_16115	3.75	0	2491	0	329	0
Estonia_16116	3.75	0	5217	0	235	0
Estonia_16117	5.52	0	423	0	329	0
Estonia_16118	5.52	0	1081	0	423	0
Estonia_16120	1.61	0	752	0	235	0
Estonia_16121	0.49	0	0	0	0	0
Estonia_16122	0.5	0	1598	0	423	0
Estonia_16124	0.63	0	893	0	705	0
Estonia_16125	0.63	0	188	0	235	0
Estonia_16126	2.1	0	141	0	47	0
Estonia_16128	0.5	0	1880	0	1222	0
Estonia_16129	0.5	0	987	0	846	0
Estonia_16134	0.96	0	188	0	94	0
Estonia_16135	0.96	0	282	0	141	0
Estonia_16142	2.28	0	188	0	423	0
Estonia_16144	1.61	0	0	0	0	0
Estonia_16145	0.96	0	0	0	0	0
Estonia_16147	0.96	0	0	0	0	0
Estonia_16152	1.61	0	0	0	0	0
Estonia_16154	2.1	0	235	0	94	0
Estonia_16155	2.1	0	658	0	0	0
Estonia_16158	3.75	0	10951	0	0	0
Estonia_16159	5.52	0	517	0	141	0
Estonia_16162	0.5	0	4183	0	282	0
Estonia_16164	2.82	0	141	0	188	0
Estonia_16165	2.82	0	47	0	235	0
Estonia_16166	3.7	0	1457	0	0	0
Estonia_16168	3.7	0	1175	0	94	0
Estonia_16169	3.7	0	1598	0	94	0
Estonia_16171	1.89	0	1128	0	1363	0
Estonia_16172	7.77	0	0	0	0	0
Estonia_16173	15.17	0	0	0	0	0
Estonia_16174	4.31	0	141	0	517	0
Estonia_16177	0.5	0	0	0	0	0
Estonia_16178	0.5	0	0	0	0	0
Estonia_16179	1.34	0	0	0	0	0
Estonia_16181	1.34	0	0	0	0	0
Estonia_16184	1.83	0	0	0	47	0
Estonia_16185	1.83	0	47	0	141	0
Estonia_16186	0.84	0	0	0	47	0
Estonia_16187	1.4	0	0	0	0	0
Estonia_16188	1.4	0	0	0	0	0
Estonia_16189	0.95	0	94	0	329	0
Estonia_16190	1.83	0	47	0	94	0
Estonia_16194	1.4	0	47	0	47	0
Estonia_16196	4.94	0	423	0	517	0
Estonia_16197	4.72	0	141	0	282	0
Estonia_16198	2.46	0	282	0	329	0
Estonia_16199	0.48	0	47	0	0	0
Estonia_16202	0.71	0	0	0	0	0
Estonia_16204	4.94	0	940	0	329	0
Estonia_16205	4.72	0	47	0	658	0
Estonia_16206	4.58	0	47	0	47	0
Estonia_16207	3.25	0	0	0	376	0
Estonia_16209	1.42	0	0	0	235	0
Estonia_16210	1.42	0	188	0	141	0
Estonia_16211	4.72	0	47	0	611	0
Estonia_16213	0.5	0	0	0	0	0
Estonia_16216	3.34	0	282	0	799	0
Estonia_16217	3.93	0	47	0	1269	0
Estonia_16222	3.38	0	3713	0	987	0
Estonia_16225	3.96	0	188	0	47	0
Estonia_16226	3.38	0	4935	0	987	0
Estonia_16227	1.88	0	1786	0	94	0
Estonia_16228	1.88	0	5123	0	94	0
Estonia_16229	0.61	0	3478	0	47	0
Estonia_16230	0.61	0	799	0	0	0
Estonia_16231	1.32	0	47	0	94	0
Estonia_16232	1.6	0	1175	0	94	0
Estonia_16233	1.6	0	141	0	141	0
Estonia_16234	1.6	0	188	0	376	0
Estonia_16235	0.92	0	94	0	188	0
Estonia_16236	1.69	0	94	0	188	0
Estonia_16237	1.69	0	141	0	141	0
Estonia_16238	1.25	0	4136	0	0	0
Estonia_16239	4.64	0	376	0	658	0
Estonia_16241	2.94	0	517	0	658	0
Estonia_16242	2.94	0	6486	0	658	0
Estonia_16243	2.56	0	0	0	141	0
Estonia_16245	2.56	0	329	0	94	0
Estonia_16247	3.11	0	1410	0	329	0
Estonia_16249	3.11	0	846	0	235	0
Estonia_16250	0.91	0	141	0	47	0
Estonia_16254	0.63	0	0	0	188	0
Estonia_16261	0.96	0	141	0	0	0
Estonia_16262	0.49	0	0	0	0	0
Estonia_16263	0.49	0	0	0	0	0
Estonia_16264	0.51	0	423	0	0	0
Estonia_16302	0.71	0	94	0	0	0
Estonia_16303	0.95	0	0	0	0	0
Estonia_16304	3.7	0	188	0	0	0
Estonia_16305	3.7	0	423	0	47	0
Estonia_16306	3.7	0	188	0	94	0
Estonia_16308	1.53	0	329	0	564	0
Estonia_16309	1.53	0	423	0	235	0
Estonia_16310	4.94	0	470	0	235	0
Estonia_16315	3.34	0	282	0	329	0
Estonia_16376	1.32	0	329	0	0	0
Estonia_16377	3.93	0	0	0	1316	0
Estonia_16379	15.17	0	0	0	0	0
Estonia_16380	0.91	0	47	0	0	0
Estonia_16383	2.46	0	94	0	47	0
Estonia_16384	4.02	0	94	0	940	0
Estonia_16388	0.61	0	2632	0	94	0
Estonia_16389	1.69	0	987	0	47	0
Estonia_16391	1.41	0	1081	0	235	0
Estonia_16392	1.41	0	1974	0	47	0
Estonia_16393	1.41	0	2491	0	188	0
Estonia_16394	2.22	0	4324	0	94	0
Estonia_16395	2	0	4465	0	0	0
Estonia_16396	0.53	0	1316	0	47	0
Estonia_16398	2.22	0	1175	0	0	0
Estonia_16399	2.28	0	3337	0	0	0
Estonia_16405	11.43	0	13254	0	0	0
Estonia_16494	2.22	0	846	0	188	0
Estonia_16495	3.11	0	705	0	0	0
Estonia_16496	1.31	0	0	0	0	0
Estonia_16497	1.69	0	0	0	0	0
Estonia_16498	1.69	0	0	0	0	0
Estonia_16501	1.37	0	94	0	94	0
Estonia_16502	1.92	0	1692	0	0	0
Estonia_16503	8.3	0	10011	0	188	0
Estonia_16504	1.38	0	0	0	0	0
Estonia_16505	0.92	0	752	0	94	0
Estonia_16506	1.38	0	0	0	0	0
Estonia_16507	1.48	0	282	0	47	0
Estonia_16514	2.86	0	47	0	423	0
Estonia_16518	0.96	0	0	0	0	0
Estonia_16519	2	0	94	0	235	0
Estonia_16520	1.69	0	94	0	141	0
Estonia_16521	0.61	0	0	0	0	0
Estonia_16522	0.96	0	0	0	0	0
Estonia_16523	1.05	0	0	0	0	0
Estonia_16524	0.61	0	0	0	0	0
Estonia_16527	0.76	0	3650	0	50	0
Estonia_16528	2.68	0	300	0	500	0
Estonia_16529	1.81	0	1350	0	0	0
Estonia_16530	1.74	0	3100	0	100	0
Estonia_16531	0.71	0	5358	0	235	0
Estonia_16535	2.15	0	141	0	329	0
Estonia_16536	2.15	0	47	0	235	0
Estonia_16537	2.31	0	47	0	282	0
Estonia_16539	1.37	0	0	0	188	0
Estonia_16540	1.58	0	517	0	235	0
Estonia_16541	2.75	0	188	0	423	0
Estonia_16542	1.37	0	0	0	94	0
Estonia_16543	2.31	0	47	0	470	0
Estonia_16544	2.31	0	47	0	282	0
Estonia_16545	2.31	0	94	0	329	0
Estonia_16546	1.48	0	141	0	0	0
Estonia_16547	0.98	0	0	0	188	0
Estonia_16548	1.92	0	1175	0	47	0
Estonia_16549	2.75	0	47	0	329	0
Estonia_16550	1.58	0	47	0	329	0
Estonia_16551	1.48	0	846	0	94	0
Estonia_16581	0.98	0	1598	0	94	0
Estonia_16582	0.94	0	940	0	188	0
Estonia_16583	2	0	8037	0	658	0
Estonia_16584	1.25	0	4747	0	0	0
Estonia_16585	2.01	0	1598	0	282	0
Estonia_16586	0.53	0	752	0	94	0
Estonia_16587	1.69	0	282	0	141	0
Estonia_16588	2.28	0	235	0	188	0
Estonia_16589	2.1	0	47	0	376	0
Estonia_16590	2.86	0	423	0	47	0
Estonia_16591	1.31	0	0	0	0	0
Estonia_16593	1.31	0	0	0	0	0
Estonia_16594	2.1	0	188	0	188	0
Estonia_16697	1.69	0	0	0	0	0
Estonia_16699	19.38	0	0	0	0	0
Estonia_16700	8.18	0	47	0	235	0
Estonia_16701	2.13	0	329	0	141	0
Estonia_16704	17.94	0	94	0	423	0
Estonia_16705	18.26	0	0	0	329	0
Estonia_16708	2.44	0	94	0	376	0
Estonia_16709	3.94	0	47	0	188	0
Estonia_16710	3.7	0	4794	0	0	0
Estonia_16716	2.59	0	9600	0	50	0
Estonia_16717	2.59	0	6150	0	250	0
Estonia_16793	2.59	0	2850	0	0	0
Estonia_16794	1.74	0	2150	0	0	0
Estonia_16795	0.76	0	300	0	50	0
Estonia_16796	1.81	0	7500	0	50	0
Estonia_16799	4.05	0	50	0	0	0
Estonia_16801	4.05	0	1300	0	0	0
Estonia_16802	0.98	0	470	0	0	0
Estonia_16803	2.68	0	600	0	600	0
Estonia_16804	8.3	0	940	0	0	0
Estonia_16805	0.94	0	705	0	0	0
Estonia_16808	2.01	0	235	0	517	0
Estonia_16809	2.01	0	141	0	235	0
Estonia_16872	17.66	0	141	0	94	0
Estonia_16873	12.88	0	141	0	658	0
Estonia_16874	18.01	0	47	0	517	0
Estonia_16876	2.54	0	0	0	188	0
Estonia_16877	1.42	0	658	0	0	0
Estonia_16878	1.3	0	94	0	141	0
Estonia_16879	4.46	0	329	0	893	0
Estonia_16880	1.58	0	235	0	0	0
Estonia_16881	2.49	0	705	0	0	0
Estonia_16882	1.56	0	141	0	47	0
Estonia_16883	11.97	0	0	0	0	0
Estonia_16884	6.15	0	517	0	47	0
Estonia_16885	7.26	0	235	0	564	0
Estonia_16971	5.66	0	141	0	517	0
Estonia_16972	1.87	0	1128	0	47	0
Estonia_16976	1.59	0	799	0	0	0
Estonia_16978	2.8	0	5170	0	47	0
Estonia_16979	2.75	0	1316	0	0	0
Estonia_16980	14.79	0	3901	0	0	0
Estonia_16981	10.83	0	94	0	282	0
Estonia_16982	11.1	0	658	0	282	0
Estonia_16983	18.86	0	47	0	47	0
Estonia_16984	3.46	0	5029	0	141	0
Estonia_16985	12.15	0	376	0	282	0
Estonia_16986	19.64	0	94	0	282	0
Estonia_16987	9.18	0	846	0	282	0
Estonia_16989	14.5	0	564	0	0	0
Estonia_17033	1.62	0	7238	0	94	0
Estonia_17034	0.57	0	100	0	0	0
Estonia_17035	3.37	0	6000	0	0	0
Estonia_17036	2.59	0	2450	0	0	0
Estonia_17037	4.11	0	5250	0	250	0
Estonia_17038	0.58	0	1350	0	0	0
Estonia_17039	1.27	0	0	0	0	0
Estonia_17041	1.27	0	0	0	0	0
Estonia_17046	2	0	564	0	376	0
Estonia_17047	0.6	0	47	0	94	0
Estonia_17048	0.6	0	564	0	94	0
Estonia_17049	1.92	0	1316	0	0	0
Estonia_17050	2.75	0	235	0	329	0
Estonia_17051	1.58	0	47	0	0	0
Estonia_17052	0.35	0	400	0	150	0
Estonia_17053	1.74	0	1150	0	50	0
Estonia_17054	1.74	0	550	0	250	0
Estonia_17056	0.35	0	150	0	50	0
Estonia_17059	0.35	0	705	0	0	0
Estonia_17060	3.61	0	141	0	423	0
Estonia_17061	1.48	0	282	0	0	0
Estonia_17062	2	0	705	0	423	0
Estonia_17063	3.61	0	141	0	329	0
Estonia_17064	0.9	0	470	0	235	0
Estonia_17065	0.55	0	940	0	0	0
Estonia_17106	0.39	0	0	0	0	0
Estonia_17107	0.22	0	0	0	0	0
Estonia_17109	0.22	0	0	0	0	0
Estonia_17110	0.44	0	0	0	0	0
Estonia_17111	0.29	0	0	0	0	0
Estonia_17112	0.66	0	47	0	0	0
Estonia_17113	0.46	0	1175	0	94	0
Estonia_17115	0.75	0	517	0	0	0
Estonia_17117	1.97	0	0	0	0	0
Estonia_17119	0.37	0	0	0	47	0
Estonia_17120	0.37	0	0	0	0	0
Estonia_17121	0.22	0	0	0	100	0
Estonia_17160	0.39	0	0	0	0	0
Estonia_17161	0.6	0	700	0	100	0
Estonia_17278	1.94	0	1645	0	0	0
Estonia_17282	1.33	0	376	0	47	0
Estonia_17283	1.33	0	423	0	0	0
Estonia_17284	2.06	0	376	0	0	0
Estonia_17285	0.97	0	0	0	0	0
Estonia_17286	1.33	0	94	0	0	0
Estonia_17287	2.06	0	188	0	0	0
Estonia_17288	2.06	0	611	0	94	0
Estonia_17289	2.41	0	141	0	0	0
Estonia_17290	2.41	0	188	0	47	0
Estonia_17291	1.04	0	94	0	0	0
Estonia_17292	0.97	0	282	0	376	0
Estonia_17293	2.41	0	564	0	0	0
Estonia_17294	1.04	0	423	0	0	0
Estonia_17295	0.97	0	94	0	0	0
Estonia_17297	2.17	0	0	0	141	0
Estonia_17298	1.43	0	188	0	0	0
Estonia_17300	1.84	0	0	0	47	0
Estonia_17317	0.5	0	0	0	0	0
Estonia_17320	2.1	0	564	0	517	0
Estonia_17321	2.86	0	282	0	0	0
Estonia_17330	1.07	0	1128	0	329	0
Estonia_17331	1.75	0	1739	0	1316	0
Estonia_17332	1.07	0	2350	0	423	0
Estonia_17333	1.85	0	2303	0	188	0
Estonia_17334	0.75	0	3948	0	235	0
Estonia_17350	1.94	0	1880	0	0	0
Estonia_17354	2.1	0	282	0	0	0
Estonia_17359	3.79	0	1350	0	100	0
Estonia_17360	1.38	0	0	0	0	0
Estonia_17361	0.61	0	0	0	0	0
Estonia_17364	1.75	0	3995	0	658	0
Estonia_17393	0.9	0	235	0	94	0
Estonia_17394	0.35	0	1316	0	141	0
Estonia_17395	4.11	0	3900	0	0	0
Estonia_17396	2.3	0	17250	0	0	0
Estonia_17397	0.46	0	350	0	200	0
Estonia_17398	4.65	0	100	0	300	0
Estonia_17399	0.46	0	400	0	0	0
Estonia_17400	0.24	0	0	0	0	0
Estonia_17401	0.24	0	0	0	50	0
Estonia_17402	0.63	0	0	0	100	0
Estonia_17403	3.44	0	100	0	0	0
Estonia_17404	0.75	0	799	0	47	0
Estonia_17405	0.46	0	235	0	0	0
Estonia_17409	2.55	0	950	0	200	0
Estonia_17410	3.56	0	1250	0	750	0
Estonia_17411	2.14	0	900	0	0	0
Estonia_17412	1.92	0	2050	0	300	0
Estonia_17413	0.41	0	50	0	150	0
Estonia_17414	1.92	0	2050	0	550	0
Estonia_17418	2.15	0	0	0	0	0
Estonia_17419	1.68	0	0	0	0	0
Estonia_17420	1.1	0	94	0	423	0
Estonia_17421	1.1	0	0	0	94	0
Estonia_17434	1.08	0	235	0	0	0
Estonia_17436	1.48	0	94	0	47	0
Estonia_17437	2.21	0	235	0	47	0
Estonia_17438	2.21	0	94	0	188	0
Estonia_17439	1.08	0	376	0	141	0
Estonia_17443	0.66	0	141	0	423	0
Estonia_17444	4.25	0	94	0	1222	0
Estonia_17447	0.35	0	0	0	0	0
Estonia_17448	0.25	0	0	0	0	0
Estonia_17449	0.51	0	0	0	350	0
Estonia_17452	0.44	0	0	0	0	0
Estonia_17454	0.35	0	0	0	50	0
Estonia_17465	0.56	0	200	0	50	0
Estonia_17467	6.24	0	0	0	0	0
Estonia_17468	2.17	0	0	0	47	0
Estonia_17469	3.61	0	0	0	188	0
Estonia_17470	1.84	0	0	0	282	0
Estonia_17471	2.17	0	47	0	47	0
Estonia_17473	1.43	0	47	0	0	0
Estonia_17474	2.01	0	100	0	0	0
Estonia_17476	3.79	0	1150	0	100	0
Estonia_17479	1.58	0	50	0	200	0
Estonia_17481	1.84	0	0	0	141	0
Estonia_17484	3.61	0	0	0	47	0
Estonia_17485	1.96	0	0	0	47	0
Estonia_17486	6.24	0	0	0	141	0
Estonia_17488	0.56	0	200	0	0	0
Estonia_17489	2.01	0	100	0	0	0
Estonia_17491	0.28	0	0	0	0	0
Estonia_17492	0.28	0	0	0	0	0
Estonia_17493	0.22	0	0	0	0	0
Estonia_17494	0.22	0	0	0	0	0
Estonia_17495	0.26	0	0	0	0	0
Estonia_17497	1.96	0	0	0	0	0
Estonia_17499	1.43	0	188	0	0	0
Estonia_17506	1.76	0	0	0	0	0
Estonia_17507	2.15	0	0	0	0	0
Estonia_17509	3.1	0	0	0	94	0
Estonia_17512	1.1	0	0	0	47	0
Estonia_17513	3.1	0	94	0	94	0
Estonia_17514	2.55	0	300	0	100	0
Estonia_17516	3.1	0	200	0	200	0
Estonia_17517	4.22	0	0	0	150	0
Estonia_17518	2.55	0	0	0	0	0
Estonia_17519	3.56	0	250	0	150	0
Estonia_17520	3.56	0	300	0	350	0
Estonia_17521	2.05	0	100	0	50	0
Estonia_17522	2.05	0	50	0	50	0
Estonia_17532	0.29	0	0	0	0	0
Estonia_17536	0.35	0	0	0	0	0
Estonia_17537	0.82	0	0	0	0	0
Estonia_17538	0.29	0	0	0	0	0
Estonia_17539	0.35	0	0	0	0	0
Estonia_17540	0.66	0	0	0	141	0
Estonia_17541	1.66	0	470	0	188	0
Estonia_17542	1.74	0	0	0	0	0
Estonia_17543	2.3	0	0	0	0	0
Estonia_17544	1.74	0	0	0	0	0
Estonia_17545	1.78	0	100	0	150	0
Estonia_17546	4.65	0	100	0	650	0
Estonia_17547	1.86	0	0	0	550	0
Estonia_17548	1.86	0	0	0	650	0
Estonia_17549	4.11	0	150	0	400	0
Estonia_17550	1.86	0	0	0	600	0
Estonia_17551	4.65	0	0	0	1050	0
Estonia_17552	1.13	0	50	0	50	0
Estonia_17554	0.64	0	0	0	0	0
Estonia_17558	3.44	0	0	0	0	0
Estonia_17559	0.84	0	100	0	0	0
Estonia_17561	0.84	0	100	0	50	0
Estonia_17564	0.88	0	0	0	0	0
Estonia_17565	0.88	0	0	0	0	0
Estonia_17566	1.27	0	50	0	100	0
Estonia_17567	1.13	0	300	0	0	0
Estonia_17568	1.17	0	700	0	300	0
Estonia_17569	3.37	0	0	0	0	0
Estonia_17570	1.17	0	150	0	400	0
Estonia_17572	3.1	0	50	0	250	0
Estonia_17573	1.98	0	300	0	0	0
Estonia_17574	0.41	0	50	0	100	0
Estonia_17575	3.1	0	200	0	300	0
Estonia_17576	2.89	0	200	0	0	0
Estonia_17577	2.89	0	200	0	150	0
Estonia_17582	1.98	0	850	0	150	0
Estonia_17588	3.1	0	47	0	94	0
Estonia_17592	2.05	0	150	0	150	0
Estonia_17594	2.05	0	300	0	0	0
Estonia_17595	3.5	0	200	0	300	0
Estonia_17596	3.5	0	550	0	250	0
Estonia_17597	2.05	0	300	0	0	0
Estonia_17599	1.17	0	450	0	0	0
Estonia_17600	0.54	0	50	0	0	0
Estonia_17601	0.54	0	0	0	100	0
Estonia_17602	1.13	0	250	0	150	0
Estonia_17603	0.63	0	100	0	0	0
Estonia_17604	0.24	0	0	0	0	0
Estonia_17605	0.64	0	0	0	100	0
Estonia_17607	2.59	0	0	0	0	0
Estonia_17608	0.3	0	0	0	0	0
Estonia_17609	1.78	0	150	0	100	0
Estonia_17610	0.3	0	0	0	100	0
Estonia_17611	1.92	0	300	0	100	0
Estonia_17612	3.5	0	250	0	150	0
Estonia_17614	2.89	0	0	0	0	0
Estonia_17616	1.94	0	47	0	0	0
Estonia_17617	1.68	0	94	0	0	0
Estonia_17619	8.47	0	150	0	50	0
Estonia_17624	3.11	0	0	0	0	0
Estonia_17627	1.83	0	5546	0	47	0
Estonia_17628	1.83	0	4465	0	94	0
Estonia_17631	2.7	0	1222	0	141	0
Estonia_17632	0.3	0	50	0	0	0
Estonia_17633	1.78	0	0	0	100	0
Estonia_17634	0.46	0	0	0	50	0
Estonia_17635	0.58	0	0	0	0	0
Estonia_17636	2	0	517	0	423	0
Estonia_17637	2.3	0	50	0	0	0
Estonia_17638	3.37	0	500	0	0	0
Estonia_17639	0.84	0	50	0	0	0
Estonia_17651	8.3	0	235	0	47	0
Estonia_17652	2.7	0	188	0	141	0
Estonia_17655	0.98	0	282	0	47	0
Estonia_17656	0.98	0	752	0	235	0
Estonia_17657	0.94	0	141	0	94	0
Estonia_17660	2.31	0	0	0	564	0
Estonia_17661	0.98	0	47	0	94	0
Estonia_17662	2.7	0	94	0	94	0
Estonia_17663	4.05	0	1150	0	0	0
Estonia_17664	2.68	0	650	0	550	0
Estonia_17665	1.81	0	300	0	0	0
Estonia_17667	0.76	0	150	0	0	0
Estonia_17669	0.76	0	450	0	0	0
Estonia_17671	0.35	0	250	0	50	0
Estonia_17678	1.75	0	282	0	329	0
Estonia_17679	1.17	0	1410	0	0	0
Estonia_17680	1.17	0	1363	0	141	0
Estonia_17681	1.88	0	2115	0	188	0
Estonia_17682	1.88	0	3572	0	0	0
Estonia_17683	2.69	0	564	0	0	0
Estonia_17684	3.88	0	188	0	47	0
Estonia_17685	1.05	0	47	0	0	0
Estonia_17687	3.88	0	235	0	141	0
Estonia_17688	2.69	0	423	0	47	0
Estonia_17691	1.05	0	0	0	0	0
Estonia_17694	3.37	0	2115	0	141	0
Estonia_17695	3.37	0	470	0	0	0
Estonia_17696	2.69	0	282	0	0	0
Estonia_17697	16.16	0	1175	0	0	0
Estonia_17698	3.37	0	1034	0	47	0
Estonia_17700	3.34	0	4935	0	0	0
Estonia_17701	1.82	0	6298	0	188	0
Estonia_17702	3.34	0	204	0	47	0
Estonia_17703	16.16	0	2303	0	0	0
Estonia_17704	1.75	0	517	0	141	0
Estonia_17705	2.03	0	4230	0	94	0
Estonia_17706	1.88	0	1457	0	94	0
Estonia_17707	1.75	0	3948	0	282	0
Estonia_17708	2.03	0	3290	0	0	0
Estonia_17709	1.88	0	1739	0	94	0
Estonia_17710	16.16	0	141	0	0	0
Estonia_17711	1.17	0	4700	0	141	0
Estonia_17712	3.34	0	2726	0	47	0
Estonia_17717	2.05	0	250	0	200	0
Estonia_17719	0.53	0	94	0	0	0
Estonia_17724	4.12	0	329	0	0	0
Estonia_17725	3.11	0	0	0	0	0
Estonia_17727	1.08	0	329	0	94	0
Estonia_17728	0.55	0	188	0	0	0
Estonia_17729	2.21	0	282	0	94	0
Estonia_17730	3.61	0	94	0	235	0
Estonia_17731	0.35	0	0	0	0	0
Estonia_17732	1.48	0	470	0	235	0
Estonia_17733	0.55	0	470	0	94	0
Estonia_17734	1.74	0	0	0	0	0
Estonia_17742	1.38	0	0	0	0	0
Estonia_17743	5.03	0	0	0	20	0
Estonia_17744	1.54	0	0	0	0	0
Estonia_17748	1.52	0	0	0	0	0
Estonia_17750	1.41	0	0	0	70	0
Estonia_17752	1.38	0	0	0	30	0
Estonia_17756	1.41	0	0	0	20	0
Estonia_17762	1.56	0	40	0	0	0
Estonia_17763	3.76	0	10	0	10	0
Estonia_17764	1.88	0	0	0	40	0
Estonia_17767	2.28	0	0	0	10	0
Estonia_17768	2.11	0	0	0	10	0
Estonia_17798	0.88	0	0	0	0	0
Estonia_17800	1.86	0	0	0	0	0
Estonia_17801	7.68	0	0	0	0	0
Estonia_17802	1.86	0	0	0	0	0
Estonia_17803	4.82	0	0	0	0	0
Estonia_17804	10.86	0	0	0	0	0
Estonia_17805	5.31	0	282	0	235	0
Estonia_17808	1.74	0	47	0	188	0
Estonia_17809	10.86	0	0	0	0	0
Estonia_17810	5.31	0	47	0	188	0
Estonia_17811	1.74	0	94	0	235	0
Estonia_17813	5.04	0	47	0	1551	0
Estonia_17815	1.74	0	250	0	160	0
Estonia_17817	7.68	0	0	0	0	0
Estonia_17819	7.68	0	0	0	0	0
Estonia_17820	1.86	0	0	0	0	0
Estonia_17822	10.86	0	0	0	0	0
Estonia_17826	0.4	0	0	0	0	0
Estonia_17827	0.4	0	282	0	0	0
Estonia_17857	1.74	0	100	0	200	0
Estonia_17858	1.74	0	150	0	100	0
Estonia_17859	1.74	0	150	0	50	0
Estonia_17870	3.07	0	200	0	0	0
Estonia_17873	0.91	0	50	0	50	0
Estonia_17879	0.9	0	250	0	350	0
Estonia_17881	0.24	0	650	0	50	0
Estonia_17890	0.42	0	0	0	282	0
Estonia_17899	1.98	0	200	0	0	0
Estonia_17906	0.85	0	47	0	0	0
Estonia_17907	1.68	0	94	0	0	0
Estonia_17909	0.46	0	470	0	47	0
Estonia_17915	0.64	0	0	0	0	0
Estonia_17916	0.63	0	0	0	100	0
Estonia_17918	1.62	0	705	0	94	0
Estonia_17920	0.57	0	150	0	0	0
Estonia_17922	0.57	0	100	0	50	0
Estonia_17927	0.54	0	0	0	0	0
Estonia_17934	0.4	0	47	0	0	0
Estonia_17936	2.59	0	100	0	0	0
Estonia_17938	0.32	0	0	0	0	0
Estonia_17947	2.49	0	0	0	235	0
Estonia_17948	2.49	0	47	0	282	0
Estonia_17949	2.72	0	0	0	376	0
Estonia_17950	2.01	0	47	0	94	0
Estonia_17951	2.77	0	423	0	423	0
Estonia_17952	2.01	0	0	0	94	0
Estonia_17953	2.01	0	235	0	47	0
Estonia_17956	2.13	0	0	0	94	0
Estonia_17961	0.42	0	0	0	282	0
Estonia_17962	0.31	0	47	0	0	0
Estonia_17978	4.22	0	0	0	0	0
Estonia_17981	2.77	0	235	0	188	0
Estonia_17982	2.19	0	0	0	94	0
Estonia_17983	0.58	0	0	0	0	0
Estonia_17984	0.91	0	235	0	376	0
Estonia_17985	2.19	0	0	0	188	0
Estonia_17986	7.36	0	94	0	282	0
Estonia_17988	7.36	0	94	0	235	0
Estonia_17989	2.19	0	0	0	94	0
Estonia_17990	3.44	0	50	0	0	0
Estonia_17992	1.85	0	1081	0	376	0
Estonia_17997	3.43	0	0	0	0	0
Estonia_18000	1.81	0	0	0	0	0
Estonia_18008	3.43	0	0	0	0	0
Estonia_18009	1.81	0	0	0	0	0
Estonia_18011	3.43	0	0	0	0	0
Estonia_18012	1.81	0	0	0	0	0
Estonia_18018	0.85	0	235	0	0	0
Estonia_18019	0.85	0	0	0	0	0
Estonia_18023	0.35	0	0	0	0	0
Estonia_18024	1.96	0	0	0	0	0
Estonia_18025	1.96	0	0	0	0	0
Estonia_18032	0.31	0	0	0	0	0
Estonia_18033	0.49	0	0	0	0	0
Estonia_18035	0.31	0	0	0	0	0
Estonia_18036	0.31	0	0	0	0	0
Estonia_18037	0.53	0	47	0	0	0
Estonia_18038	0.49	0	0	0	0	0
Estonia_18039	0.53	0	141	0	0	0
Estonia_18040	0.49	0	0	0	0	0
Estonia_18041	0.53	0	0	0	0	0
Estonia_18046	0.22	0	0	0	0	0
Estonia_18126	2.16	0	799	0	0	0
Estonia_18127	2.16	0	799	0	0	0
Estonia_18131	0.17	0	0	0	0	0
Estonia_18132	0.22	0	0	0	0	0
Estonia_18133	0.22	0	0	0	94	0
Estonia_18162	0.87	0	987	0	0	0
Estonia_18163	0.87	0	1692	0	47	0
Estonia_18164	0.87	0	1269	0	94	0
Estonia_18165	1.02	0	1880	0	47	0
Estonia_18166	1.02	0	799	0	47	0
Estonia_18167	1.02	0	1833	0	188	0
Estonia_18168	2.16	0	2162	0	47	0
Estonia_18170	1.9	0	0	0	0	0
Estonia_18171	1.9	0	0	0	0	0
Estonia_18172	0.4	0	0	0	0	0
Estonia_18175	0.51	0	0	0	141	0
Estonia_18182	0.47	0	0	0	50	0
Estonia_18183	1.02	0	50	0	50	0
Estonia_18186	0.22	0	0	0	0	0
Estonia_18187	2.13	0	0	0	47	0
Estonia_18189	1.9	0	0	0	0	0
Estonia_18203	0.21	0	0	0	0	0
Estonia_18212	10.29	0	0	0	0	0
Estonia_18214	0.32	0	0	0	0	0
Estonia_18215	0.17	0	0	0	0	0
Estonia_18224	0.25	0	0	0	0	0
Estonia_18225	0.4	0	0	0	0	0
Estonia_18227	0.51	0	0	0	47	0
Estonia_18233	10.29	0	0	0	47	0
Estonia_18234	10.29	0	0	0	47	0
Estonia_18512	0.3	0	100	0	50	0
Estonia_18513	2.7	0	0	0	150	0
Estonia_18514	1.02	0	50	0	0	0
Estonia_18515	1.34	0	50	0	0	0
Estonia_18520	0.32	0	0	0	0	0
Estonia_18526	0.32	0	0	0	0	0
Estonia_18528	0.17	0	0	0	0	0
Estonia_18531	2.7	0	150	0	250	0
Estonia_18532	0.32	0	0	0	0	0
Estonia_18535	0.35	0	0	0	0	0
Estonia_18536	1.66	0	1222	0	188	0
Estonia_18537	1.04	0	1645	0	470	0
Estonia_18538	1.04	0	2679	0	1833	0
Estonia_18539	0.91	0	752	0	235	0
Estonia_18540	1.96	0	0	0	0	0
Estonia_18541	0.98	0	94	0	188	0
Estonia_18542	4.25	0	47	0	1128	0
Estonia_18543	0.32	0	0	0	0	0
Estonia_18553	1.54	0	0	0	0	0
Estonia_18554	2.7	0	150	0	150	0
Estonia_18555	0.93	0	100	0	50	0
Estonia_18556	0.4	0	0	0	0	0
Estonia_18557	1.1	0	100	0	50	0
Estonia_18563	0.35	0	0	0	94	0
Estonia_18567	0.47	0	0	0	50	0
Estonia_18569	0.4	0	0	0	100	0
Estonia_18572	0.3	0	400	0	0	0
Estonia_18582	3.34	0	235	0	0	0
Estonia_18637	1.02	0	50	0	0	0
Estonia_18638	0.3	0	250	0	400	0
Estonia_18639	1.1	0	400	0	50	0
Estonia_18641	1.54	0	0	0	0	0
Estonia_18642	0.81	0	0	0	0	0
Estonia_18643	3.05	0	350	0	100	0
Estonia_18645	11.24	0	0	0	47	0
Estonia_18646	0.93	0	0	0	300	0
Estonia_18647	0.91	0	282	0	94	0
Estonia_18648	1.66	0	141	0	0	0
Estonia_18650	4.25	0	47	0	94	0
Estonia_18653	0.41	0	0	0	0	0
Estonia_18662	0.34	0	0	0	0	0
Estonia_18663	3.05	0	200	0	0	0
Estonia_18664	2.07	0	450	0	0	0
Estonia_18667	3.05	0	0	0	250	0
Estonia_18668	1.34	0	0	0	0	0
Estonia_18669	1.34	0	100	0	0	0
Estonia_18670	0.4	0	0	0	0	0
Estonia_18675	0.2	0	0	0	0	0
Estonia_18676	0.34	0	0	0	0	0
Estonia_18678	0.26	0	0	0	0	0
Estonia_18679	0.52	0	0	0	0	0
Estonia_18680	0.43	0	0	0	0	0
Estonia_18681	0.42	0	0	0	0	0
Estonia_18682	0.34	0	0	0	0	0
Estonia_18685	0.82	0	0	0	0	0
Estonia_18686	0.25	0	0	0	0	0
Estonia_18687	0.84	0	0	0	0	0
Estonia_18690	0.98	0	141	0	47	0
Estonia_18691	0.98	0	188	0	235	0
Estonia_18692	0.93	0	0	0	200	0
Estonia_18693	0.34	0	0	0	0	0
Estonia_18696	0.34	0	0	0	0	0
Estonia_18697	1.54	0	0	0	0	0
Estonia_18698	0.33	0	0	0	0	0
Estonia_18699	0.43	0	0	0	0	0
Estonia_18702	0.52	0	0	0	0	0
Estonia_18705	2.07	0	400	0	50	0
Estonia_18707	0.81	0	100	0	0	0
Estonia_18709	2.07	0	450	0	0	0
Estonia_18715	0.43	0	0	0	0	0
Estonia_18718	0.41	0	0	0	0	0
Estonia_18720	0.26	0	0	0	0	0
Estonia_18721	0.34	0	0	0	0	0
Estonia_18722	0.42	0	0	0	0	0
Estonia_18724	0.26	0	0	0	0	0
Estonia_18731	0.84	0	0	0	0	0
Estonia_18732	0.26	0	0	0	0	0
Estonia_18733	0.28	0	0	0	0	0
Estonia_18787	1.04	0	1410	0	611	0
Estonia_18788	3.03	0	235	0	94	0
Estonia_18795	0.88	0	94	0	0	0
Estonia_18799	0.88	0	47	0	47	0
Estonia_18801	0.88	0	47	0	0	0
Estonia_18811	0.35	0	0	0	47	0
Estonia_18812	2.46	0	2021	0	1363	0
Estonia_18813	3.19	0	0	0	235	0
Estonia_18815	1.82	0	94	0	376	0
Estonia_18816	3.19	0	47	0	329	0
Estonia_18817	3.19	0	329	0	423	0
Estonia_18818	0.35	0	188	0	47	0
Estonia_18825	2.46	0	752	0	470	0
Estonia_18830	0.44	0	0	0	50	0
Estonia_18841	0.35	0	47	0	141	0
Estonia_18904	7.23	0	423	0	141	0
Estonia_18906	4.26	0	282	0	0	0
Estonia_18908	0.4	0	0	0	0	0
Estonia_18910	0.36	0	0	0	0	0
Estonia_18911	0.51	0	0	0	0	0
Estonia_18928	1	0	0	0	47	0
Estonia_18930	1	0	0	0	94	0
Estonia_18933	2.15	0	0	0	94	0
Estonia_18934	1	0	0	0	0	0
Estonia_18936	1	0	47	0	0	0
Estonia_18937	2.15	0	0	0	188	0
Estonia_18939	1	0	0	0	0	0
Estonia_18945	1	0	0	0	47	0
Estonia_18980	0.82	0	0	0	0	0
Estonia_19034	0.82	0	0	0	0	0
Estonia_19037	0.53	0	0	0	94	0
Estonia_19038	0.53	0	47	0	0	0
Estonia_19040	1.63	0	0	0	0	0
Estonia_19043	0.51	0	0	0	282	0
Estonia_19044	1.61	0	0	0	0	0
Estonia_19045	1.63	0	0	0	0	0
Estonia_19057	1.31	0	0	0	0	0
Estonia_19058	0.86	0	0	0	94	0
Estonia_19059	0.86	0	47	0	47	0
Estonia_19070	3.01	0	0	0	47	0
Estonia_19088	2.32	0	200	0	200	0
Estonia_19089	8.1	0	0	0	250	0
Estonia_19091	2.32	0	250	0	100	0
Estonia_19092	2.32	0	150	0	100	0
Estonia_19093	8.1	0	0	0	50	0
Estonia_19094	3.22	0	50	0	350	0
Estonia_19096	3.22	0	150	0	100	0
Estonia_19097	3.22	0	0	0	200	0
Estonia_19099	0.56	0	0	0	0	0
Estonia_19101	0.56	0	0	0	0	0
Estonia_19106	8.1	0	0	0	450	0
Estonia_19108	4.37	0	0	0	0	0
Estonia_19113	1.5	0	350	0	50	0
Estonia_19115	1.08	0	0	0	0	0
Estonia_19116	1.08	0	0	0	0	0
Estonia_19117	0.36	0	94	0	611	0
Estonia_19118	0.39	0	0	0	94	0
Estonia_19119	10.38	0	0	0	47	0
Estonia_19120	1	0	0	0	94	0
Estonia_19121	1	0	0	0	235	0
Estonia_19122	2.08	0	0	0	0	0
Estonia_19123	1	0	0	0	0	0
Estonia_19124	2.08	0	47	0	0	0
Estonia_19125	2.08	0	47	0	47	0
Estonia_19132	0.39	0	0	0	47	0
Estonia_19140	9.59	0	0	0	0	0
Estonia_19141	9.59	0	0	0	0	0
Estonia_19142	9.59	0	0	0	0	0
Estonia_19143	12.06	0	0	0	0	0
Estonia_19144	12.06	0	0	0	0	0
Estonia_19145	12.06	0	0	0	0	0
Estonia_19146	2.9	0	0	0	0	0
Estonia_19147	2.9	0	0	0	0	0
Estonia_19148	2.9	0	0	0	0	0
Estonia_19153	11.82	0	0	0	0	0
Estonia_19160	3.55	0	0	0	0	0
Estonia_19161	3.86	0	0	0	0	0
Estonia_19162	3.86	0	0	0	0	0
Estonia_19163	1.6	0	0	0	0	0
Estonia_19164	1.6	0	0	0	0	0
Estonia_19165	4.53	0	0	0	0	0
Estonia_19166	4.53	0	0	0	0	0
Estonia_19168	5.43	0	0	0	0	0
Estonia_19169	5.43	0	0	0	0	0
Estonia_19170	0.73	0	0	0	0	0
Estonia_19171	0.73	0	0	0	0	0
Estonia_19173	2.04	0	0	0	0	0
Estonia_19174	2.04	0	0	0	0	0
Estonia_19178	1.11	0	0	0	0	0
Estonia_19179	1.11	0	0	0	0	0
Estonia_19180	7.18	0	0	0	0	0
Estonia_19181	7.18	0	0	0	0	0
Estonia_19182	9.31	0	0	0	0	0
Estonia_19183	9.31	0	0	0	0	0
Estonia_19184	4.86	0	0	0	0	0
Estonia_19193	1.98	0	0	0	0	0
Estonia_19194	1.98	0	0	0	0	0
Estonia_19195	4.44	0	0	0	0	0
Estonia_19196	4.44	0	0	0	0	0
Estonia_19197	2.18	0	0	0	0	0
Estonia_19198	2.18	0	0	0	0	0
Estonia_19199	1.31	0	20	0	60	0
Estonia_19200	1.31	0	170	0	80	0
Estonia_19203	0.22	0	0	0	40	0
Estonia_19205	1.19	0	10	0	0	0
Estonia_19206	1.19	0	20	0	0	0
Estonia_19207	3.55	0	0	0	46	0
Estonia_19208	3.55	0	0	0	0	0
Estonia_19209	0.18	0	0	0	0	0
Estonia_19210	0.18	0	0	0	0	0
Estonia_19232	2.56	0	0	0	0	0
Estonia_19233	1.95	0	30	0	10	0
Estonia_19239	0.18	0	0	0	0	0
Estonia_19242	0.56	0	0	0	0	0
Estonia_19253	1.77	0	0	0	0	0
Estonia_19254	0.51	0	0	0	188	0
Estonia_19255	0.53	0	0	0	0	0
Estonia_19257	0.57	0	0	0	47	0
Estonia_19279	2.23	0	0	0	0	0
Estonia_19288	7.94	0	0	0	0	0
Estonia_19294	1.38	0	94	0	0	0
Estonia_19305	2.15	0	0	0	94	0
Estonia_19306	2.51	0	0	0	282	0
Estonia_19325	0.8	0	0	0	47	0
Estonia_19326	1.61	0	188	0	47	0
Estonia_19327	1.75	0	282	0	94	0
Estonia_19329	1.18	0	0	0	0	0
Estonia_19330	1.95	0	517	0	47	0
Estonia_19331	1.61	0	188	0	141	0
Estonia_19332	2.48	0	329	0	517	0
Estonia_19333	2.48	0	141	0	282	0
Estonia_19334	1.24	0	235	0	47	0
Estonia_19335	0.89	0	141	0	0	0
Estonia_19338	0.89	0	329	0	47	0
Estonia_19353	0.62	0	141	0	0	0
Estonia_19354	1.38	0	141	0	0	0
Estonia_19355	0.62	0	141	0	0	0
Estonia_19356	0.97	0	47	0	0	0
Estonia_19358	0.57	0	0	0	0	0
Estonia_19359	1.63	0	0	0	141	0
Estonia_19362	0.51	0	0	0	94	0
Estonia_19365	0.57	0	47	0	0	0
Estonia_19381	15.71	0	0	0	0	0
Estonia_19382	5.39	0	0	0	0	0
Estonia_19384	2.95	0	0	0	0	0
Estonia_19385	3.54	0	0	0	0	0
Estonia_19386	3.52	0	0	0	0	0
Estonia_19388	1.67	0	0	0	0	0
Estonia_19406	1.18	0	188	0	141	0
Estonia_19407	1.98	0	705	0	94	0
Estonia_19408	1.98	0	282	0	0	0
Estonia_19409	1.98	0	1175	0	94	0
Estonia_19413	0.56	0	0	0	650	0
Estonia_19415	0.65	0	0	0	0	0
Estonia_19417	0.51	0	0	0	0	0
Estonia_19418	0.51	0	0	0	0	0
Estonia_19421	0.65	0	0	0	0	0
Estonia_19424	0.65	0	0	0	0	0
Estonia_19425	0.52	0	0	0	0	0
Estonia_19426	0.36	0	0	0	0	0
Estonia_19432	0.4	0	0	0	0	0
Estonia_19433	0.56	0	0	0	850	0
Estonia_19434	0.74	0	0	0	0	0
Estonia_19435	0.4	0	0	0	0	0
Estonia_19447	0.74	0	100	0	0	0
Estonia_19448	0.74	0	0	0	0	0
Estonia_19450	0.56	0	0	0	100	0
Estonia_19516	0.52	0	0	0	0	0
Estonia_19523	0.52	0	0	0	0	0
Estonia_19524	1.75	0	94	0	94	0
Estonia_19525	1.69	0	235	0	0	0
Estonia_19526	1.69	0	0	0	0	0
Estonia_19527	1.75	0	94	0	47	0
Estonia_19532	0.84	0	235	0	141	0
Estonia_19533	1.18	0	282	0	94	0
Estonia_19534	0.89	0	235	0	0	0
Estonia_19535	1.24	0	141	0	0	0
Estonia_19537	1.24	0	94	0	0	0
Estonia_19538	2.48	0	0	0	0	0
Estonia_19546	4.37	0	0	0	300	0
Estonia_19547	4.37	0	0	0	50	0
Estonia_19550	0.84	0	0	0	50	0
Estonia_19554	0.37	0	0	0	0	0
Estonia_19561	0.35	0	0	0	0	0
Estonia_19563	0.51	0	0	0	800	0
Estonia_19564	0.37	0	0	0	0	0
Estonia_19565	0.37	0	0	0	100	0
Estonia_19569	0.37	0	0	0	0	0
Estonia_19570	0.39	0	0	0	0	0
Estonia_19572	0.35	0	0	0	50	0
Estonia_19575	0.33	0	0	0	0	0
Estonia_19578	0.22	0	0	0	0	0
Estonia_19579	2.85	0	47	0	47	0
Estonia_19580	1.75	0	47	0	94	0
Estonia_19584	3.02	0	47	0	188	0
Estonia_19585	2.51	0	0	0	47	0
Estonia_19586	7.23	0	94	0	235	0
Estonia_19588	7.23	0	0	0	282	0
Estonia_19591	1.75	0	94	0	235	0
Estonia_19593	2.85	0	188	0	47	0
Estonia_19594	2.51	0	0	0	0	0
Estonia_19595	2.85	0	188	0	94	0
Estonia_19596	3.02	0	376	0	282	0
Estonia_19670	2.3	0	423	0	0	0
Estonia_19671	1.51	0	658	0	188	0
Estonia_19672	1.51	0	611	0	376	0
Estonia_19724	2.15	0	1457	0	0	0
Estonia_19725	2.77	0	4512	0	0	0
Estonia_19726	3.61	0	5217	0	0	0
Estonia_19727	5.42	0	0	0	0	0
Estonia_19728	5.42	0	940	0	0	0
Estonia_19729	3.61	0	2068	0	0	0
Estonia_19730	2.15	0	611	0	0	0
Estonia_19871	0.4	0	0	0	50	0
Estonia_19872	0.32	0	0	0	0	0
Estonia_19873	0.29	0	0	0	0	0
Estonia_19874	0.73	0	50	0	100	0
Estonia_19875	0.36	0	0	0	0	0
Estonia_19876	0.29	0	0	0	0	0
Estonia_19877	0.36	0	0	0	0	0
Estonia_19878	0.73	0	0	0	100	0
Estonia_19879	0.29	0	0	0	100	0
Estonia_19880	0.73	0	100	0	50	0
Estonia_19918	4.2	0	235	0	141	0
Estonia_19924	3.03	0	47	0	517	0
Estonia_19926	3.62	0	94	0	47	0
Estonia_19933	2.21	0	0	0	0	0
Estonia_19934	3	0	141	0	47	0
Estonia_19959	8.16	0	47	0	0	0
Estonia_19960	3.33	0	141	0	517	0
Estonia_19961	3.22	0	0	0	0	0
Estonia_19962	3.07	0	470	0	0	0
Estonia_19968	7.03	0	0	0	470	0
Estonia_19969	14.25	0	0	0	517	0
Estonia_19970	11.45	0	0	0	0	0
Estonia_19993	3.95	0	47	0	470	0
Estonia_19994	3.77	0	188	0	188	0
Estonia_19995	5.21	0	47	0	329	0
Estonia_19997	3.47	0	188	0	47	0
Estonia_19998	1.13	0	47	0	94	0
Estonia_19999	17.79	0	0	0	0	0
Estonia_20001	13.83	0	0	0	705	0
Estonia_20002	16.32	0	188	0	376	0
Estonia_20008	1.95	0	94	0	376	0
Estonia_20010	1.95	0	0	0	470	0
Estonia_20011	2.4	0	0	0	0	0
Estonia_20014	3	0	47	0	0	0
Estonia_20015	2.21	0	47	0	0	0
Estonia_20019	1.79	0	350	0	0	0
Estonia_20020	1.79	0	350	0	50	0
Estonia_20021	2.07	0	1100	0	0	0
Estonia_20022	18.89	0	0	0	200	0
Estonia_20025	6.74	0	0	0	500	0
Estonia_20026	6.74	0	0	0	300	0
Estonia_20035	2.4	0	0	0	47	0
Estonia_20038	5.29	0	0	0	329	0
Estonia_20055	2.52	0	94	0	611	0
Estonia_20056	2.52	0	94	0	235	0
Estonia_20057	2.52	0	47	0	141	0
Estonia_20058	5.29	0	47	0	94	0
Estonia_20059	3.13	0	0	0	141	0
Estonia_20061	4.19	0	1222	0	564	0
Estonia_20065	2.4	0	0	0	0	0
Estonia_20068	2.21	0	0	0	0	0
Estonia_20069	2.21	0	47	0	188	0
Estonia_20071	3	0	94	0	0	0
Estonia_20074	3.62	0	94	0	94	0
Estonia_20075	2.97	0	235	0	235	0
Estonia_20079	3.03	0	188	0	282	0
Estonia_20083	4.2	0	0	0	0	0
Estonia_20085	4.27	0	470	0	141	0
Estonia_20087	1.41	0	94	0	141	0
Estonia_20088	1.41	0	235	0	188	0
Estonia_20090	2.97	0	0	0	282	0
Estonia_20091	2.48	0	282	0	141	0
Estonia_20092	2.48	0	47	0	141	0
Estonia_20093	2.48	0	141	0	94	0
Estonia_20094	2.97	0	94	0	329	0
Estonia_20095	5.29	0	47	0	141	0
Estonia_20096	1.41	0	141	0	376	0
Estonia_20097	2.13	0	94	0	47	0
Estonia_20098	3.13	0	0	0	47	0
Estonia_20099	2.13	0	94	0	47	0
Estonia_20100	3.13	0	0	0	94	0
Estonia_20102	2.13	0	0	0	94	0
Estonia_20106	4.19	0	329	0	329	0
Estonia_20107	4.19	0	329	0	423	0
Estonia_20109	4.27	0	47	0	94	0
Estonia_20110	4.27	0	282	0	94	0
Estonia_20137	1.95	0	94	0	517	0
Estonia_20138	5.66	0	0	0	0	0
Estonia_20139	1.67	0	300	0	50	0
Estonia_20141	2.21	0	141	0	0	0
Estonia_20142	2.21	0	0	0	0	0
Estonia_20150	3.62	0	282	0	235	0
Estonia_20186	4.2	0	94	0	141	0
Estonia_20189	3.03	0	0	0	47	0
Estonia_20207	0.3	0	0	0	0	0
Estonia_20209	0.32	0	0	0	0	0
Estonia_20210	0.3	0	0	0	0	0
Estonia_20211	0.47	0	0	0	100	0
Estonia_20212	0.3	0	0	0	50	0
Estonia_20213	0.4	0	0	0	0	0
Estonia_20214	0.47	0	0	0	0	0
Estonia_20215	0.47	0	0	0	0	0
Estonia_20216	0.36	0	0	0	0	0
Estonia_20217	0.4	0	0	0	0	0
Estonia_20218	0.32	0	0	0	0	0
Estonia_20398	0.19	0	0	0	376	0
Estonia_20399	0.24	0	0	0	0	0
Estonia_20404	0.25	0	0	0	0	0
Estonia_20496	1.02	0	0	0	0	0
Estonia_20509	0.82	0	0	0	0	0
Estonia_20513	1.61	0	0	0	0	0
Estonia_20516	0.36	0	0	0	0	0
Estonia_20526	0.34	0	0	0	0	0
Estonia_20538	1.61	0	0	0	47	0
Estonia_20633	2.03	0	0	0	47	0
Estonia_20639	1.78	0	0	0	47	0
Estonia_20641	2.47	0	0	0	0	0
Estonia_20642	3	0	0	0	0	0
Estonia_20644	2.37	0	0	0	0	0
Estonia_20678	0.66	0	376	0	47	0
Estonia_20679	0.65	0	0	0	0	0
Estonia_20683	0.43	0	0	0	0	0
Estonia_20684	2.04	0	0	0	50	0
Estonia_20685	2.04	0	0	0	0	0
Estonia_20686	2.04	0	0	0	0	0
Estonia_20688	2.43	0	0	0	0	0
Estonia_20689	0.44	0	0	0	0	0
Estonia_20690	0.44	0	0	0	0	0
Estonia_20691	0.49	0	0	0	0	0
Estonia_20715	0.97	0	0	0	0	0
Estonia_20735	0.71	0	0	0	0	0
Estonia_20749	2.47	0	0	0	0	0
Estonia_20750	1.21	0	0	0	0	0
Estonia_20757	0.9	0	0	0	0	0
Estonia_20759	0.49	0	0	0	0	0
Estonia_20761	0.49	0	0	0	0	0
Estonia_20762	2.4	0	0	0	0	0
Estonia_20764	2.71	0	0	0	0	0
Estonia_20765	1.58	0	0	0	0	0
Estonia_20766	2.14	0	0	0	0	0
Estonia_20793	0.35	0	0	0	0	0
Estonia_20829	0.67	0	0	0	0	0
Estonia_20830	2.37	0	0	0	0	0
Estonia_20844	2.45	0	400	0	350	0
Estonia_20867	5.45	0	0	0	50	0
Estonia_20872	1	0	47	0	0	0
Estonia_20882	4.08	0	0	0	0	0
Estonia_20883	0.52	0	0	0	94	0
Estonia_20886	1.74	0	705	0	517	0
Estonia_20887	3.55	0	0	0	94	0
Estonia_20888	2.5	0	0	0	47	0
Estonia_20889	1.8	0	376	0	846	0
Estonia_20890	4.01	0	141	0	47	0
Estonia_20897	1.59	0	0	0	564	0
Estonia_20913	2.5	0	1504	0	282	0
Estonia_20914	3.39	0	282	0	235	0
Estonia_20916	1.4	0	141	0	0	0
Estonia_20918	0.35	0	47	0	0	0
Estonia_20937	5.28	0	0	0	0	0
Estonia_20938	5.51	0	0	0	0	0
Estonia_20939	7.77	0	282	0	376	0
Estonia_20941	4.61	0	0	0	0	0
Estonia_20943	2.91	0	0	0	0	0
Estonia_20945	5.5	0	0	0	0	0
Estonia_20957	5.92	0	0	0	50	0
Estonia_20978	4.13	0	47	0	47	0
Estonia_20979	5.43	0	141	0	188	0
Estonia_20981	1.69	0	0	0	0	0
Estonia_20982	2.75	0	0	0	0	0
Estonia_21017	4.14	0	0	0	0	0
Estonia_21026	7.01	0	0	0	0	0
Estonia_21027	5.68	0	0	0	0	0
Estonia_21028	5.89	0	0	0	0	0
Estonia_21030	2.21	0	0	0	0	0
Estonia_21034	19.77	0	0	0	0	0
Estonia_21035	1.39	0	0	0	0	0
Estonia_21036	17.35	0	0	0	200	0
Estonia_21038	7.47	0	200	0	100	0
Estonia_21039	8.56	0	50	0	350	0
Estonia_21040	1.59	0	50	0	0	0
Estonia_21041	3.3	0	50	0	150	0
Estonia_21055	16.03	0	100	0	550	0
Estonia_21056	2.17	0	0	0	0	0
Estonia_21057	10.19	0	600	0	400	0
Estonia_21058	3.37	0	1050	0	750	0
Estonia_21059	11.91	0	0	0	300	0
Estonia_21060	4.48	0	100	0	300	0
Estonia_21061	16.06	0	0	0	0	0
Estonia_21062	15.42	0	0	0	1100	0
Estonia_21063	0.69	0	850	0	300	0
Estonia_21069	4.87	0	0	0	50	0
Estonia_21070	6.36	0	0	0	0	0
Estonia_21071	4.91	0	0	0	100	0
Estonia_21072	6.15	0	0	0	250	0
Estonia_21074	0.8	0	0	0	94	0
Estonia_21078	3.86	0	0	0	0	0
Estonia_21080	3.78	0	0	0	0	0
Estonia_21081	5.3	0	0	0	0	0
Estonia_21082	11	0	0	0	0	0
Estonia_21083	11	0	0	0	0	0
Estonia_21084	2.91	0	0	0	0	0
Estonia_21085	4.75	0	0	0	0	0
Estonia_21094	4.75	0	0	0	0	0
Estonia_21095	4.75	0	0	0	0	0
Estonia_21096	2.65	0	0	0	0	0
Estonia_21098	4.64	0	0	0	0	0
Estonia_21099	3.35	0	0	0	0	0
Estonia_21109	2.9	0	0	0	0	0
Estonia_21115	2.79	0	0	0	0	0
Estonia_21116	2.79	0	0	0	0	0
Estonia_21119	0.8	0	0	0	94	0
Estonia_21123	0.57	0	0	0	0	0
Estonia_21124	3.94	0	0	0	0	0
Estonia_21125	2.79	0	0	0	0	0
Estonia_21126	3.94	0	0	0	0	0
Estonia_21134	4.63	0	0	0	0	0
Estonia_21137	3.94	0	0	0	0	0
Estonia_21139	0.78	0	0	0	47	0
Estonia_21141	0.8	0	47	0	376	0
Estonia_21150	4.81	0	0	0	0	0
Estonia_21154	3.67	0	47	0	141	0
Estonia_21158	0.38	0	0	0	0	0
Estonia_21161	4.39	0	0	0	0	0
Estonia_21164	5.23	0	0	0	0	0
Estonia_21165	3.98	0	0	0	0	0
Estonia_21166	3.98	0	100	0	0	0
Estonia_21167	5.23	0	0	0	0	0
Estonia_21168	3.67	0	0	0	94	0
Estonia_21172	3.98	0	0	0	0	0
Estonia_21176	1.02	0	0	0	100	0
Estonia_21178	2.91	0	0	0	0	0
Estonia_21179	6.13	0	0	0	0	0
Estonia_21180	6.68	0	0	0	0	0
Estonia_21181	3.69	0	0	0	0	0
Estonia_21182	5.25	0	0	0	0	0
Estonia_21186	0.38	0	0	0	0	0
Estonia_21187	0.38	0	0	0	893	0
Estonia_21188	5.17	0	0	0	94	0
Estonia_21191	5.23	0	0	0	0	0
Estonia_21194	0.39	0	0	0	47	0
Estonia_21211	1.63	0	0	0	0	0
Estonia_21213	5.75	0	0	0	0	0
Estonia_21214	5.75	0	0	0	50	0
Estonia_21246	1.02	0	0	0	50	0
Estonia_21247	4.39	0	50	0	0	0
Estonia_21248	1.02	0	0	0	0	0
Estonia_21252	5.75	0	0	0	0	0
Estonia_21253	4.39	0	0	0	0	0
Estonia_21257	3.69	0	188	0	188	0
Estonia_21263	5.07	0	188	0	188	0
Estonia_21268	3.86	0	47	0	94	0
Estonia_21270	2.94	0	329	0	188	0
Estonia_21272	3.1	0	0	0	0	0
Estonia_21273	1.69	0	329	0	940	0
Estonia_21276	0.44	0	0	0	282	0
Estonia_21277	4.29	0	329	0	423	0
Estonia_21281	1.61	0	0	0	188	0
Estonia_21282	3.14	0	94	0	235	0
Estonia_21285	1.83	0	94	0	282	0
Estonia_21306	0.74	0	0	0	235	0
Estonia_21309	2.37	0	141	0	0	0
Estonia_9252	3.05	0	470	0	376	0
Estonia_9275	0.91	0	0	0	329	0
Estonia_9540	1.9	0	705	0	0	0
Estonia_9541	3.62	0	94	0	0	0
Estonia_9542	3.62	0	0	0	0	0
Estonia_9543	3	0	9964	0	0	0
Estonia_9544	3.62	0	0	0	0	0
Estonia_9545	3.34	0	376	0	0	0
Estonia_9550	4.47	0	94	0	0	0
Estonia_9554	3.34	0	376	0	0	0
Estonia_9555	0.36	0	0	0	0	0
Estonia_9556	2.12	0	141	0	94	0
Estonia_9557	1.08	0	0	0	0	0
Estonia_9567	1.39	0	0	0	0	0
Estonia_9568	1.38	0	47	0	0	0
Estonia_9571	1.39	0	94	0	0	0
Estonia_9572	1.39	0	47	0	0	0
Estonia_9573	0.62	0	282	0	0	0
Estonia_9574	0.36	0	0	0	47	0
Estonia_9577	0.57	0	705	0	0	0
Estonia_9578	4.47	0	517	0	0	0
Estonia_9580	11.24	0	0	0	0	0
Estonia_9581	11.24	0	47	0	47	0
Estonia_9600	1.72	0	0	0	0	0
Estonia_9606	0.41	0	0	0	141	0
Estonia_9611	1.72	0	0	0	0	0
Estonia_9616	5.73	0	517	0	376	0
Estonia_9617	5.73	0	423	0	188	0
Estonia_9628	1.72	0	0	0	0	0
Estonia_9629	0.41	0	0	0	0	0
Estonia_9630	0.41	0	0	0	0	0
Estonia_9634	5.73	0	564	0	1222	0
Estonia_9635	0.26	0	0	0	47	0
Estonia_9639	2.8	0	235	0	235	0
Estonia_9643	1.12	0	188	0	47	0
Estonia_9651	1.82	0	0	0	0	0
German_Baltic_100	1.35	0	190	0	422	0
German_Baltic_1005	2.42	0	510	0	3142	0
German_Baltic_101	2.65	0	68	0	150	0
German_Baltic_1011	0.42	0	1953	0	1359	0
German_Baltic_1019	0.48	0	0	0	95	0
German_Baltic_102	2.46	7	14	0	34	0
German_Baltic_103	0.18	0	7	0	108	61
German_Baltic_104	0.18	0	7	0	27	0
German_Baltic_105	0.28	0	101	0	176	0
German_Baltic_106	0.53	0	170	0	8913	0
German_Baltic_108	0.51	0	0	0	1614	0
German_Baltic_109	0.54	0	1529	0	3227	0
German_Baltic_111	0.94	0	0	0	0	0
German_Baltic_112	1.56	0	0	0	170	0
German_Baltic_114	1.92	0	0	0	85	0
German_Baltic_115	0.48	0	85	0	1953	0
German_Baltic_118	1.14	0	0	0	0	0
German_Baltic_119	0.75	0	0	0	85	0
German_Baltic_120	0.93	0	0	0	0	0
German_Baltic_123	0.57	0	0	0	0	0
German_Baltic_124	1.5	0	0	0	9082	0
German_Baltic_13	0.39	0	0	0	10	0
German_Baltic_131	3.03	0	0	0	7984	0
German_Baltic_132	3.03	0	0	0	2122	0
German_Baltic_133	3.03	0	0	0	3398	0
German_Baltic_134	3.03	0	0	0	3906	0
German_Baltic_135	3.03	0	0	0	3650	0
German_Baltic_136	3.03	0	0	0	1868	0
German_Baltic_137	3.03	0	0	0	4162	0
German_Baltic_138	3.03	0	0	0	2888	0
German_Baltic_139	3.03	0	0	0	5690	0
German_Baltic_14	0.16	0	20	0	20	0
German_Baltic_140	3.03	0	0	0	2038	0
German_Baltic_141	3.03	0	0	0	850	0
German_Baltic_142	3.03	0	0	0	84	0
German_Baltic_146	0.45	0	0	0	2207	0
German_Baltic_15	0.19	0	82	0	20	0
German_Baltic_150	1.35	0	934	0	10356	0
German_Baltic_151	1.18	0	85	0	340	0
German_Baltic_152	1.28	0	255	0	1699	0
German_Baltic_153	0.86	0	0	0	679	0
German_Baltic_154	0.61	0	0	0	1104	0
German_Baltic_155	1.48	0	0	0	3567	0
German_Baltic_156	1.48	0	85	0	5860	0
German_Baltic_157	1.82	0	170	0	7300	0
German_Baltic_158	4.79	85	255	0	12824	0
German_Baltic_16	0.23	0	0	0	20	0
German_Baltic_162	1.37	0	0	0	1529	0
German_Baltic_166	0.65	0	1699	0	8747	0
German_Baltic_167	1	0	170	0	13588	0
German_Baltic_168	0.58	0	425	0	9512	0
German_Baltic_169	0.92	0	255	0	12314	0
German_Baltic_17	0.23	0	102	0	51	0
German_Baltic_171	0.7	0	0	0	8832	0
German_Baltic_176	0.23	0	102	0	102	0
German_Baltic_177	0.41	293	0	0	75	0
German_Baltic_18	0.2	0	20	0	71	0
German_Baltic_19	0.2	0	31	0	51	0
German_Baltic_20	0.16	0	20	0	51	0
German_Baltic_21	0.27	0	0	0	31	0
German_Baltic_212	0.71	0	0	6	0	0
German_Baltic_22	0.24	0	0	0	122	0
German_Baltic_23	0.22	0	0	0	51	0
German_Baltic_24	0.28	0	0	0	276	0
German_Baltic_25	0.36	0	0	0	337	0
German_Baltic_251	1.41	0	0	0	0	0
German_Baltic_26	0.69	0	0	0	469	0
German_Baltic_268	1.03	0	0	0	0	0
German_Baltic_27	0.57	0	20	0	912	0
German_Baltic_28	0.28	0	0	0	255	0
German_Baltic_29	0.58	0	7	0	143	0
German_Baltic_30	0.38	0	0	0	612	0
German_Baltic_31	0.5	0	0	0	367	0
German_Baltic_32	0.18	0	31	0	10	0
German_Baltic_33	0.21	0	61	0	20	0
German_Baltic_336	0.46	177	0	417	0	0
German_Baltic_34	0.2	0	0	0	20	0
German_Baltic_35	0.45	0	0	0	969	0
German_Baltic_36	0.39	0	0	0	92	0
German_Baltic_37	0.15	0	14	0	61	0
German_Baltic_38	0.25	0	41	0	116	0
German_Baltic_39	0.4	0	7	0	112	0
German_Baltic_40	0.46	0	35	0	434	0
German_Baltic_41	0.17	0	7	0	105	7
German_Baltic_42	0.18	0	343	0	49	0
German_Baltic_43	0.3	0	287	0	259	0
German_Baltic_44	0.94	0	10	0	162	0
German_Baltic_448	3.06	0	197	0	150	0
German_Baltic_449	0.47	0	0	0	764	0
German_Baltic_45	1.11	0	0	0	68	0
German_Baltic_450	0.64	0	0	0	2633	0
German_Baltic_451	0.28	0	0	0	2123	0
German_Baltic_452	0.39	0	85	0	1783	0
German_Baltic_453	0.38	0	85	0	170	0
German_Baltic_46	0.28	0	0	0	250	0
German_Baltic_47	0.29	0	7	0	345	0
German_Baltic_48	0.33	0	14	0	1062	0
German_Baltic_54	1.98	0	0	0	0	0
German_Baltic_56	1.14	0	61	0	673	0
German_Baltic_58	2.31	0	0	0	20	0
German_Baltic_589	5.7	0	0	0	0	0
German_Baltic_591	1.39	61	0	0	92	0
German_Baltic_593	2.65	57	0	0	0	0
German_Baltic_594	4.31	0	0	0	0	0
German_Baltic_596	0.25	0	0	0	20	0
German_Baltic_598	0.35	418	0	0	0	0
German_Baltic_600	0.23	0	0	0	10	0
German_Baltic_602	0.29	0	0	0	41	82
German_Baltic_603	0.15	0	0	0	170	7
German_Baltic_604	0.19	0	0	0	112	245
German_Baltic_605	0.64	0	0	0	61	0
German_Baltic_606	0.21	10	0	0	10	92
German_Baltic_607	0.14	0	0	0	31	10
German_Baltic_671	0.15	27	714	7	0	204
German_Baltic_673	0.26	143	129	0	0	667
German_Baltic_686	0.32	0	0	0	0	0
German_Baltic_687	0.41	0	0	0	27	0
German_Baltic_691	0.36	0	0	0	0	3
German_Baltic_699	0.29	0	439	0	398	0
German_Baltic_700	0.22	0	61	0	354	0
German_Baltic_701	0.23	0	299	0	333	0
German_Baltic_702	0.14	0	2476	0	823	0
German_Baltic_703	0.12	0	1429	0	1293	0
German_Baltic_704	0.16	0	1245	0	503	0
German_Baltic_705	0.21	0	196	0	230	0
German_Baltic_706	0.27	0	1362	0	65	0
German_Baltic_708	0.22	0	0	0	0	0
German_Baltic_709	0.31	0	7	0	27	0
German_Baltic_71	2.13	0	0	0	82	0
German_Baltic_710	0.15	0	54	0	47	0
German_Baltic_711	0.2	0	304	0	223	0
German_Baltic_712	0.2	0	243	0	196	0
German_Baltic_713	0.16	0	183	0	149	0
German_Baltic_714	0.19	0	257	0	149	0
German_Baltic_715	0.36	0	318	0	115	0
German_Baltic_716	0.15	0	189	0	101	0
German_Baltic_717	0.14	0	264	0	189	0
German_Baltic_718	0.14	0	122	0	156	0
German_Baltic_719	0.15	0	237	0	162	0
German_Baltic_72	0.12	0	0	0	95	0
German_Baltic_720	0.18	0	561	0	115	0
German_Baltic_721	0.18	0	703	0	399	0
German_Baltic_722	0.19	0	534	0	277	0
German_Baltic_723	0.18	0	730	0	189	0
German_Baltic_724	0.13	0	1068	0	250	0
German_Baltic_725	0.31	0	786	0	122	0
German_Baltic_726	0.34	0	918	0	224	0
German_Baltic_727	0.28	0	520	0	959	0
German_Baltic_728	0.23	0	61	0	0	0
German_Baltic_729	0.22	0	724	0	92	0
German_Baltic_73	1.92	41	7	0	320	0
German_Baltic_730	0.32	0	1245	0	143	0
German_Baltic_731	0.23	0	480	0	622	0
German_Baltic_732	0.23	0	1235	0	20	0
German_Baltic_733	0.34	0	949	0	31	0
German_Baltic_734	0.31	0	1429	0	41	0
German_Baltic_735	0.18	0	378	0	133	0
German_Baltic_736	0.17	0	673	0	112	0
German_Baltic_737	0.17	0	714	0	204	0
German_Baltic_738	0.24	0	622	0	653	0
German_Baltic_739	0.21	0	112	0	367	0
German_Baltic_74	2.77	0	0	0	0	0
German_Baltic_740	0.2	0	306	0	316	0
German_Baltic_741	0.15	0	3531	0	265	0
German_Baltic_742	0.18	0	1000	0	333	0
German_Baltic_743	0.19	0	184	0	173	0
German_Baltic_744	0.22	0	92	0	143	0
German_Baltic_745	0.18	0	184	0	316	0
German_Baltic_746	0.18	0	71	0	143	0
German_Baltic_747	0.21	0	643	0	173	0
German_Baltic_748	0.18	0	112	0	316	0
German_Baltic_749	0.27	0	4184	0	408	0
German_Baltic_750	0.22	0	1847	0	347	0
German_Baltic_751	0.17	0	265	0	279	0
German_Baltic_752	0.19	0	82	0	439	0
German_Baltic_753	0.19	0	143	0	71	0
German_Baltic_754	0.22	0	0	0	408	0
German_Baltic_755	0.28	0	92	0	684	0
German_Baltic_756	0.3	0	61	0	867	0
German_Baltic_757	0.25	0	3714	0	173	0
German_Baltic_758	0.26	0	2173	0	255	0
German_Baltic_759	0.24	0	3194	0	224	0
German_Baltic_760	0.25	0	3898	0	378	0
German_Baltic_761	0.21	0	4102	0	316	0
German_Baltic_762	0.2	0	3306	0	306	0
German_Baltic_763	0.26	0	2878	0	153	0
German_Baltic_764	0.23	0	3480	0	337	0
German_Baltic_765	0.21	0	357	0	439	0
German_Baltic_766	0.26	0	306	0	286	0
German_Baltic_767	0.22	0	704	0	327	0
German_Baltic_768	0.2	0	551	0	388	0
German_Baltic_769	0.23	0	816	0	398	0
German_Baltic_770	0.21	0	3786	0	367	0
German_Baltic_771	0.14	0	1990	0	204	0
German_Baltic_772	0.12	0	867	0	20	0
German_Baltic_773	0.15	0	1888	0	173	0
German_Baltic_774	0.18	0	1327	0	245	0
German_Baltic_775	0.13	0	1541	0	173	0
German_Baltic_776	0.18	0	347	0	31	0
German_Baltic_777	0.13	0	531	0	51	0
German_Baltic_778	0.14	0	245	0	68	0
German_Baltic_779	0.23	0	34	0	61	0
German_Baltic_780	0.24	0	2673	0	388	0
German_Baltic_781	0.17	0	2306	0	378	0
German_Baltic_782	0.16	0	524	0	163	0
German_Baltic_783	0.22	0	3357	0	367	0
German_Baltic_784	0.18	0	2153	0	235	0
German_Baltic_785	0.16	0	565	0	272	0
German_Baltic_786	0.16	0	1333	0	231	0
German_Baltic_787	0.13	0	245	0	0	0
German_Baltic_788	0.18	0	791	0	525	0
German_Baltic_789	0.2	0	637	0	252	0
German_Baltic_790	0.19	0	1912	0	581	0
German_Baltic_826	0.34	0	136	0	1116	0
German_Baltic_827	0.26	0	816	0	1095	0
German_Baltic_828	0.23	0	14	0	463	0
German_Baltic_829	0.13	0	585	0	143	0
German_Baltic_830	0.2	0	54	0	95	0
German_Baltic_831	0.17	0	0	0	276	0
German_Baltic_832	0.15	0	633	0	211	0
German_Baltic_833	0.41	0	10	0	490	0
German_Baltic_834	0.17	0	701	0	231	0
German_Baltic_835	0.51	0	388	0	714	0
German_Baltic_836	0.26	0	1844	0	986	0
German_Baltic_837	0.46	0	173	0	327	0
German_Baltic_838	0.3	0	0	0	218	0
German_Baltic_839	0.89	0	418	0	449	0
German_Baltic_841	0.34	0	0	0	0	0
German_Baltic_842	1.76	0	0	0	48	0
German_Baltic_843	0.27	0	276	0	133	0
German_Baltic_844	0.26	0	259	0	442	0
German_Baltic_845	0.31	0	408	0	224	0
German_Baltic_846	0.24	0	136	0	170	0
German_Baltic_847	0.29	0	255	0	367	0
German_Baltic_848	0.18	0	20	0	116	0
German_Baltic_849	0.41	0	765	0	622	0
German_Baltic_85	2.39	82	0	0	0	0
German_Baltic_850	0.2	0	510	0	102	0
German_Baltic_851	0.7	0	0	0	27	0
German_Baltic_852	0.28	0	694	0	571	0
German_Baltic_853	0.37	0	442	0	245	0
German_Baltic_854	0.4	0	163	0	252	0
German_Baltic_855	0.64	0	701	0	456	0
German_Baltic_856	0.46	0	184	0	224	0
German_Baltic_857	0.56	0	211	0	102	0
German_Baltic_858	0.19	0	75	0	48	0
German_Baltic_859	1.38	7	0	0	0	116
German_Baltic_86	7.28	14	0	0	0	0
German_Baltic_862	0.64	0	849	0	15626	0
German_Baltic_87	7.03	7	0	0	0	0
German_Baltic_870	7.29	0	0	0	0	0
German_Baltic_871	8	0	0	0	0	0
German_Baltic_873	0.8	0	0	0	0	0
German_Baltic_874	0.91	0	0	0	0	0
German_Baltic_875	7.02	0	0	0	0	0
German_Baltic_876	1.28	0	0	0	0	0
German_Baltic_877	1.61	0	9	0	366	0
German_Baltic_878	0.22	0	24	0	78	0
German_Baltic_879	0.2	0	0	0	4	0
German_Baltic_88	9.1	41	0	0	0	0
German_Baltic_880	0.13	0	0	0	9	0
German_Baltic_881	1.32	0	0	0	0	0
German_Baltic_882	10.72	0	0	0	0	0
German_Baltic_883	1.5	0	0	0	679	0
German_Baltic_884	1.63	0	0	0	2378	0
German_Baltic_885	1.27	0	0	0	1104	0
German_Baltic_886	1.7	0	0	0	9342	0
German_Baltic_887	2.22	0	0	0	6030	0
German_Baltic_888	1.7	0	0	0	10021	0
German_Baltic_889	0.56	0	0	0	5775	0
German_Baltic_89	10.07	7	0	0	0	0
German_Baltic_890	0.89	0	0	0	34395	0
German_Baltic_891	1.31	0	510	0	54862	0
German_Baltic_893	1.22	0	0	0	7898	0
German_Baltic_894	1.11	0	0	0	3822	0
German_Baltic_895	1.14	0	0	0	23949	0
German_Baltic_896	1.92	0	0	0	25987	0
German_Baltic_898	1.17	0	0	0	849	0
German_Baltic_900	0.99	0	0	0	85	0
German_Baltic_901	0.61	0	0	0	16645	0
German_Baltic_905	1.11	0	0	0	7389	0
German_Baltic_906	0.85	0	85	0	4586	0
German_Baltic_907	0.57	0	0	0	7304	0
German_Baltic_91	7.12	0	0	0	0	0
German_Baltic_911	1.07	0	0	0	6539	0
German_Baltic_912	0.83	0	170	0	10786	0
German_Baltic_913	0.82	0	0	0	2718	0
German_Baltic_916	0.33	0	0	0	1699	0
German_Baltic_917	0.44	0	0	0	3482	0
German_Baltic_918	0.85	0	0	0	224	0
German_Baltic_919	0.28	0	0	0	41	31
German_Baltic_92	2.15	0	0	0	0	0
German_Baltic_920	0.61	0	0	0	143	0
German_Baltic_921	0.55	0	0	0	61	0
German_Baltic_922	0.52	0	0	0	102	0
German_Baltic_923	0.49	0	0	0	82	0
German_Baltic_924	0.31	0	0	0	112	0
German_Baltic_925	0.54	0	0	0	163	0
German_Baltic_926	0.45	0	0	0	173	0
German_Baltic_928	1.12	82	0	0	0	0
German_Baltic_929	1.06	0	0	0	0	0
German_Baltic_93	2.52	14	14	0	0	0
German_Baltic_930	0.58	0	0	0	31	0
German_Baltic_931	0.68	0	0	0	357	0
German_Baltic_932	0.76	0	0	0	102	0
German_Baltic_933	0.75	0	0	0	520	0
German_Baltic_934	0.39	0	0	0	245	0
German_Baltic_935	0.31	0	0	0	163	0
German_Baltic_936	0.31	0	0	0	92	0
German_Baltic_937	0.3	0	0	0	61	0
German_Baltic_938	0.59	0	0	0	133	0
German_Baltic_939	0.25	0	0	0	163	0
German_Baltic_94	2.07	68	20	0	401	0
German_Baltic_940	0.2	0	0	0	316	20
German_Baltic_941	0.21	0	0	0	20	0
German_Baltic_942	0.84	0	0	0	10	0
German_Baltic_944	2.24	133	0	0	0	0
German_Baltic_946	8.97	28	0	0	0	0
German_Baltic_948	7.01	94	0	0	0	0
German_Baltic_95	2.21	7	61	0	177	0
German_Baltic_950	1.81	429	0	0	0	0
German_Baltic_951	1.4	459	0	0	0	0
German_Baltic_952	0.55	92	0	0	0	0
German_Baltic_953	0.28	0	0	0	41	0
German_Baltic_954	0.5	0	0	0	173	0
German_Baltic_955	0.72	92	0	0	0	0
German_Baltic_956	0.7	184	0	0	0	0
German_Baltic_957	1.31	20	0	0	0	0
German_Baltic_958	2.14	184	0	0	10	0
German_Baltic_959	6.87	94	0	0	0	0
German_Baltic_96	0.11	0	286	0	54	54
German_Baltic_960	1.87	189	0	0	0	0
German_Baltic_961	5.97	66	0	0	0	0
German_Baltic_962	8.72	123	0	0	0	0
German_Baltic_963	10.1	66	0	0	0	0
German_Baltic_964	9.69	47	0	0	0	0
German_Baltic_965	9.22	94	0	0	0	0
German_Baltic_966	8.39	47	0	0	0	0
German_Baltic_967	3.38	132	0	0	0	0
German_Baltic_968	2.58	368	0	0	0	0
German_Baltic_969	1.71	358	0	0	0	0
German_Baltic_97	0.09	0	102	0	102	0
German_Baltic_970	1.65	286	0	0	0	0
German_Baltic_971	3.94	66	0	0	0	0
German_Baltic_972	1.8	170	0	0	0	0
German_Baltic_973	7.65	28	0	0	0	0
German_Baltic_974	10.51	66	0	0	0	0
German_Baltic_975	8.19	0	0	0	0	0
German_Baltic_976	9.58	38	0	0	0	0
German_Baltic_977	8.81	28	0	0	0	0
German_Baltic_978	9.25	9	0	0	0	0
German_Baltic_98	0.96	0	170	0	129	0
German_Baltic_988	0.4	0	0	0	398	0
German_Baltic_989	0.39	0	0	0	153	0
German_Baltic_99	0.37	0	7	0	122	0
German_Baltic_991	0.55	0	0	0	163	0
German_Baltic_992	0.99	0	0	0	255	0
German_Baltic_993	1.49	214	0	0	0	0
German_Baltic_994	0.4	20	0	0	10	0
German_Baltic_995	1.8	82	0	0	20	0
German_Baltic_996	0.53	0	0	0	42	0
German_Baltic_997	0.9	0	170	0	255	0

## Sheet: alpha-mesohaline
station	loi	Ampharete_baltica	Cerastoderma_glaucum	Corbula_gibba	Hediste_diversicolor	Travisia_forbesii
German_Baltic_1000	0.26	0	170	0	3397	0
German_Baltic_1001	0.36	0	255	0	170	0
German_Baltic_1002	0.27	0	0	0	1359	0
German_Baltic_1003	2.44	0	340	0	7304	0
German_Baltic_1004	1.94	0	2208	0	5605	0
German_Baltic_1006	1.51	0	764	0	7643	0
German_Baltic_1007	2.74	0	0	0	5435	0
German_Baltic_1008	3.78	0	849	0	7473	0
German_Baltic_1009	1.33	0	1953	0	10786	0
German_Baltic_1010	0.44	0	2123	0	13248	0
German_Baltic_1012	0.32	0	0	0	340	0
German_Baltic_1013	0.63	0	0	0	1953	0
German_Baltic_1014	0.74	0	170	0	340	0
German_Baltic_1015	0.59	0	255	0	2378	0
German_Baltic_1017	0.31	0	0	0	54	0
German_Baltic_1018	1.58	0	0	0	0	0
German_Baltic_1020	3.15	68	0	0	0	0
German_Baltic_1021	0.67	0	0	0	0	0
German_Baltic_159	0.69	0	0	0	2123	0
German_Baltic_161	2.61	0	0	0	1614	0
German_Baltic_163	9.8	0	0	0	1699	0
German_Baltic_164	0.46	0	0	0	5350	0
German_Baltic_165	0.91	0	85	0	4416	0
German_Baltic_170	0.74	0	0	0	12909	0
German_Baltic_172	1.19	0	0	0	7219	0
German_Baltic_173	0.28	0	503	0	510	0
German_Baltic_174	0.44	0	129	0	333	0
German_Baltic_190	3.96	0	0	145	0	0
German_Baltic_191	4.57	41	0	145	0	0
German_Baltic_209	0.43	360	0	240	0	0
German_Baltic_214	0.81	29	0	223	0	0
German_Baltic_215	0.7	74	0	40	0	0
German_Baltic_218	0.29	10	0	500	0	0
German_Baltic_227	0.4	1715	0	211	0	0
German_Baltic_230	1.1	17	0	0	0	0
German_Baltic_247	2.45	51	0	149	0	0
German_Baltic_248	0.28	0	0	204	0	0
German_Baltic_253	1.73	17	0	5396	0	0
German_Baltic_266	0.6	183	0	623	0	200
German_Baltic_275	4.15	6	0	11	0	0
German_Baltic_278	0.35	10	0	20	0	10
German_Baltic_280	0.2	0	0	0	0	61
German_Baltic_283	1.66	46	0	69	0	0
German_Baltic_311	0.35	10	0	71	0	0
German_Baltic_313	0.67	10	0	10	0	0
German_Baltic_340	0.54	31	0	122	0	0
German_Baltic_357	0.35	0	0	0	0	332
German_Baltic_360	0.49	23	0	0	0	0
German_Baltic_363	0.61	29	0	0	0	0
German_Baltic_371	0.72	20	0	0	0	0
German_Baltic_385	9.28	0	0	612	0	0
German_Baltic_386	9.2	0	0	95	0	0
German_Baltic_396	3.53	7	0	252	0	0
German_Baltic_397	7.89	14	0	578	0	0
German_Baltic_475	1.87	0	0	0	0	0
German_Baltic_477	10.09	21	0	0	0	0
German_Baltic_478	6	109	0	0	0	0
German_Baltic_479	0.91	0	31	0	0	0
German_Baltic_480	0.47	0	14	0	69	76
German_Baltic_481	0.71	14	0	1589	0	0
German_Baltic_482	0.68	68	0	0	0	0
German_Baltic_484	0.99	7	0	0	0	0
German_Baltic_485	0.46	41	0	20	0	0
German_Baltic_486	1.19	0	0	7	0	0
German_Baltic_487	4	0	0	21	0	0
German_Baltic_488	0.32	0	124	0	0	366
German_Baltic_489	0.25	0	0	0	20	245
German_Baltic_49	14.4	48	0	0	0	0
German_Baltic_490	0.85	48	0	242	0	0
German_Baltic_491	0.48	21	0	21	0	0
German_Baltic_492	0.29	14	0	97	0	0
German_Baltic_493	0.37	35	0	200	0	0
German_Baltic_494	0.82	0	55	28	0	0
German_Baltic_495	0.33	7	0	34	0	0
German_Baltic_496	0.46	35	0	0	0	0
German_Baltic_497	0.67	76	0	124	0	0
German_Baltic_498	0.4	0	0	0	0	0
German_Baltic_499	0.49	7	0	27	0	0
German_Baltic_50	13.66	109	0	0	0	0
German_Baltic_500	0.61	41	0	290	0	0
German_Baltic_501	2.68	10	0	31	0	0
German_Baltic_502	4.28	35	0	200	0	0
German_Baltic_503	0.4	0	0	20	0	0
German_Baltic_504	5.16	0	0	0	0	0
German_Baltic_506	4.73	10	0	0	0	0
German_Baltic_507	4.91	10	0	10	0	0
German_Baltic_508	1.67	238	0	0	20	0
German_Baltic_51	14.4	327	0	0	0	0
German_Baltic_510	3.59	0	0	0	0	0
German_Baltic_511	1.06	31	0	20	0	0
German_Baltic_512	0.26	235	0	0	0	0
German_Baltic_52	8.62	0	0	0	0	0
German_Baltic_524	0.56	0	0	88	0	0
German_Baltic_525	0.23	0	0	3143	0	0
German_Baltic_526	0.3	0	0	4156	0	0
German_Baltic_529	0.34	41	0	7	0	0
German_Baltic_53	13.6	143	0	0	0	0
German_Baltic_530	0.54	48	0	41	0	0
German_Baltic_531	0.34	41	0	3605	0	0
German_Baltic_532	0.24	0	0	20	0	0
German_Baltic_533	0.45	7	0	48	0	0
German_Baltic_534	0.32	48	0	14	0	0
German_Baltic_535	0.82	20	0	14	0	0
German_Baltic_536	0.48	109	0	41	0	0
German_Baltic_541	0.24	0	0	116	0	0
German_Baltic_542	0.41	7	0	20	0	0
German_Baltic_544	0.4	0	0	204	0	0
German_Baltic_545	0.4	14	0	7	0	0
German_Baltic_547	0.77	27	0	116	0	0
German_Baltic_549	1.49	82	0	41	0	0
German_Baltic_55	14.6	41	0	0	0	0
German_Baltic_559	0.33	0	0	293	0	0
German_Baltic_560	0.51	0	0	48	0	0
German_Baltic_57	13.99	599	0	0	0	0
German_Baltic_59	10.56	0	0	0	0	0
German_Baltic_597	0.22	41	0	0	245	0
German_Baltic_599	0.33	204	0	0	10	10
German_Baltic_60	11.28	34	0	0	0	0
German_Baltic_601	0.24	61	10	0	41	0
German_Baltic_609	2.57	0	0	0	163	0
German_Baltic_61	13.23	184	0	0	7	0
German_Baltic_614	2.74	0	0	163	0	0
German_Baltic_615	1.62	0	0	122	0	0
German_Baltic_62	13.56	204	0	0	0	0
German_Baltic_620	4.14	0	0	0	0	0
German_Baltic_625	0.74	61	0	0	0	0
German_Baltic_626	1.24	14	0	197	0	0
German_Baltic_627	1.86	61	0	34	0	0
German_Baltic_629	0.26	0	0	88	0	0
German_Baltic_63	12.87	82	0	0	0	0
German_Baltic_630	0.78	54	0	415	0	0
German_Baltic_631	0.33	0	0	27	0	0
German_Baltic_633	1.61	27	0	197	0	0
German_Baltic_639	0.36	27	0	558	0	0
German_Baltic_64	10.92	116	0	0	0	0
German_Baltic_643	13.18	0	0	7	0	0
German_Baltic_644	12.63	0	0	14	0	0
German_Baltic_646	11.1	0	0	34	0	0
German_Baltic_65	13.63	7	0	0	0	0
German_Baltic_652	1.89	44	0	88	0	0
German_Baltic_656	2.09	7	0	7	0	0
German_Baltic_658	8.83	13	0	38	0	0
German_Baltic_66	13.99	7	0	0	0	0
German_Baltic_665	0.99	20	0	122	0	0
German_Baltic_667	2.06	20	0	48	0	0
German_Baltic_67	12.1	48	0	0	0	0
German_Baltic_672	0.22	204	531	0	0	259
German_Baltic_674	0.27	61	47	0	0	399
German_Baltic_675	0.17	3	29	0	0	62
German_Baltic_677	0.14	0	367	0	34	313
German_Baltic_679	0.01	0	224	0	14	20
German_Baltic_68	14.23	41	0	0	0	0
German_Baltic_680	15.98	63	0	0	6	0
German_Baltic_681	11.41	0	0	0	0	0
German_Baltic_682	9.05	6	0	0	0	0
German_Baltic_683	13.08	560	0	0	0	0
German_Baltic_684	12.27	20	0	0	0	0
German_Baltic_685	11.66	23	0	0	0	0
German_Baltic_688	0.34	0	0	0	7	7
German_Baltic_689	0.42	0	0	0	0	7
German_Baltic_69	11.81	0	0	0	0	0
German_Baltic_690	0.42	0	0	0	0	0
German_Baltic_694	0.86	14	0	14	0	0
German_Baltic_70	11.98	0	0	0	0	0
German_Baltic_707	0.32	0	0	0	0	0
German_Baltic_75	8.34	0	0	34	0	0
German_Baltic_76	11	14	0	0	0	0
German_Baltic_77	12.03	68	0	0	0	0
German_Baltic_78	0.68	0	7	0	170	0
German_Baltic_79	13.43	20	0	0	0	0
German_Baltic_80	13.67	7	0	0	0	0
German_Baltic_81	11.48	27	0	0	0	0
German_Baltic_82	11.55	20	0	0	0	0
German_Baltic_83	8.38	102	0	0	0	0
German_Baltic_84	1.46	20	7	0	524	0
German_Baltic_840	9.31	0	9	0	0	0
German_Baltic_860	0.51	0	510	0	5860	0
German_Baltic_861	0.79	0	85	0	4076	0
German_Baltic_863	0.82	0	679	0	10021	0
German_Baltic_864	1.08	0	594	0	14777	0
German_Baltic_865	0.69	0	340	0	6964	0
German_Baltic_866	0.43	0	510	0	6030	0
German_Baltic_867	0.67	0	934	0	10786	0
German_Baltic_868	0.63	0	510	0	5520	0
German_Baltic_869	4.05	0	0	0	31	0
German_Baltic_872	11.28	0	0	0	0	0
German_Baltic_892	1.98	0	0	0	24713	0
German_Baltic_897	1.03	0	0	0	9342	0
German_Baltic_90	3.66	299	0	0	27	0
German_Baltic_902	0.73	0	1529	0	11635	0
German_Baltic_910	0.87	0	0	0	7983	0
German_Baltic_915	0.6	0	0	0	5096	0
German_Baltic_927	4.38	66	0	0	0	0
German_Baltic_943	2.73	170	0	0	0	0
German_Baltic_945	8.18	170	0	0	0	0
German_Baltic_947	8.12	47	0	0	0	0
German_Baltic_949	1.63	347	0	0	0	0
German_Baltic_979	7.77	28	0	0	0	0
German_Baltic_980	11.76	302	0	0	0	0
German_Baltic_981	8.9	19	0	0	0	0
German_Baltic_982	14.03	94	0	0	0	0
German_Baltic_983	11.01	113	0	0	0	0
German_Baltic_984	11.84	85	0	0	0	0
German_Baltic_985	10.62	104	0	0	0	0
German_Baltic_986	14.93	113	0	0	0	0
German_Baltic_987	12.32	321	0	0	0	0
German_Baltic_990	0.83	0	0	0	27	0
German_Baltic_998	0.3	0	255	0	340	0
German_Baltic_999	0.54	0	85	0	1359	0

## Sheet: beta-polyhaline
station	loi	Ampharete_baltica	Cerastoderma_glaucum	Corbula_gibba	Hediste_diversicolor	Travisia_forbesii
German_Baltic_1016	1.02	14	0	7	0	0
German_Baltic_175	0.52	14	7	0	0	0
German_Baltic_178	0.39	20	0	170	0	0
German_Baltic_181	1.44	68	0	27	0	0
German_Baltic_182	0.24	68	0	0	0	0
German_Baltic_183	1.4	20	0	0	0	0
German_Baltic_184	0.8	74	0	0	0	0
German_Baltic_185	1.24	61	0	0	0	0
German_Baltic_187	0.88	81	0	0	0	34
German_Baltic_189	3.93	11	0	320	0	0
German_Baltic_192	2.54	63	0	291	0	0
German_Baltic_193	3.05	0	0	743	0	0
German_Baltic_201	3.27	6	0	0	0	0
German_Baltic_202	3.04	0	0	40	0	0
German_Baltic_204	1.55	63	0	23	0	0
German_Baltic_205	1.15	40	0	86	0	0
German_Baltic_207	1.02	194	0	63	0	0
German_Baltic_208	0.28	11	0	206	0	0
German_Baltic_210	1.17	0	0	23	0	0
German_Baltic_211	0.86	0	0	0	0	0
German_Baltic_213	0.97	46	0	189	0	0
German_Baltic_221	1.82	34	0	0	0	6
German_Baltic_224	0.77	74	0	17	0	0
German_Baltic_225	1.13	163	0	214	0	0
German_Baltic_229	0.7	6	0	11	0	0
German_Baltic_233	1.25	69	0	0	0	0
German_Baltic_234	2.4	20	0	204	0	0
German_Baltic_235	3.13	0	0	600	0	0
German_Baltic_236	2.43	6	11	126	0	0
German_Baltic_237	3.06	14	0	34	0	0
German_Baltic_238	2.6	6	0	274	0	0
German_Baltic_241	1.58	11	0	51	0	0
German_Baltic_243	1.93	6	0	46	0	0
German_Baltic_245	1.32	48	0	252	0	0
German_Baltic_246	2.22	23	0	160	0	0
German_Baltic_249	0.6	14	0	7	0	0
German_Baltic_250	0.75	11	0	29	0	0
German_Baltic_252	1.94	34	0	5195	0	0
German_Baltic_254	2.25	109	0	2806	0	0
German_Baltic_258	2.52	29	0	0	0	0
German_Baltic_261	2.63	6	0	0	0	0
German_Baltic_264	1.68	29	0	131	0	0
German_Baltic_265	0.75	17	0	383	0	0
German_Baltic_267	1.14	0	0	4	4	0
German_Baltic_269	5.39	29	0	6	0	0
German_Baltic_270	5.69	11	0	40	0	0
German_Baltic_272	5.28	6	0	6	0	0
German_Baltic_276	2.69	0	0	34	0	0
German_Baltic_277	3.74	29	0	0	0	0
German_Baltic_279	0.27	10	0	0	0	0
German_Baltic_281	0.87	122	0	122	0	0
German_Baltic_282	1.2	23	0	183	0	0
German_Baltic_284	3.9	0	0	7	0	0
German_Baltic_285	3.44	6	0	6	0	0
German_Baltic_287	5.4	7	0	20	0	0
German_Baltic_288	3.02	0	0	11	0	0
German_Baltic_296	1.11	34	0	34	0	0
German_Baltic_297	2.43	0	0	149	0	0
German_Baltic_298	3.24	6	0	57	0	0
German_Baltic_299	1.93	0	0	34	0	0
German_Baltic_300	1.86	0	0	6	0	0
German_Baltic_301	2.35	6	0	17	0	0
German_Baltic_302	2.24	0	0	75	0	0
German_Baltic_303	1.66	0	0	51	0	0
German_Baltic_304	2.46	0	0	46	0	0
German_Baltic_306	0.6	6	0	1143	0	0
German_Baltic_307	1.01	57	0	840	0	0
German_Baltic_312	0.23	0	0	0	0	0
German_Baltic_317	2.1	40	0	69	0	0
German_Baltic_323	2.18	23	0	17	0	0
German_Baltic_326	2.67	74	0	11	0	0
German_Baltic_329	1.47	11	0	34	0	0
German_Baltic_330	1.83	46	0	137	0	0
German_Baltic_331	2.14	17	0	343	0	0
German_Baltic_333	1.6	51	0	720	0	0
German_Baltic_334	0.44	143	0	309	0	0
German_Baltic_335	0.39	63	0	932	0	0
German_Baltic_337	0.24	74	0	200	0	97
German_Baltic_338	0.25	6	0	189	0	91
German_Baltic_339	0.23	114	0	23	0	103
German_Baltic_342	0.21	6	0	80	0	46
German_Baltic_343	0.26	29	0	63	0	11
German_Baltic_345	0.2	11	0	29	0	23
German_Baltic_346	0.4	17	0	34	0	29
German_Baltic_347	0.94	17	0	0	0	0
German_Baltic_348	1.32	17	0	0	0	0
German_Baltic_349	1.47	29	0	34	0	0
German_Baltic_351	1.46	11	0	103	0	0
German_Baltic_352	1.03	51	0	29	0	0
German_Baltic_353	1.31	6	0	23	0	0
German_Baltic_354	1.41	0	0	6	0	0
German_Baltic_355	1.8	11	0	6	0	0
German_Baltic_356	0.38	0	0	0	0	211
German_Baltic_358	0.99	51	0	6	0	206
German_Baltic_359	0.35	46	0	0	0	0
German_Baltic_361	0.71	80	0	0	0	0
German_Baltic_364	0.75	80	0	11	0	0
German_Baltic_365	3.98	6	0	46	0	0
German_Baltic_367	4.18	0	0	6	0	0
German_Baltic_369	1.06	0	0	0	0	0
German_Baltic_370	0.82	31	0	0	0	0
German_Baltic_372	0.84	34	0	0	0	7
German_Baltic_373	7.06	0	0	46	0	0
German_Baltic_375	1.73	0	0	257	0	0
German_Baltic_377	0.79	41	0	0	0	0
German_Baltic_378	1.97	41	0	20	0	0
German_Baltic_379	2.46	122	0	10	0	0
German_Baltic_380	1.82	20	0	0	0	0
German_Baltic_381	1.67	51	0	20	0	0
German_Baltic_382	0.79	31	0	31	0	0
German_Baltic_383	1.33	306	0	10	0	0
German_Baltic_384	0.78	122	0	0	0	0
German_Baltic_387	0.76	0	0	10	0	10
German_Baltic_388	1.24	122	0	0	0	0
German_Baltic_389	0.45	10	0	10	0	0
German_Baltic_390	0.49	51	0	0	0	10
German_Baltic_391	0.58	71	0	0	0	0
German_Baltic_392	0.47	20	0	20	0	0
German_Baltic_393	0.25	10	0	102	0	10
German_Baltic_394	0.39	31	0	31	0	41
German_Baltic_395	0.3	10	0	0	0	10
German_Baltic_398	0.33	14	0	0	0	211
German_Baltic_400	6.76	0	0	810	0	0
German_Baltic_402	4.36	0	0	721	0	0
German_Baltic_403	0.71	10	0	0	0	0
German_Baltic_404	0.78	122	0	0	0	0
German_Baltic_405	0.64	112	0	0	0	0
German_Baltic_406	0.71	0	0	7	0	0
German_Baltic_407	0.87	20	0	41	0	0
German_Baltic_408	0.68	51	0	0	0	0
German_Baltic_409	0.76	653	0	0	0	0
German_Baltic_410	1.46	61	0	0	0	0
German_Baltic_411	2.01	112	0	61	0	0
German_Baltic_412	2.4	112	0	143	0	0
German_Baltic_414	3.37	0	0	0	0	0
German_Baltic_415	0.89	20	0	51	0	0
German_Baltic_416	0.87	153	0	102	0	20
German_Baltic_417	2.4	41	0	469	0	0
German_Baltic_418	0.7	10	0	0	0	0
German_Baltic_419	0.79	41	0	41	0	0
German_Baltic_420	1.46	31	0	10	0	0
German_Baltic_421	1.16	71	0	0	0	0
German_Baltic_422	1.31	31	0	286	0	0
German_Baltic_423	0.22	20	0	306	0	0
German_Baltic_424	0.25	316	0	224	0	0
German_Baltic_425	0.3	71	0	20	0	0
German_Baltic_426	0.47	10	0	204	0	0
German_Baltic_427	0.3	75	0	27	0	7
German_Baltic_428	3.68	56	0	21	0	0
German_Baltic_429	0.36	21	0	14	0	35
German_Baltic_430	0.39	21	0	14	0	0
German_Baltic_431	0.66	7	0	0	0	0
German_Baltic_432	0.37	42	0	126	0	0
German_Baltic_433	0.8	0	0	0	0	0
German_Baltic_434	1.53	42	0	0	0	0
German_Baltic_435	0.97	0	0	0	0	0
German_Baltic_436	0.27	7	0	98	0	21
German_Baltic_437	0.83	7	0	49	0	287
German_Baltic_438	0.66	0	0	126	0	7
German_Baltic_439	0.22	7	0	105	0	126
German_Baltic_440	0.34	7	0	70	0	35
German_Baltic_441	0.44	7	0	98	0	14
German_Baltic_442	0.23	54	0	27	0	122
German_Baltic_443	0.2	14	0	175	0	91
German_Baltic_444	0.92	122	0	68	0	0
German_Baltic_445	0.29	0	0	1085	0	7
German_Baltic_446	0.3	14	0	21	0	147
German_Baltic_447	0.23	0	0	203	0	35
German_Baltic_476	10.81	7	0	0	0	0
German_Baltic_483	0.8	0	0	0	0	0
German_Baltic_505	1.97	0	0	7	0	0
German_Baltic_509	8.44	7	0	0	0	0
German_Baltic_513	0.32	68	0	27	0	0
German_Baltic_514	2.74	34	0	14	0	0
German_Baltic_515	0.38	115	0	14	0	0
German_Baltic_516	1.9	34	0	1211	0	0
German_Baltic_517	0.33	48	0	469	0	0
German_Baltic_518	0.49	61	0	925	0	0
German_Baltic_519	0.47	20	0	54	0	0
German_Baltic_520	0.94	102	0	490	0	0
German_Baltic_521	1.3	109	0	54	0	0
German_Baltic_522	2.34	61	0	54	0	0
German_Baltic_523	0.53	68	0	54	0	20
German_Baltic_527	0.25	34	0	197	0	0
German_Baltic_528	0.39	7	0	48	0	0
German_Baltic_537	4.15	54	0	224	0	0
German_Baltic_538	1.8	0	0	0	0	0
German_Baltic_539	5.26	7	0	27	0	0
German_Baltic_540	0.4	122	27	75	0	0
German_Baltic_543	1.4	82	0	61	0	0
German_Baltic_546	1.66	7	0	34	0	0
German_Baltic_548	0.3	7	0	27	0	0
German_Baltic_550	1.2	14	0	7	0	0
German_Baltic_551	1.43	61	0	7	0	0
German_Baltic_552	4.54	7	0	102	0	0
German_Baltic_554	2.44	41	0	136	0	0
German_Baltic_555	0.48	408	0	54	0	0
German_Baltic_556	1.76	0	0	0	0	0
German_Baltic_558	11.98	0	0	0	0	0
German_Baltic_561	1.5	0	0	789	0	0
German_Baltic_562	10.54	0	0	61	0	0
German_Baltic_563	6.56	0	0	88	0	0
German_Baltic_564	11.51	7	0	41	0	0
German_Baltic_565	1.18	48	0	7	0	0
German_Baltic_566	11.17	0	0	48	0	0
German_Baltic_567	1.46	7	0	245	0	0
German_Baltic_568	0.95	0	0	48	0	0
German_Baltic_569	0.43	0	0	231	0	0
German_Baltic_570	11.24	0	0	231	0	0
German_Baltic_571	0.51	0	0	0	0	0
German_Baltic_572	0.45	27	0	75	0	0
German_Baltic_573	10.32	0	0	0	14	0
German_Baltic_574	0.51	54	0	20	0	0
German_Baltic_575	3.92	0	0	293	0	0
German_Baltic_576	10.95	7	0	41	0	0
German_Baltic_577	10.5	0	0	68	0	0
German_Baltic_578	12.02	0	0	55	0	0
German_Baltic_579	1.11	7	0	478	0	0
German_Baltic_580	1.63	0	0	231	0	0
German_Baltic_581	1.65	34	0	89	0	0
German_Baltic_582	1.2	7	0	7	0	0
German_Baltic_583	0.66	41	0	14	0	0
German_Baltic_584	10.1	14	0	20	0	0
German_Baltic_585	1.08	27	0	0	0	0
German_Baltic_586	0.85	7	0	0	0	0
German_Baltic_587	1.09	20	0	0	0	0
German_Baltic_588	3.22	0	0	0	0	0
German_Baltic_590	3.08	9	0	0	9	0
German_Baltic_592	1.88	51	0	0	102	0
German_Baltic_595	4.47	71	0	0	0	0
German_Baltic_608	2.77	71	0	0	20	0
German_Baltic_611	11.53	0	0	0	0	0
German_Baltic_612	15.19	0	0	0	0	0
German_Baltic_613	2.26	0	0	95	0	0
German_Baltic_616	10.11	0	0	88	0	0
German_Baltic_617	11.18	0	0	27	0	0
German_Baltic_618	14.38	0	0	0	0	0
German_Baltic_619	12.81	0	0	0	0	0
German_Baltic_621	10.26	0	0	82	0	0
German_Baltic_622	13.3	0	0	0	0	0
German_Baltic_623	9.9	0	0	7	0	0
German_Baltic_624	3.18	0	0	102	0	0
German_Baltic_628	4.27	0	0	0	0	0
German_Baltic_632	1.58	0	0	27	0	0
German_Baltic_634	14.81	0	0	27	0	0
German_Baltic_635	13.14	0	0	48	0	0
German_Baltic_636	14.04	0	0	0	0	0
German_Baltic_637	13.89	0	0	14	0	0
German_Baltic_638	14.22	0	0	0	0	0
German_Baltic_640	2.82	224	0	184	0	0
German_Baltic_641	4.26	0	0	75	0	0
German_Baltic_642	12.84	0	0	7	0	0
German_Baltic_645	13.1	0	0	0	0	0
German_Baltic_647	12.52	7	0	34	0	0
German_Baltic_648	12.6	0	0	34	0	0
German_Baltic_649	10	7	0	48	0	0
German_Baltic_650	9.27	0	0	7	0	0
German_Baltic_651	3.21	116	0	293	0	0
German_Baltic_653	2	0	0	13	0	0
German_Baltic_654	2.1	13	0	6	0	0
German_Baltic_655	1.95	0	0	27	0	0
German_Baltic_657	10.16	0	0	57	0	0
German_Baltic_659	8.79	0	0	0	0	0
German_Baltic_660	10.37	0	0	0	6	0
German_Baltic_661	9.18	7	0	0	0	0
German_Baltic_662	8.99	55	0	0	0	0
German_Baltic_663	1.7	27	0	14	0	0
German_Baltic_664	1.03	238	0	14	0	0
German_Baltic_666	1.41	61	0	102	0	0
German_Baltic_668	1.27	27	0	20	0	0
German_Baltic_669	1.87	163	0	20	0	0
German_Baltic_670	0.51	27	0	7	0	14
German_Baltic_676	0.28	34	0	27	0	0
German_Baltic_693	3.21	0	0	170	0	0
German_Baltic_695	0.68	48	0	82	0	0
German_Baltic_696	0.67	41	0	442	0	0
German_Baltic_697	0.77	128	0	169	0	0
German_Baltic_698	1.54	36	0	114	0	0

## Sheet: alpha-polyhaline
station	loi	Ampharete_baltica	Cerastoderma_glaucum	Corbula_gibba	Hediste_diversicolor	Travisia_forbesii
BelgianBeaches_69	0.54	0	0	0	0	0
BelgianBeaches_70	0.44	0	0	0	0	0
BelgianBeaches_71	0.38	0	0	0	0	0
BelgianBeaches_72	0.43	0	0	0	0	0
BelgianBeaches_73	0.57	0	0	0	0	0
BelgianBeaches_74	0.54	0	0	0	0	0
BelgianBeaches_75	0.5	0	0	0	0	0
BelgianBeaches_76	0.7	0	0	0	0	0
BelgianBeaches_77	0.97	0	0	0	0	0
BelgianBeaches_78	0.55	0	0	0	0	0
BelgianBeaches_79	0.58	0	0	0	0	0
Belgium_offshore_10	0.86	0	0	0	0	0
Belgium_offshore_106	0.73	0	0	0	0	0
Belgium_offshore_110	4.05	0	0	0	0	0
Belgium_offshore_129	4.08	0	0	0	0	0
Belgium_offshore_18	0.54	0	0	0	0	0
Belgium_offshore_20	0.48	0	0	0	0	0
Belgium_offshore_24	5.29	0	0	0	0	0
Belgium_offshore_25	4.56	0	0	0	0	0
Belgium_offshore_26	4.01	0	0	0	0	0
German_Baltic_179	1.35	7	0	0	0	0
German_Baltic_180	0.79	74	0	20	0	0
German_Baltic_186	0.55	216	0	297	0	0
German_Baltic_188	0.36	291	0	27	0	0
German_Baltic_194	3.33	143	0	703	0	0
German_Baltic_195	1.71	69	0	6	0	0
German_Baltic_196	2.25	17	0	166	0	0
German_Baltic_197	2.93	23	0	131	0	0
German_Baltic_198	2.89	23	0	29	0	0
German_Baltic_199	3.24	0	0	97	0	0
German_Baltic_200	2.93	23	0	63	0	0
German_Baltic_203	4.36	57	0	34	0	0
German_Baltic_206	1.17	91	0	383	0	0
German_Baltic_216	0.72	263	0	0	0	11
German_Baltic_217	0.89	297	0	0	0	0
German_Baltic_219	1.45	23	0	0	0	0
German_Baltic_220	1.7	23	0	11	0	6
German_Baltic_222	0.6	263	0	166	0	86
German_Baltic_223	0.48	94	0	257	0	0
German_Baltic_226	0.53	97	0	194	0	0
German_Baltic_228	0.89	0	0	17	0	0
German_Baltic_231	2.31	177	0	0	0	0
German_Baltic_232	1.27	69	0	0	0	0
German_Baltic_239	3.63	57	0	23	0	0
German_Baltic_240	1.36	7	0	0	0	0
German_Baltic_242	1.87	29	0	29	0	0
German_Baltic_244	2.57	29	0	57	0	0
German_Baltic_255	2.68	11	0	6	0	0
German_Baltic_256	3.27	11	0	46	0	0
German_Baltic_257	4.82	29	0	40	0	0
German_Baltic_259	1.92	6	0	69	0	0
German_Baltic_260	3.91	46	0	57	0	0
German_Baltic_262	2.73	0	0	63	0	0
German_Baltic_263	2.92	23	0	23	0	0
German_Baltic_271	4.24	17	0	23	0	0
German_Baltic_273	5.17	0	0	29	0	0
German_Baltic_274	5.41	34	0	23	0	0
German_Baltic_286	8.06	6	0	6	0	0
German_Baltic_289	5.45	80	0	40	0	0
German_Baltic_290	2.92	0	0	7	0	0
German_Baltic_291	3.08	6	0	40	0	0
German_Baltic_292	4.42	17	0	11	0	0
German_Baltic_293	3.43	0	0	7	0	0
German_Baltic_294	4.02	0	0	0	0	0
German_Baltic_295	7.85	11	0	0	0	0
German_Baltic_305	0.43	57	0	806	0	40
German_Baltic_308	1.91	29	0	0	0	0
German_Baltic_309	1.51	0	0	63	0	0
German_Baltic_310	1.04	51	0	17	0	0
German_Baltic_314	1.31	40	0	11	0	0
German_Baltic_315	2.74	51	0	63	0	0
German_Baltic_316	2.19	69	0	34	0	0
German_Baltic_318	2.44	23	0	120	0	0
German_Baltic_319	2.11	29	0	131	0	0
German_Baltic_320	1.94	69	0	23	0	0
German_Baltic_321	1.67	80	0	51	0	0
German_Baltic_322	2.43	23	0	131	0	0
German_Baltic_324	3.22	154	0	0	0	0
German_Baltic_325	3.87	51	0	80	0	0
German_Baltic_327	1.99	51	0	6	0	0
German_Baltic_328	2.96	11	0	97	0	0
German_Baltic_332	1.8	34	0	1423	0	0
German_Baltic_341	0.36	11	0	29	0	6
German_Baltic_344	0.24	57	0	74	0	46
German_Baltic_350	1.91	23	0	11	0	0
German_Baltic_362	0.88	120	0	91	0	0
German_Baltic_366	4.43	63	0	51	0	0
German_Baltic_368	6.43	34	0	6	0	0
German_Baltic_374	6.21	11	0	6	0	0
German_Baltic_376	5.96	40	0	23	0	0
German_Baltic_399	4.33	0	0	0	0	0
German_Baltic_401	5.14	7	0	0	0	0
German_Baltic_413	5.38	0	0	0	0	0
German_Baltic_553	2.9	14	0	34	0	0
German_Baltic_557	11.72	0	0	0	0	0
GermanBight_26	0.32	0	0	0	0	0
GermanBight_65	0.5	0	0	0	0	0
GermanBight_7	0.25	0	0	0	0	0
UK_109	4.4	0	0	0	0	0
UK_40	9.74	0	0	0	0	0
UK_41	9.74	0	0	0	0	0
UK_42	4.4	0	0	0	0	0

## Sheet: euhaline
station	loi	Ampharete_baltica	Cerastoderma_glaucum	Corbula_gibba	Hediste_diversicolor	Travisia_forbesi
BelgianBeaches_1	0.52	0	0	0	0	0
BelgianBeaches_10	0.56	0	0	0	0	0
BelgianBeaches_100	0.5	0	0	0	0	0
BelgianBeaches_101	0.34	0	0	0	0	0
BelgianBeaches_102	0.5	0	0	0	0	0
BelgianBeaches_103	0.37	0	0	0	0	0
BelgianBeaches_104	0.39	0	0	0	0	0
BelgianBeaches_105	0.42	0	0	0	0	0
BelgianBeaches_106	1.84	0	0	0	0	0
BelgianBeaches_107	0.38	0	0	0	0	0
BelgianBeaches_108	0.35	0	0	0	0	0
BelgianBeaches_109	0.21	0	0	0	0	0
BelgianBeaches_11	0.64	0	0	0	0	0
BelgianBeaches_110	0.63	0	0	0	0	0
BelgianBeaches_111	0.32	0	0	0	0	0
BelgianBeaches_112	0.31	0	0	0	0	0
BelgianBeaches_113	0.3	0	0	0	0	0
BelgianBeaches_114	0.38	0	0	0	0	0
BelgianBeaches_115	0.33	0	0	0	0	0
BelgianBeaches_116	0.53	0	0	0	0	0
BelgianBeaches_117	0.42	0	0	0	0	0
BelgianBeaches_118	0.74	0	0	0	0	0
BelgianBeaches_119	0.63	0	0	0	0	0
BelgianBeaches_12	0.83	0	0	0	0	0
BelgianBeaches_120	0.59	0	0	0	0	0
BelgianBeaches_121	0.56	0	0	0	0	0
BelgianBeaches_122	0.78	0	0	0	0	0
BelgianBeaches_123	0.51	0	0	0	0	0
BelgianBeaches_124	0.88	0	0	0	0	0
BelgianBeaches_125	0.37	0	0	0	0	0
BelgianBeaches_126	0.42	0	0	0	0	0
BelgianBeaches_127	0.4	0	0	0	0	0
BelgianBeaches_128	0.36	0	0	0	0	0
BelgianBeaches_129	0.46	0	0	0	0	0
BelgianBeaches_13	0.7	0	0	0	0	0
BelgianBeaches_130	0.41	0	0	0	0	0
BelgianBeaches_131	0.29	0	0	0	0	0
BelgianBeaches_132	0.28	0	0	0	0	0
BelgianBeaches_133	0.26	0	0	0	0	0
BelgianBeaches_134	0.26	0	0	0	0	0
BelgianBeaches_135	0.26	0	0	0	0	0
BelgianBeaches_136	0.29	0	0	0	0	0
BelgianBeaches_137	0.26	0	0	0	0	0
BelgianBeaches_138	0.26	0	0	0	0	0
BelgianBeaches_139	0.24	0	0	0	0	0
BelgianBeaches_14	0.53	0	0	0	0	0
BelgianBeaches_140	0.28	0	0	0	0	0
BelgianBeaches_141	0.31	0	0	0	0	0
BelgianBeaches_142	0.29	0	0	0	0	0
BelgianBeaches_143	0.3	0	0	0	0	0
BelgianBeaches_144	0.25	0	0	0	0	0
BelgianBeaches_145	0.24	0	0	0	0	0
BelgianBeaches_146	0.28	0	0	0	0	0
BelgianBeaches_147	0.3	0	0	0	0	0
BelgianBeaches_148	0.29	0	0	0	0	0
BelgianBeaches_149	0.4	0	0	0	0	0
BelgianBeaches_15	0.6	0	0	0	0	0
BelgianBeaches_150	0.29	0	0	0	0	0
BelgianBeaches_151	0.3	0	0	0	0	0
BelgianBeaches_152	0.29	0	0	0	0	0
BelgianBeaches_153	0.3	0	0	0	0	0
BelgianBeaches_154	0.21	0	0	0	0	0
BelgianBeaches_155	0.22	0	0	0	0	0
BelgianBeaches_156	0.22	0	0	0	0	0
BelgianBeaches_157	0.82	0	0	0	0	0
BelgianBeaches_158	0.72	0	0	0	0	0
BelgianBeaches_159	0.69	0	0	0	0	0
BelgianBeaches_16	1.19	0	0	0	0	0
BelgianBeaches_160	0.68	0	0	0	0	0
BelgianBeaches_161	0.54	0	0	0	0	0
BelgianBeaches_162	0.8	0	0	0	0	0
BelgianBeaches_163	0.54	0	0	0	0	0
BelgianBeaches_164	1.11	0	0	0	0	0
BelgianBeaches_165	0.68	0	0	0	0	0
BelgianBeaches_166	0.56	0	0	0	0	0
BelgianBeaches_167	0.68	0	0	0	0	0
BelgianBeaches_168	0.65	0	0	0	0	0
BelgianBeaches_169	0.81	0	0	0	0	0
BelgianBeaches_17	0.79	0	0	0	0	0
BelgianBeaches_170	0.59	0	0	0	0	0
BelgianBeaches_171	0.42	0	0	0	0	0
BelgianBeaches_172	0.51	0	0	0	0	0
BelgianBeaches_173	0.45	0	0	0	0	0
BelgianBeaches_174	0.84	0	0	0	0	0
BelgianBeaches_175	0.49	0	0	0	0	0
BelgianBeaches_176	0.67	0	0	0	0	0
BelgianBeaches_177	0.49	0	0	0	0	0
BelgianBeaches_178	0.5	0	0	0	0	0
BelgianBeaches_179	0.53	0	0	0	0	0
BelgianBeaches_18	0.89	0	0	0	0	0
BelgianBeaches_180	0.65	0	0	0	0	0
BelgianBeaches_181	0.53	0	0	0	0	0
BelgianBeaches_182	0.63	0	0	0	0	0
BelgianBeaches_183	0.45	0	0	0	0	0
BelgianBeaches_184	0.51	0	0	0	0	0
BelgianBeaches_185	0.86	0	0	0	0	0
BelgianBeaches_186	0.55	0	0	0	0	0
BelgianBeaches_187	0.65	0	0	0	0	0
BelgianBeaches_188	0.68	0	0	0	0	0
BelgianBeaches_189	0.58	0	0	0	0	0
BelgianBeaches_19	0.6	0	0	0	0	0
BelgianBeaches_190	0.7	0	0	0	0	0
BelgianBeaches_191	0.63	0	0	0	0	0
BelgianBeaches_192	0.61	0	0	0	0	0
BelgianBeaches_193	0.62	0	0	0	0	0
BelgianBeaches_194	0.64	0	0	0	0	0
BelgianBeaches_195	0.58	0	0	0	0	0
BelgianBeaches_196	0.55	0	0	0	0	0
BelgianBeaches_197	0.8	0	0	0	0	0
BelgianBeaches_198	0.78	0	0	0	0	0
BelgianBeaches_199	0.44	0	0	0	0	0
BelgianBeaches_2	0.52	0	0	0	0	0
BelgianBeaches_20	0.61	0	0	0	0	0
BelgianBeaches_200	0.83	0	0	0	0	0
BelgianBeaches_201	0.52	0	0	0	0	0
BelgianBeaches_202	0.61	0	0	0	0	0
BelgianBeaches_203	0.44	0	0	0	0	0
BelgianBeaches_204	0.52	0	0	0	0	0
BelgianBeaches_205	0.66	0	0	0	0	0
BelgianBeaches_206	0.81	0	0	0	0	0
BelgianBeaches_207	0.49	0	0	0	0	0
BelgianBeaches_208	0.49	0	0	0	0	0
BelgianBeaches_209	0.47	0	0	0	0	0
BelgianBeaches_21	0.64	0	0	0	0	0
BelgianBeaches_210	0.39	0	0	0	0	0
BelgianBeaches_211	0.39	0	0	0	0	0
BelgianBeaches_212	0.61	0	0	0	0	0
BelgianBeaches_213	0.59	0	0	0	0	0
BelgianBeaches_214	0.55	0	0	0	0	0
BelgianBeaches_215	0.56	0	0	0	0	0
BelgianBeaches_216	0.59	0	0	0	0	0
BelgianBeaches_217	0.64	0	0	0	0	0
BelgianBeaches_218	0.56	0	0	0	0	0
BelgianBeaches_219	0.67	0	0	0	0	0
BelgianBeaches_22	0.64	0	0	0	0	0
BelgianBeaches_220	0.74	0	0	0	0	0
BelgianBeaches_221	0.65	0	0	0	0	0
BelgianBeaches_222	0.74	0	0	0	0	0
BelgianBeaches_223	0.7	0	0	0	0	0
BelgianBeaches_224	0.37	0	0	0	0	0
BelgianBeaches_225	0.43	0	0	0	0	0
BelgianBeaches_226	0.43	0	0	0	0	0
BelgianBeaches_227	0.52	0	0	0	0	0
BelgianBeaches_228	0.46	0	0	0	0	0
BelgianBeaches_229	0.44	0	0	0	0	0
BelgianBeaches_23	0.69	0	0	0	0	0
BelgianBeaches_230	0.43	0	0	0	0	0
BelgianBeaches_231	0.44	0	0	0	0	0
BelgianBeaches_232	0.52	0	0	0	0	0
BelgianBeaches_233	0.43	0	0	0	0	0
BelgianBeaches_234	0.56	0	0	0	0	0
BelgianBeaches_235	0.47	0	0	0	0	0
BelgianBeaches_236	0.65	0	0	0	0	0
BelgianBeaches_237	0.58	0	0	0	0	0
BelgianBeaches_238	0.52	0	0	0	0	0
BelgianBeaches_239	0.63	0	0	0	0	0
BelgianBeaches_24	0.76	0	0	0	0	0
BelgianBeaches_240	0.52	0	0	0	0	0
BelgianBeaches_241	0.73	0	0	0	0	0
BelgianBeaches_242	0.68	0	0	0	0	0
BelgianBeaches_243	0.75	0	0	0	0	0
BelgianBeaches_244	0.73	0	0	0	0	0
BelgianBeaches_245	0.74	0	0	0	0	0
BelgianBeaches_246	0.57	0	0	0	0	0
BelgianBeaches_247	0.68	0	0	0	0	0
BelgianBeaches_248	0.7	0	0	0	0	0
BelgianBeaches_249	0.77	0	0	0	0	0
BelgianBeaches_25	0.79	0	0	0	0	0
BelgianBeaches_250	0.75	0	0	0	0	0
BelgianBeaches_251	0.69	0	0	0	0	0
BelgianBeaches_252	0.71	0	0	0	0	0
BelgianBeaches_253	0.8	0	0	0	0	0
BelgianBeaches_254	0.38	0	0	0	0	0
BelgianBeaches_255	0.32	0	0	0	0	0
BelgianBeaches_256	0.76	0	0	0	0	0
BelgianBeaches_257	0.62	0	0	0	0	0
BelgianBeaches_258	0.5	0	0	0	0	0
BelgianBeaches_259	0.58	0	0	0	0	0
BelgianBeaches_26	0.89	0	0	0	0	0
BelgianBeaches_260	0.84	0	0	0	0	0
BelgianBeaches_261	0.5	0	0	0	0	0
BelgianBeaches_262	0.8	0	0	0	0	0
BelgianBeaches_263	0.68	0	0	0	0	0
BelgianBeaches_264	0.52	0	0	0	0	0
BelgianBeaches_265	0.5	0	0	0	0	0
BelgianBeaches_266	0.59	0	0	0	0	0
BelgianBeaches_267	0.55	0	0	0	0	0
BelgianBeaches_268	0.44	0	0	0	0	0
BelgianBeaches_269	0.38	0	0	0	0	0
BelgianBeaches_27	0.82	0	0	0	0	0
BelgianBeaches_270	0.51	0	0	0	0	0
BelgianBeaches_271	0.65	0	0	0	0	0
BelgianBeaches_272	0.47	0	0	0	0	0
BelgianBeaches_273	0.33	0	0	0	0	0
BelgianBeaches_274	0.45	0	0	0	0	0
BelgianBeaches_275	0.4	0	0	0	0	0
BelgianBeaches_276	0.54	0	0	0	0	0
BelgianBeaches_277	0.48	0	0	0	0	0
BelgianBeaches_278	0.38	0	0	0	0	0
BelgianBeaches_279	0.58	0	0	0	0	0
BelgianBeaches_28	0.6	0	0	0	0	0
BelgianBeaches_280	0.54	0	0	0	0	0
BelgianBeaches_281	0.63	0	0	0	0	0
BelgianBeaches_282	0.65	0	0	0	0	0
BelgianBeaches_283	0.48	0	0	0	0	0
BelgianBeaches_284	0.46	0	0	0	0	0
BelgianBeaches_285	0.75	0	0	0	0	0
BelgianBeaches_286	0.39	0	0	0	0	0
BelgianBeaches_287	0.44	0	0	0	0	0
BelgianBeaches_288	0.34	0	0	0	0	0
BelgianBeaches_289	0.48	0	0	0	0	0
BelgianBeaches_29	0.62	0	0	0	0	0
BelgianBeaches_290	0.46	0	0	0	0	0
BelgianBeaches_291	0.43	0	0	0	0	0
BelgianBeaches_292	0.6	0	0	0	0	0
BelgianBeaches_293	0.45	0	0	0	0	0
BelgianBeaches_294	0.57	0	0	0	0	0
BelgianBeaches_295	0.7	0	0	0	0	0
BelgianBeaches_296	0.59	0	0	0	0	0
BelgianBeaches_297	0.49	0	0	0	0	0
BelgianBeaches_298	0.58	0	0	0	0	0
BelgianBeaches_299	0.33	0	0	0	0	0
BelgianBeaches_3	0.52	0	0	0	0	0
BelgianBeaches_30	0.63	0	0	0	0	0
BelgianBeaches_300	0.51	0	0	0	0	0
BelgianBeaches_301	0.79	0	0	0	0	0
BelgianBeaches_302	0.43	0	0	0	0	0
BelgianBeaches_303	0.33	0	0	0	0	0
BelgianBeaches_304	0.38	0	0	0	0	0
BelgianBeaches_305	0.46	0	0	0	0	0
BelgianBeaches_306	0.44	0	0	0	0	0
BelgianBeaches_307	0.42	0	0	0	0	0
BelgianBeaches_308	0.53	0	0	0	0	0
BelgianBeaches_309	0.39	0	0	0	0	0
BelgianBeaches_31	0.63	0	0	0	0	0
BelgianBeaches_310	0.41	0	0	0	0	0
BelgianBeaches_311	0.65	0	0	0	0	0
BelgianBeaches_312	0.57	0	0	0	0	0
BelgianBeaches_313	0.41	0	0	0	0	0
BelgianBeaches_314	0.25	0	0	0	0	0
BelgianBeaches_315	0.27	0	0	0	0	0
BelgianBeaches_316	0.27	0	0	0	0	0
BelgianBeaches_317	0.34	0	0	0	0	0
BelgianBeaches_318	0.29	0	0	0	0	0
BelgianBeaches_319	0.34	0	0	0	0	0
BelgianBeaches_32	0.69	0	0	0	0	0
BelgianBeaches_320	0.35	0	0	0	0	0
BelgianBeaches_321	0.64	0	0	0	0	0
BelgianBeaches_322	0.34	0	0	0	0	0
BelgianBeaches_323	0.4	0	0	0	0	0
BelgianBeaches_324	0.36	0	0	0	0	0
BelgianBeaches_325	0.48	0	0	0	0	0
BelgianBeaches_326	0.47	0	0	0	0	0
BelgianBeaches_327	0.36	0	0	0	0	0
BelgianBeaches_328	0.37	0	0	0	0	0
BelgianBeaches_329	0.34	0	0	0	0	0
BelgianBeaches_33	0.74	0	0	0	0	0
BelgianBeaches_330	0.59	0	0	0	0	0
BelgianBeaches_331	0.34	0	0	0	0	0
BelgianBeaches_332	0.43	0	0	0	0	0
BelgianBeaches_333	0.57	0	0	0	0	0
BelgianBeaches_334	0.65	0	0	0	0	0
BelgianBeaches_335	0.44	0	0	0	0	0
BelgianBeaches_336	0.59	0	0	0	0	0
BelgianBeaches_337	0.79	0	0	0	0	0
BelgianBeaches_338	0.67	0	0	0	0	0
BelgianBeaches_339	0.68	0	0	0	0	0
BelgianBeaches_34	0.73	0	0	0	0	0
BelgianBeaches_340	0.59	0	0	0	0	0
BelgianBeaches_341	0.64	0	0	0	0	0
BelgianBeaches_342	0.63	0	0	0	0	0
BelgianBeaches_343	0.77	0	0	0	0	0
BelgianBeaches_35	0.83	0	0	0	0	0
BelgianBeaches_36	0.79	0	0	0	0	0
BelgianBeaches_37	0.89	0	0	0	0	0
BelgianBeaches_38	0.84	0	0	0	0	0
BelgianBeaches_39	1	0	0	0	0	0
BelgianBeaches_4	0.56	0	0	0	0	0
BelgianBeaches_40	0.43	0	0	0	0	0
BelgianBeaches_41	0.5	0	0	0	0	0
BelgianBeaches_42	0.52	0	0	0	0	0
BelgianBeaches_43	0.47	0	0	0	0	0
BelgianBeaches_44	0.59	0	0	0	0	0
BelgianBeaches_45	0.46	0	0	0	0	0
BelgianBeaches_46	0.5	0	0	0	0	0
BelgianBeaches_47	0.79	0	0	0	0	0
BelgianBeaches_48	0.74	0	0	0	0	0
BelgianBeaches_49	0.69	0	0	0	0	0
BelgianBeaches_5	0.57	0	0	0	0	0
BelgianBeaches_50	0.69	0	0	0	0	0
BelgianBeaches_51	1.9	0	0	0	0	0
BelgianBeaches_52	0.57	0	0	0	0	0
BelgianBeaches_53	0.51	0	0	0	0	0
BelgianBeaches_54	0.57	0	0	0	0	0
BelgianBeaches_55	0.45	0	0	0	0	0
BelgianBeaches_56	0.66	0	0	0	0	0
BelgianBeaches_57	0.6	0	0	0	0	0
BelgianBeaches_58	0.53	0	0	0	0	0
BelgianBeaches_59	0.49	0	0	0	0	0
BelgianBeaches_6	0.64	0	0	0	0	0
BelgianBeaches_60	0.43	0	0	0	0	0
BelgianBeaches_61	0.45	0	0	0	0	0
BelgianBeaches_62	0.54	0	0	0	0	0
BelgianBeaches_63	0.54	0	0	0	0	0
BelgianBeaches_64	0.45	0	0	0	0	0
BelgianBeaches_65	0.72	0	0	0	0	0
BelgianBeaches_66	0.59	0	0	0	0	0
BelgianBeaches_67	0.57	0	0	0	0	0
BelgianBeaches_68	0.55	0	0	0	0	0
BelgianBeaches_7	0.7	0	0	0	0	0
BelgianBeaches_8	0.69	0	0	0	0	0
BelgianBeaches_80	0.24	0	0	0	0	0
BelgianBeaches_81	0.3	0	0	0	0	0
BelgianBeaches_82	0.44	0	0	0	0	0
BelgianBeaches_83	0.41	0	0	0	0	0
BelgianBeaches_84	0.32	0	0	0	0	0
BelgianBeaches_85	0.5	0	0	0	0	0
BelgianBeaches_86	0.39	0	0	0	0	0
BelgianBeaches_87	0.55	0	0	0	0	0
BelgianBeaches_88	0.4	0	0	0	0	0
BelgianBeaches_89	0.49	0	0	0	0	0
BelgianBeaches_9	0.63	0	0	0	0	0
BelgianBeaches_90	0.35	0	0	0	0	0
BelgianBeaches_91	0.43	0	0	0	0	0
BelgianBeaches_92	0.4	0	0	0	0	0
BelgianBeaches_93	0.46	0	0	0	0	0
BelgianBeaches_94	0.53	0	0	0	0	0
BelgianBeaches_95	0.49	0	0	0	0	0
BelgianBeaches_96	0.54	0	0	0	0	0
BelgianBeaches_97	0.54	0	0	0	0	0
BelgianBeaches_98	0.72	0	0	0	0	0
BelgianBeaches_99	0.43	0	0	0	0	0
Belgium_offshore_1	2.03	0	0	0	0	0
Belgium_offshore_100	0.68	0	0	0	0	0
Belgium_offshore_101	0.45	0	0	0	0	0
Belgium_offshore_102	0.5	0	0	0	0	0
Belgium_offshore_103	0.74	0	0	0	0	0
Belgium_offshore_104	0.54	0	0	0	0	0
Belgium_offshore_105	0.66	0	0	0	0	0
Belgium_offshore_107	3.9	0	0	0	0	0
Belgium_offshore_108	4.71	0	0	0	0	0
Belgium_offshore_109	0.63	0	0	0	0	0
Belgium_offshore_11	0.83	0	0	0	0	0
Belgium_offshore_111	5.67	0	0	0	0	0
Belgium_offshore_113	1.25	0	0	0	0	0
Belgium_offshore_12	0.7	0	0	0	0	0
Belgium_offshore_13	0.69	0	0	0	0	0
Belgium_offshore_130	4.16	0	0	0	0	0
Belgium_offshore_131	3.63	0	0	0	0	0
Belgium_offshore_132	5.27	0	0	0	0	0
Belgium_offshore_135	6.59	0	0	0	0	0
Belgium_offshore_14	0.65	0	0	0	0	0
Belgium_offshore_15	0.59	0	0	0	0	0
Belgium_offshore_16	0.58	0	0	0	0	0
Belgium_offshore_17	0.55	0	0	0	0	0
Belgium_offshore_19	0.5	0	0	0	0	0
Belgium_offshore_2	1.98	0	0	0	0	0
Belgium_offshore_21	0.44	0	0	0	0	0
Belgium_offshore_22	0.44	0	0	0	0	0
Belgium_offshore_23	0.43	0	0	0	0	0
Belgium_offshore_28	0.41	0	0	0	0	0
Belgium_offshore_29	0.4	0	0	0	0	0
Belgium_offshore_3	1.98	0	0	0	0	0
Belgium_offshore_30	0.4	0	0	0	0	0
Belgium_offshore_31	0.38	0	0	0	0	0
Belgium_offshore_32	0.37	0	0	0	0	0
Belgium_offshore_33	0.37	0	0	0	0	0
Belgium_offshore_34	0.37	0	0	0	0	0
Belgium_offshore_35	0.37	0	0	0	0	0
Belgium_offshore_36	0.36	0	0	0	0	0
Belgium_offshore_37	0.36	0	0	0	0	0
Belgium_offshore_38	0.32	0	0	0	0	0
Belgium_offshore_39	0.31	0	0	0	0	0
Belgium_offshore_42	0.25	0	0	0	0	0
Belgium_offshore_43	0.25	0	0	0	0	0
Belgium_offshore_44	0.24	0	0	0	0	0
Belgium_offshore_45	0.23	0	0	0	0	0
Belgium_offshore_46	0.63	0	0	0	0	0
Belgium_offshore_49	1.29	0	0	0	0	0
Belgium_offshore_5	1.51	0	0	0	0	0
Belgium_offshore_50	0.73	0	0	0	0	0
Belgium_offshore_51	0.66	0	0	0	0	0
Belgium_offshore_52	1.96	0	0	0	0	0
Belgium_offshore_53	0.53	0	0	0	0	0
Belgium_offshore_56	0.56	0	0	0	0	0
Belgium_offshore_57	1.3	0	0	0	0	0
Belgium_offshore_58	1.19	0	0	0	0	0
Belgium_offshore_6	1.09	0	0	0	0	0
Belgium_offshore_60	0.77	0	0	0	0	0
Belgium_offshore_61	0.47	0	0	0	0	0
Belgium_offshore_63	0.3	0	0	0	0	0
Belgium_offshore_67	0.97	0	0	0	0	0
Belgium_offshore_68	0.62	0	0	0	0	0
Belgium_offshore_69	0.59	0	0	0	0	0
Belgium_offshore_7	1.08	0	0	0	0	0
Belgium_offshore_70	2.59	0	0	0	0	0
Belgium_offshore_71	2.7	0	0	0	0	0
Belgium_offshore_73	0.57	0	0	0	0	0
Belgium_offshore_74	0.51	0	0	0	0	0
Belgium_offshore_75	0.51	0	0	0	0	0
Belgium_offshore_76	0.59	0	0	0	0	0
Belgium_offshore_77	0.47	0	0	0	0	0
Belgium_offshore_78	0.45	0	0	0	0	0
Belgium_offshore_79	0.66	0	0	0	0	0
Belgium_offshore_8	1.03	0	0	0	0	0
Belgium_offshore_80	0.5	0	0	0	0	0
Belgium_offshore_81	1.71	0	0	0	0	0
Belgium_offshore_82	1.77	0	0	0	0	0
Belgium_offshore_83	1.94	0	0	0	0	0
Belgium_offshore_84	2.6	0	0	0	0	0
Belgium_offshore_85	1.93	0	0	0	0	0
Belgium_offshore_87	0.33	0	0	0	0	0
Belgium_offshore_88	0.5	0	0	0	0	0
Belgium_offshore_89	0.37	0	0	0	0	0
Belgium_offshore_9	0.95	0	0	0	0	0
Belgium_offshore_90	0.35	0	0	0	0	0
Belgium_offshore_92	0.56	0	0	0	0	0
Belgium_offshore_93	0.3	0	0	0	0	0
Belgium_offshore_94	0.5	0	0	0	0	0
Belgium_offshore_95	0.49	0	0	0	0	0
Belgium_offshore_96	0.5	0	0	0	0	0
Belgium_offshore_98	0.59	0	0	0	0	0
Belgium_offshore_99	0.34	0	0	0	0	0
GermanBight_1	0.23	0	0	0	0	0
GermanBight_10	0.29	0	0	0	0	0
GermanBight_11	0.39	0	0	14	0	0
GermanBight_12	0.39	0	0	37	0	0
GermanBight_13	0.29	0	0	4	0	0
GermanBight_14	0.39	0	0	16	0	0
GermanBight_15	0.8	0	0	0	0	0
GermanBight_16	0.8	0	0	0	0	0
GermanBight_17	0.81	0	0	0	0	0
GermanBight_18	0.98	0	0	0	0	0
GermanBight_19	0.34	0	0	0	0	0
GermanBight_2	0.24	0	0	0	0	0
GermanBight_20	0.44	0	0	3	0	0
GermanBight_21	0.69	0	0	0	0	0
GermanBight_22	0.38	0	0	0	0	0
GermanBight_23	0.37	0	0	0	0	0
GermanBight_24	0.42	0	0	0	0	0
GermanBight_25	0.28	0	0	0	0	0
GermanBight_27	0.29	0	0	0	0	0
GermanBight_28	0.39	0	0	0	0	0
GermanBight_29	0.33	0	0	0	0	0
GermanBight_3	0.17	0	0	0	0	0
GermanBight_30	0.28	0	0	4	0	0
GermanBight_31	0.29	0	0	0	0	0
GermanBight_32	1.32	0	0	571	0	0
GermanBight_33	1.13	0	0	126	0	0
GermanBight_34	0.68	0	0	27	0	0
GermanBight_35	1.19	0	0	122	0	0
GermanBight_36	1.65	0	0	98	0	0
GermanBight_37	3.34	0	0	18	0	0
GermanBight_38	3.25	0	0	13	0	0
GermanBight_39	1.16	0	0	3	0	0
GermanBight_4	0.23	0	0	0	0	0
GermanBight_40	1.08	0	0	7	0	0
GermanBight_41	0.84	0	0	0	0	0
GermanBight_42	1.27	0	0	0	0	0
GermanBight_43	1.13	0	0	0	0	0
GermanBight_44	1.05	0	0	0	0	0
GermanBight_45	1.25	0	0	0	0	0
GermanBight_46	1.62	0	0	0	0	0
GermanBight_47	1.19	0	0	0	0	0
GermanBight_48	1.43	0	0	0	0	0
GermanBight_49	1.33	0	0	0	0	0
GermanBight_5	0.24	0	0	0	0	0
GermanBight_50	1.58	0	0	0	0	0
GermanBight_51	1.51	0	0	0	0	0
GermanBight_52	0.48	0	0	150	0	0
GermanBight_53	0.34	0	0	92	0	0
GermanBight_54	0.49	0	0	10	0	0
GermanBight_55	0.43	0	0	30	0	0
GermanBight_56	0.45	0	0	0	0	0
GermanBight_57	0.46	0	0	20	0	0
GermanBight_58	0.62	0	0	3313	0	0
GermanBight_59	0.96	0	0	514	0	0
GermanBight_6	0.18	0	0	0	0	0
GermanBight_60	0.66	0	0	813	0	0
GermanBight_61	1.43	0	0	3	0	0
GermanBight_62	0.94	0	0	7	0	0
GermanBight_63	0.51	0	0	39	0	0
GermanBight_64	0.9	0	0	3	0	0
GermanBight_66	0.31	0	0	0	0	0
GermanBight_67	0.21	0	0	0	0	0
GermanBight_68	0.31	0	0	0	0	0
GermanBight_69	0.3	0	0	0	0	0
GermanBight_70	0.24	0	0	0	0	0
GermanBight_71	0.29	0	0	0	0	0
GermanBight_72	1.64	0	0	7	0	0
GermanBight_73	1.35	0	0	3	0	0
GermanBight_74	1.21	0	0	3	0	0
GermanBight_75	1.21	0	0	7	0	0
GermanBight_76	1.56	0	0	0	0	0
GermanBight_77	1.17	0	0	0	0	0
GermanBight_78	1.39	0	0	0	0	0
GermanBight_79	0.6	0	0	0	0	0
GermanBight_8	0.42	0	0	0	0	0
GermanBight_80	0.44	0	0	20	0	0
GermanBight_81	0.43	0	0	0	0	0
GermanBight_82	0.55	0	0	10	0	0
GermanBight_83	0.43	0	0	0	0	0
GermanBight_84	0.4	0	0	3	0	0
GermanBight_9	0.36	0	0	0	0	0
NorthSea_1012_38198	0.65	0	0	8	0	0
NorthSea_1013_38198	0.95	0	0	38	0	0
NorthSea_1015_38198	1.18	0	0	10	0	0
NorthSea_1017_38199	1.11	0	0	22	0	0
NorthSea_1018_38199	1.09	0	0	50	0	0
NorthSea_1019_38200	1.06	0	0	52	0	0
NorthSea_1020_38200	0.88	0	0	168	0	0
NorthSea_1022_38200	0.65	0	0	120	0	0
NorthSea_1153_38222	0.96	0	0	8	0	0
NorthSea_GB5_36770	1.18	0	0	6	0	0
NorthSea_GB5_36923	1.29	0	0	4	0	0
NorthSea_GB5_37012	1.19	0	0	2	0	0
NorthSea_GB5_37043	1.35	0	0	4	0	0
NorthSea_GB5_37135	1.4	0	0	2	0	0
NorthSea_GB5_37347	1.12	0	0	2	0	0
NorthSea_OG7_36770	1.15	0	0	88	0	0
NorthSea_OG7_36831	0.8	0	0	224	0	0
NorthSea_OG7_36923	0.78	0	0	170	0	0
NorthSea_OG7_37012	0.74	0	0	152	0	0
NorthSea_OG7_37043	0.88	0	0	354	0	0
NorthSea_OG7_37073	0.76	0	0	270	0	0
NorthSea_OG7_37104	0.92	0	0	76	0	0
NorthSea_OG7_37165	1.05	0	0	64	0	0
NorthSea_OG7_37196	0.81	0	0	166	0	0
NorthSea_OG7_37257	0.69	0	0	28	0	0
NorthSea_OG7_37347	0.74	0	0	12	0	0
NorthSea_OG7_37377	0.82	0	0	4	0	0
UK_1	0.91	0	0	0	0	0
UK_10	1.59	0	0	0	0	0
UK_100	6.84	0	0	0	0	0
UK_101	6.84	0	0	0	0	0
UK_102	3.23	0	0	1	0	0
UK_103	1.24	0	0	1	0	0
UK_104	0.93	0	0	1	0	0
UK_105	3.52	0	0	1	0	0
UK_107	11.7	0	0	0	0	0
UK_108	5.9	0	0	1	0	0
UK_11	0.83	0	0	0	0	0
UK_110	7.04	0	0	0	0	0
UK_111	5.81	0	0	1	0	0
UK_112	2.97	0	0	1	0	0
UK_113	4.05	0	0	1	0	0
UK_114	3.73	0	0	0	0	0
UK_115	3.73	0	0	1	0	0
UK_116	6.84	0	0	0	0	0
UK_117	0.83	0	0	0	0	2
UK_118	0.81	0	0	2	0	0
UK_119	5.9	0	0	0	0	0
UK_12	0.83	0	0	0	0	0
UK_120	5.81	0	0	2	0	0
UK_121	5.81	0	0	2	0	0
UK_122	1.79	0	0	0	0	0
UK_123	1.79	0	0	0	0	2
UK_124	5.17	0	0	21	0	0
UK_129	4.05	0	0	9	0	0
UK_13	0.83	0	0	0	0	0
UK_14	0.83	0	0	0	0	0
UK_15	0.83	0	0	0	0	0
UK_16	0.83	0	0	0	0	0
UK_17	0.83	0	0	0	0	0
UK_18	0.83	0	0	0	0	0
UK_19	0.83	0	0	0	0	0
UK_2	0.96	0	0	0	0	0
UK_20	1.42	0	0	0	0	0
UK_21	2.38	0	0	0	0	0
UK_22	2.85	0	0	0	0	0
UK_23	1.97	0	0	0	0	0
UK_24	4.4	0	0	0	0	0
UK_25	3.08	0	0	0	0	0
UK_26	4.4	0	0	0	0	0
UK_27	2.26	0	0	0	0	0
UK_28	3.11	0	0	0	0	0
UK_29	3.52	0	0	0	0	0
UK_3	1.09	0	0	0	0	0
UK_30	3.82	0	0	0	0	0
UK_31	3.52	0	0	0	0	0
UK_34	9.68	0	0	0	0	0
UK_35	9.68	0	0	0	0	0
UK_39	11.7	0	0	0	0	0
UK_4	1.29	0	0	0	0	0
UK_43	5.02	0	0	0	0	0
UK_44	5.02	0	0	0	0	0
UK_45	7.04	0	0	0	0	0
UK_46	5.81	0	0	0	0	0
UK_47	5.81	0	0	0	0	0
UK_48	1.68	0	0	0	0	0
UK_49	3.18	0	0	0	0	0
UK_5	1.41	0	0	0	0	0
UK_50	2.05	0	0	0	0	0
UK_51	0.99	0	0	0	0	0
UK_52	1.59	0	0	0	0	0
UK_53	2.01	0	0	0	0	0
UK_54	1.16	0	0	0	0	0
UK_55	2	0	0	0	0	0
UK_56	1.07	0	0	0	0	0
UK_57	2.7	0	0	0	0	0
UK_58	1.56	0	0	0	0	0
UK_59	3.29	0	0	0	0	0
UK_6	1.41	0	0	0	0	0
UK_60	1.47	0	0	0	0	0
UK_61	2.35	0	0	0	0	0
UK_62	1.56	0	0	0	0	0
UK_63	2.09	0	0	0	0	0
UK_64	1.53	0	0	0	0	0
UK_65	1.85	0	0	0	0	0
UK_66	2.32	0	0	0	0	0
UK_67	1.91	0	0	0	0	0
UK_68	1.79	0	0	0	0	0
UK_69	1.79	0	0	0	0	0
UK_7	1.09	0	0	0	0	0
UK_70	1.79	0	0	0	0	0
UK_71	1.79	0	0	0	0	0
UK_72	1.79	0	0	0	0	0
UK_73	1.79	0	0	0	0	0
UK_74	1.79	0	0	0	0	0
UK_75	1.79	0	0	0	0	0
UK_76	1.79	0	0	0	0	0
UK_77	1.79	0	0	0	0	0
UK_78	1.79	0	0	0	0	0
UK_79	1.79	0	0	0	0	0
UK_8	1.27	0	0	0	0	0
UK_80	1.79	0	0	0	0	0
UK_81	1.24	0	0	0	0	0
UK_82	0.88	0	0	0	0	0
UK_83	1.09	0	0	0	0	0
UK_84	1.87	0	0	0	0	0
UK_85	1.83	0	0	0	0	0
UK_86	5.04	0	0	0	0	0
UK_87	5.52	0	0	0	0	0
UK_88	1.12	0	0	0	0	0
UK_89	0.56	0	0	0	0	0
UK_9	1.65	0	0	0	0	0
UK_90	2.02	0	0	0	0	0
UK_93	6.84	0	0	0	0	0
UK_94	6.84	0	0	0	0	0
UK_95	6.84	0	0	0	0	0
UK_96	6.84	0	0	0	0	0
UK_97	6.84	0	0	0	0	0
UK_98	6.84	0	0	0	0	0
UK_99	6.84	0	0	0	0	0
